# Supplementary material for: The Drosophila melanogaster Muc68E Mucin Gene Influences Adult Size, Starvation Tolerance, and Cold Recovery
Source: G3 (Bethesda). 2016 Apr 25;6(7):1841–51. doi: 10.1534/g3.116.029934 (PMC4938639; doi:10.1534/g3.116.029934)
Supplement: Supplemental Material [file supp_g3.116.029934_FileS1.txt]

>Drosophila_simulans
ATGGCAGCCACATTAAAGCCCTACCTGACCGCCGTGCGACACTCGCTGAC
GGCGGCGATGTGCCTGCAGGACTTTCCCTCGCAGGTTGTGGAGCGGCACA
ACAAACCGGAGGTGGAGATCTGCTCCAGCAAGGAGCTGGTGCTCACGCCC
GTCGTGGTGTCGCGCAACGAGCGGGAGAAGGTGCTGATCGAGCCGTCCAT
TAACTCGGTGCGCGTGAGCATCGCCGTGAAGCAGGCGGACGAGATTGAGC
GCATTCTGTGCCACAAGTTCACCAGGTTCATGATGCGACGCGCCGAGTCG
TTCGTCATACTGCGCCGCAAGCCCATCGAGGGCTACGATATTAGCTTCCT
CATCACCAACTTCCACACGGAGCAGATGTACAAGCACAAGCTGGTGGACT
TCGTCATTAGCTTCATGGAGGAGATCGACAAGGAGATCAGCGAAATGAAA
CTGGCGGTCAATGCCAGGGCACGCACCTGCGCCGAGGAGTTCCTCAAACG
GTTCATGCGCCGC---AACAATTACCCGTACCAGCCACTAAACCAGCACC
CATCAGGG------CCCCATCCCGCGAGC---CACGACGCCTTGGAGGCG
GAAAACGAGCAGGCGGCGGAGGAGCTGAAGCAGAAGATCGGTGCCCTGAA
GTCCCTCACCATCGATATAGGCAATGAGGTGCGCTACCAGGACAAACTGC
TGCGCGGCATTGACGACGACATGGACCGGACGAGTGGATTTCTGGGCAAT
ACGATGACACGGGTGGTGCGACTGGCCAAACAGGGCGGTGGTGCTCGCCA
GATGTGCTACATGTTCCTCTTCGTCCTCGTCGTTTTCTTCATTCTTTGGA
TAACCCTCAAGTTCAAGATGGCCACGGAAGAGCACCAGCGCCTGGCCAGC
ATCGTGAAGAGCTGCCACGAAAGCCTGCGCCAGCTGACTAAGGAGTTTGG
CGCCACAGCGGCCTGGCAGGAGCACACGAGTCCCAGGAACGCCAAGCAAC
TGGCGGAGTACGCCAAGGCGATGAAGCAACTGGCGGCCATATGGGAGACC
AACGATGGGAAGGTGGAGCTGCAGGCGCGCAGCCGCATCAAGTGGGCCAT
CGACTACATCACCAAGTACTTCTTTACCGAGGGCATATACTTGCAGAAGC
GCCAGCGTGAGCAGCGCCTCCTGGAATCCTACAGAGCCGAGGGAAAACTG
GGCGAGGTGCAG---TGCAGGCTGATGGAGGAGCCGCCGGACAGGCTGCA
CGTGCTGGATGTGGGCAGTTGCTTCAATCCCTTTTCCAGTGCTCCGCACT
TGGAGGTGACCGCCCTGGACTTGTGTCCCGCCACC---GAAGATGTGCTG
CAGGCGGATTTCCTCAAAGTGGATGTGGTACCC---GGAATAGGAGAACC
TGAGCTGGAGGAGGGC---------------------AGCGTAAGAAGGC
TACCAGCAAACCACTACGAGTGCGTTATTTTCAGTTTGCTACTGGAGTAC
ATGCCCAGCGCCGAGCAGAGACTGCAGTGCTGCCTCCAGGCCTACGACCT
GCTGCTGCCCGAGGGCATCCTCGTGCTCATCACACCGGACTCCCAACATG
TTGGCAAGAACGCCCACCTCATGAAAAACTGGCGCTACTCCCTGGCCAGG
ATTGGACTGCTGCGGGTACGCTTCGAGAAGCTGCCGCACATATCGTGCAT
GGTGTTCCGCAAGGCCATCAGCCGGGAGCTCTCACAGCACTGGGCGAGCA
TTCACCGGGAGGAGGGGATGTGCGAGGAAATTCGGATACCGCAGGACGAT
AGCATGTCCCTGGAAATCCTGAAACAAGGCGCCGAAGGACGTCTATATTT
GGGCGATTTCAAAGGAGAAGCCTGCCTGATCAAGGAGCGGTTCGTGAAGA
AGTACCGCCACCCGGAACTGGACACCCAGATCACGCGACAGCGCATGAAG
GCGGAGGCCAAGGCGTCGGGAAGATGTCTAGCCGCTGGAATCCTGGCACC
AAAGATCCTCCACTCGGACCTCAACACGCACAAGCTGTATATGGAATACT
TCGATGCAGCCAAGACTGCCAAGCAGTTCATCCAGGAGACGGTGTCCACT
---CAGACGGAGGATGAAGCCAAAAAATGTCTGCTGGAGTTCTGCAAGCG
AATTGGTGAAATCATTGGGAAAATGCACTCCAATCATATAATACACGGCG
ATCTGACCACTTCGAACATCCTCATCAATCCGAAG---------GGTGGC
GACTACGATGTCATCCTCATTGACTTCGGCTTGAGCCACTACAATCAGGC
CACCGAGGACAAGGGTGTGGATCTGTACGTCCTGGAGCGGGCGCTACTCA
GCACCCACAGCGAGCAGCCGTATCTCTTCGAGCACATCCTGGCCGCCTAT
CGCACAGCGTGCGGTAAGGACGAGCAGGCAGTGCTCTCCAAGTTCGAGGA
GGTGCGAGCACGCGGACGCAAACGAACCATGATTGGTATGCGAGTTTTAG
GAAAGTGCACTATTTTGGTCAGG---CAAACCCGGAGCTTA------TCC
ACGCAATCTGGGCGCCGCAGAGTGGTGGTCACGGGAAGTGGCGCAGTCAC
TCCGCTGGGCAACAATGGACCGGATTCCTGGCGACTCATACTGGCCGGCG
AGTCGGCAATCTCTCGGCTGAGTGCAGAGTTCAAGGGCTTGCCCTGCCAG
GTTGCGGCTCAAATCCCGAGGGAAAAGCTACATCTGGACCAGCATCTGAC
CAAGTCGGACATTAAGCTGATGAGCCCCGCCACCCAGTTTGCCGTATTGG
CGGCTGAGGAGGCCTTGGCCACCGGAAAGTTGTGCCCCAAGCAATTGAGC
GAGGAGGAGCTTGAGCGGTTCGGAGTGTGCGTGGGCATGGGCATGTTCGA
CCTGGCAGAGGTCTATGGCGCCTGGAACCAGCTGCAACGAGGCTACAACA
GAGTAAGCCCCTTTTTCGTGCCCCGGCTGCTGCCAAGCATGGCGTGTGGT
CACATCAGCATGCGACATGGCTTAAGAGGACCGAACCACTCGGTGTCCAC
GGCCTGCGCCACAGGTGCCCATGCCCTGGGCGATGCCATGCGCTTCATCC
GCAGCGGAGATGCCGACGTGATGCTGGCGGGGAGTGGTGAGGCCTGCATA
GATCCCCTCTCCATCGCTGGATTTTGCAGACTGCGGGCTCTGAGCACCGC
ATTCAACGATAATCCGTCGGTTGCGTCCAGACCGTTTGACAAATCCCGGG
ATGGCTTTGTGATGGGCGAGGGCGCAGCTGTGCTCTTGCTAGAGGAACTG
GAGCACGCCCGCGCTCGGGGAGCTCCCATTCTAGCCGAGATTCTGGGCTA
CGGCTTGTCCGGAGATGCCTACCACATAACGTCGCCCAGCGATGACGGTG
CCGGAGCCACTCTTGCCATGAAGCGGGCCATACAGGATGCTGGAATTGCA
CCAGAGGATGTTACCTATGTAAATGCCCACGCAACCTCCACGCCCACCGG
GGATCGCATTGAGTCACACGCTATAGGTCGTGTTTTCGGAGCGCACACTC
CGCAGGTGAGGGTCTCCTCCACCAAGGGAGCACATGGCCACCTGCTGGGC
TCCTCCGGCAACCTGGAAGCGCTCTTTGTGGTGCTCGCCTGCGCGGATAA
CAAGCTGCCGCCCTCCATCAACATTGAGCACCTCGATGTGGACGTCAAT-
-----GTGGTCACGAAAGCCACTGAATGGTCG------GCGGACCAAAAG
CGACGCGTTGCCCTCAAGAATTCCTTCGGCTTTGGAGGAACCAATGCCTC
CCTCTGCATTGCTAGCTACATTGAA---ATGCAGTTCCTCCGCGTGGGTG
GTCGTATAACGGCCCTGCGTCAGAGATTGACCGACAGAATTCAGATGCCG
GAGCGCTTCAAGGGCACGTTCGTGGAGAAGTGGGTGCAGTACTGGAACGG
CCTGGTCAGGGACTACACGGAGGTGGCAGTGGGTGTTGTGCGAGAATCCT
ACACGAAGCCCAAAAAGGCGCTTCTCTATGGATCGGGAGTGCTGTTCATG
TACCAAGCCAGTCTGAAGAACCCAGACGAGGAGGCCTTTATGACTCTGCT
AAGGGGTGCCACAAATCGAATGATCACAGTGCCGGTGGAACTCCAGAATC
CCGTGTCCGCCGACTATCTGCTGACCTTGGAGAGGGCGATCAATCAAAAG
AAACTGCGTCTCCTTTCCCTGGGCATCTGCACGATCCTTTGGGTGGATCT
ATACGACGAGGACGACTGCACCTATCCGGCCATCTGTGAATACACCAAAG
TGGGCGTCTTCAACTTCCACGAACGGATCATCGATGTGGGATTTTGGAAT
CAATACTGGGCGACTCATTCGAAGATGCGCAACTACGATGTCAACTACCT
GATGCATTTAAACACAGTTTACATTACCGTGGGCACCACCAAATTCGATG
CTCTAATATCAACTGCATCTTCGGAACCCGCACTCAAAGCTCTGCAGAAA
CGGAAATGCACCAAACTCGTCATACAGCACGGAAATTCGCAACCATTAAC
AGACGATGAAATACAATTGATAAGAAAGAACTACGGAATCCAGATAGAGC
AGTACAAATTCCGTCCAAATATAGAGGACGTTAAGTCCGCAGACCTAATT
ATTGGACATGCGGGAGCCGGAACTTGCATGGATATACTAAATAACCATAA
ACCTGGACTCATTGTGATAAATGACACGCTCATGGACAATCACCAACTGG
AGTTGGCCAAGCAACTGGCCGCTGAAAACTATCTGTATTACTGCAAAGTT
ACCGACTTGGATGCCCAGCTAGCTACTCTGGACTTTACAGCCCTAAAGCC
CTATGAAACGAACCCGGAAAATCTCAGCAAATTCGTTTCCGCCATCAATC
AACTGATGTCC---------------------------------CATATG
TTTATGGTGTCCAGA---------------TTGAAGGAT------TTAAC
GATTATAACGAGTCGTTTACGTCACTACTTTCGAAACATGGACGTCAAGG
AGCTGAAGCCTCCCAGCTCGGTGCGCGGAATGCAGGAGCTCCAAAGGGAA
CAGTTCCGAAAGATCGTTCAAGTTCCGCGATTACGGGTGCCCGAGTCTCA
GGTGCAACGTGTGATGCCGCTGGTCAAGAAGTTCCTGCTGAAAATGGAGC
ACCTGCATCCTGTCCGAGCTGTGGACCAA---------------------
---------TCTCGAGAGATCCTACTACATCCAACGCCTGTCAAAAACTG
GGAATCCCTGCCAACAGAGGATCTGCAGAGGCAGAAAGTCAATGCCGAGA
ACTTCTCCTTTGCCGACCTCGAGTTGAGGTATGAAAATTGGAGCGCCAAT
GAAATCCTGAAAAGCGTGCTACCCACGGAGGAGGAGGGTCTCACCTCCTA
CTCCCGCATAGGCCACATTGCCCACCTTAATCTTCGTGATCATCTGCTGC
CCTATAAGCAGCTCATCGGTCAGGTGCTCCGTGACAAGCTTCCCAATTGC
CGCACTGTAGTTAACAAAGCATCCTCCATTGACAACACCTACCGCAACTT
CCAGCTGGAGCTGATCTGTGGGGACCCCAATTACCAGGTGGAAACTAAGG
AGAACGGAGTCCCATTTGAGTTTGACTTCTCCAAGGTGTACTGGAATCCC
CGCCTCTCCACGGAGCACGAAAGAATTGTGAAAATGCTGAAATCGGACGA
TGTTCTCTATGATGTATTTGCTGGCGTGGGTCCATTCAGTGTGCCTGCTG
CCAAGAAGCGATGCCATGTCCTGGCCAATGACCTGAACCCTGAGAGTTTC
CGTTGGCTCCAGCATAATGCCAAGAGAAATAAGTGCATGCCCAATATAAA
GATGAGCAATAAAGATGGTAGGCAGTTTATCGTCGAGGAGCTAAGGGAGG
ACCTGCTAAAGCGTCTATGTACC------ACGGATACTACTACGTATGCC
ATACATATTACAATGAATCTACCTGCAATGGCTGTAGAGTTCCTGGACGC
ATTTCGTGGTCTCTACAGTGCAGATGAGCTGGCACAGTTGCCCACAAACG
TGTGC---TATCCCACTGTTCATGTTTACTCCTTTGCCAAGGGTGAGAAC
ACCAAGGAATTGGTGCGTCAACTGGTGGAGAGCAATCTGGGAGCCATCCT
GGACGAGAAC---CTGCTCCAGGGTATCAATTTTGTACGGAATGTTGCCC
CCAACAAGGACATGTATAGAGTGTCCTTTAAGCTATCACTAAACTTGCTA
ACCACTTTAAAGGAAGTC------------GAAGTCACGAGAAAACGTTG
TGCAGAGGAGGAGCTG---------------------GAGGTCCCCACCA
AAGTGAAATATGTTATGGGTCGCACGCAG------------CGTCGCCGG
CATCAGAGGGCCAAG---AAGTCTGACGAGGATTCGGGT-----------
-TCCCTGCACGACCTCTACGTTCATCTGCACTCCGTTGGCTGGCAGAACC
ACACTCACTTGTCTGCCCAATACTACGAACAGACAGGTCGAGGACTATGC
TCTAAACAGGACAGCTTTTCCCCGGAGGATGAGCTTATTCGCCTACCCGT
TGCTTGTCTCATAAGCATAGCGACTCTGGAATCTGATGGGCCATTCAAAA
GTCTCTTCAACGAGGAGTTATTTGACAAGGACTCCAGAATTTCCTTTCAG
GCACTGATAGCCTGTTATATTTTGTACCACAAGCACCTGCAGGAGTGTTC
GCTAGGGACCCACTCCTCTACTTACGCTGCTTATTTGGACACCCTGCCCA
GGTGCTACTCCACTCCGTATTTCTGCTCCATACCCGAGCTACAGTGTCTG
CCAGAATCCCTGCTAGAGCGGACCGTGGCCCAGAACCGTCAGATAAGAGG
TTACTTTGAAATAATGAAGAACATTGTA------CACAACTGCGATTGCT
GTGGGAAGAGCTACGGCCATGAGATTTGGACACTCGCACACTTTAAGTGG
GCCTACTTCAGCGTAAACACCAGAAGCGTCCACCTTAGTTCCCGCTTTCT
GAAAAAGCAGAGCAAC------------------TACTTTCAGCCGCTTA
TCAGTGGCGACACCAACTTGGCATTGGCTCCGTTCCTGGATCTTTTTAAC
CACTCAGATCAAGTGGACATCACAGCGGGGATTGAA--------------
----GGTCCTGATTACGTCCTAACATTAAAATCTCTACCATTTTCCAAGA
CCAAACCATATGATCAATTGTTCATCAGCTACGGTGCTTGGCCCAACTTT
AAGCTATTGACAGAATATGGCTTTTGGCTACGAGGAAATAAACACGATTA
CTTTGAAGTGTCCCTGCTGGACATTGAGCACATGATTAAGCACAACAAGG
AGCTATCAACGCAAACCTTTCACCGGAACATCTTTAAATTCATCAGGGAG
CACAATCTGAACGATCAAATGTTCGTGCACATCGACGATGGATGCTCTCA
CAACCTAAGGGTGGTGCTGCACCTGATCTTCAAGCAGCAGGCCTACTTTC
CCAACATCCTCAATCAGATTGCCTTTGGAGACGCCGAGCAGTTTCAGGAC
GTGCAGCCAGAGCTGTCGTACCTCGTAGAATACAAAATAAAGGAATACGA
GATATTTGGTAGAGAGCTGGATAAGCTTCCCAAACTGACGGAAAGTGGTG
CAGTAGCACGGTCTTACCTCCAAGAGTGTATCCGTTACCTCGCTGACTTT
CAATCGGTGCATCTA------------------------GCTACAATGTT
CAAACTCTCGGAGCTGGTGCGCTGGCTGGGGCTCACCGAGTTCGAGATCC
TGGTCAACCTGTGTGGCCTGCTTGTGTTCACCATCACGCTGGCCGTCAAA
CTCCATCTGCAGGCCAGGGCCGGACCCGGCGGC------------ATACT
CCCGGAGCCCATGGGCGACTGGTTCACCGTTTTCAGCCCCCTGTTCTTCA
TCGACATCTGCAACGCGTACTTCTGCGTCATTGTGGGCATTCGCATGTAC
CTGGACTCGAACAACAAGCGCAAAGCCCTGCATCGCTTCATGTGGAGCAC
GTATTTCCTGGTGCTCATCGCCATCTTCAAGTACCTGCTCTGCCTGAAGC
TATCCAGC---AAGACGGGCCTCGAGTACTCGGAGGTCTTCTCGCCAATC
TTCGTTCTGCTGCAGCTTGTGGCTGTGCGCGCCTGCCAGTTGCCCAACTC
CATCATGACGGGAACCAAGGTGTTGCGCTCCCTGCTGCACGAATTGCGCC
AGGCATCTCCAAAT---GGCTGCATCAAGGACTCGCTGGCCGCGCGCTAC
ATTTTGGCGCAATACAAGAAGTTCGCCACCACGGAGCAACAATTCTGCAA
GGCGCGCAACGAGGCTACTTTCCTGGGTCAAACCTACCTAACCTACCTAG
CCAGCCAGCGCCAGTACTTGAAGCTCTACAAGGAATACCACGGGAGGGGC
GAAAGATCCGTAAGGGATACCGCCGATTTGGTGGGCTTCAAGCTGCCCTC
GGATCCCAAGATGGCTCTACGCGTTCAATTCGAGAACAACGACGACATCG
GCGTCTTCACCAAACTAACCAACACATACTGCCTGGTGGCCATCGGCGGA
TCCGAGACCTTCTACAGCGCCTTCGAGGCGGAGCTGGCCGAGACCATCCC
GGTGGTGCACGCGAATGTGGGCGGCTGCCGGATCATCGGCCGCCTCACCG
TGGGCAACCGCAACGGCCTGCTGGTGCCCAACTCCGCCACCGACGAGGAG
CTGCAGCACCTGCGTAACAGCCTGCCGGACGCCGTGAAGATTTATCGTGT
GGAGGAGCGCCTATCCGCGCTGGGCAACGTTATCGCCTGCAATGACTATG
TGGCCCTGGTGCACCCTGATCTGGACAAAGAGACAGAGGAGATCATCGCG
GATGTGCTCAAGGTGGAGGTCTTCCGCCAGACCATCGCCGACAACTCACT
GGTGGGCTCTTACGCCGTGCTGAGCAACCAGGGCGGCATGGTGCACCCCA
AGACGAGCATTCAGGACCAGGACGAGTTGTCGTCCCTGCTGCAGGTTCCC
CTCGTGGCCGGAACAGTGAACCGGGGCAGCGAAGTGCTCGCCGCCGGCAT
GGTGGTCAACGACTGGATCTCCTTCGTGGGCATGAACACCACGGCCACAG
AGATCTCGGTGATCGAGAGCGTCTTCAAGCTAAACCAGGCACAGCCCGCC
ACAGTGACGACCAAGCTGCGTGCGGCCCTCATCGAGGACATGTCCATGTC
A---GCGGCACGTTTATACGGAGGA---------TTTCGTTTATTTTCCT
CGAGCGCCGTGCAGCGCAATGCCGTCGGTGGCAAGAGCCTGGTGGAGGCC
GTGGCAGTGACCAAAAATGGACGCACCATTGTGGCTTGGCATCCGGACAC
ACCAGTTCCCTACGAGAACACCCTGCCGCTGCCAAAGATCAGCGAGATTC
AGAGCTCGGCGGTGGTTAAGGAATCGGCTCTGAAGACGGCGATGCGTGCC
TTTAAGAGCAAACATCCAGAAGTGGCTCGCCAGGAGCTGATGCAGCTGAC
CCACACGACTAAGCACCGCTGGTTTCCACGCGCCCGCGACAAGAAGGCCA
AGCAAACGCCGATGGACCGGCCGTACCTAATGTCGACG---GCCGTGCTG
GGAGGCGGACTGAGTGGACTGTCCGCCGGATACTACCTGTTGCGGCGATT
CGGGAAGCCGCTGACCATCTACGAGGCCTCGCCCCGTGTGGGCGGATGGG
TGCGGTCGGAGAATCGCAAGGATCGCAACTTCATCTTCGAGAGCGGACCG
CGAACCATACGCCCAGTTGGAGAGCCAGGTGCCAATACGCTGGAACTGGT
GGAGGAGCTGAAGCTGGAGGTGACTCCCATTCGACGCAGTCATGTGGCAG
CACGCAACCGAATGCTGTATGCCAAAGGACAGCTCTGCATGCTGCCCAAC
AGTCCCAAGGGTCTCTTTGGCGTCCTGCCTCCCTTCACGAAGCCGCTGTA
CAAAGCGCTGCTCCAGGATCTGTTCACGGCAAGC---AAGAAGGCCAAGC
TGGAGGATGAGAGCATCTACAGTTTCGCTGAGCGGCGGTTTGGTAAGGAG
ATAGCCGACTACGCCATAAGTCCCATGATCTGTGGGATTTGCGCCGGTGA
CGCGCGAGAAATAAGCGTGCGCTTCCTGATGGAGGGACTCTTTGAAAAGG
AGCAGAAGTACGGAGGAGTGCTTAAGGGCACACTCATTTCCCGCTTTGAA
AAGAACAAGACCAAGGACACCAAGGATGGACTATTTGCCGAGGGACAGCC
CAAACTGTATGCGCAGGCGGTGAAGGAGAAGTGGGCCATGTACGGGCTTC
AAGGCGGTCTAGAGAACCTGCCCAAAACTATGCGAAAGTATCTAGGCGAG
CGGGATGTGAACGTGCAGCTAAGCAACGAATGCCGGAACCTGACCTTCAG
C---AGCTCTGGGGTTCGAATGAACATCAAGGATGCCGAAGTTCCAGTGG
AGCATGTGGTCAGCTCCCTGCCCGCCTACAAACTGGCGCCCCTGGTAAAG
CAGCAGCATCCCTCGCTGAGCGCCCAACTTTTGAGCATCCCGTACGTGGA
TGTGCTGGTAGTGAACATGCAGTTCCCC---GGCAAGCTACTCAAGCAGG
ACGGATTTGGATTGCTAGTACCGCCAGTAGAAAAGTTGCCTCTGCTGGGC
GTCATCTTCGACAGCTGCTGCTTCGATATGGGCGAGAACACTGTGCTTAC
CGTGATGATGGGTGGTCATTGGTTCGACCAGTGGTTCGGCGATCGTCCC-
-----AGCCCCAAACAGATTCTAGACTTGGCCACCAGCCATGTGCAGAAA
ATGCTGCAGATCCGCGAGGAACCCAAATTCAGTCGAGTGCACACACTGCA
CAAGTGCATCCCGCAGTACACTGTGGGCCACAAGCGGCGCGTTGAGGCCA
TTCGGAACTACATCAAGACTTACAAACTGCCACTGTCTGTCTGCGGAGCT
GCATACGATGGCGTGGGCATCAACGATGTTATCCTGTCCGCCCGGCGACA
AGTGGAGGCCATACCCTTGTCC------------------ATGCCTGCCG
AAAACCTGGAGGAGCAGGGTCTGGAGAAGAACCCGAACCTGGAGCTGGCC
CAGACGAAGTTCCTGCTCACCCTGGCGGAATACAAGCAGGATGCGGCATT
GAAGGCGAAGCTTCTGGAGGCGATTCGCACGGAGAACATGGCCCCGTGGT
ACGAGCACATCTGTTCGGAACTCGGCTGGACCGTGGATAAGGATCTGCTG
GCGCGCATGAAGGAAAACAACCGCGTAGAGGTTGAGCAACTGGATGCGGC
AATCGAGGATGCGGAGAAGAATCTGGGCGAGATGGAAGTGCGCGAGGCGA
ACCTTAAGAAGTCAGAGTACTTGTGCCGCATCGGCGACAAGGCTGCAGCA
GAGACCGCCTTCCGCAAGACCTACGAAAAGACCGTTTCCCTGGGCCACCG
CCTGGACATCGTGTTCCATCTGATCCGCTTGGGACTGTTTTACCTCGACC
ACGATCTCATTACTCGCAACATCGACAAGGCCAAGTATCTGATCGAGGAA
GGCGGCGACTGGGACCGACGCAACCGGCTGAAGGTCTACCAGGGTGTTTA
CTCGGTGGCGGTGCGTGACTTCAAGGCGGCGGCCACGTTCTTCCTGGACA
CCGTAAGCACCTTCACCTCATACGAACTGATGGACTACCCCACCTTTGTG
CGTTACACCGTTTACGTGGCCATGATCGCCCTGCCCCGCAATGAGCTGCG
CGACAAGGTGATCAAGGGCTCAGAAATCCAGGAGGTGCTCCACGGCCTGC
CCGACGTGAAACAGTTCCTGTTTTCCTTGTACAACTGCCAATATGAGAAC
TTCTACGTACACCTGGCCGGCGTAGAGAAGCAACTGCGCTTGGACTACCT
CATTCATCCCCACTACCGCTACTACGTGCGCGAGATGCGCATTCTGGGCT
ACACCCAGTTGCTGGAGTCGTATCGCTCCCTCACCCTGCAGTATATGGCC
GAGTCGTTCGGCGTAACCGTGGAATACATTGACCAGGAGCTGGCCCGCTT
CATCGCCGCCGGACGGCTGCACGCCAAGGTGGATCGCGTCGGTGGCATTG
TGGAGACCAATCGGCCTGACAACAAGAACTGGCAGTACCAGGCGACCATC
AAGCAGGGCGATCTGCTGCTCAACCGCATTCAGAAGTTGAGCCGCGTGAT
AAACATC-------------------------------------------
--------------------------------------------------
--------------------------------------------------
----
>Drosophila_sechellia
ATGGCAGCCACATTAAAGCCCTACCTGACCGCGGTGCGACACTCGCTGAC
GGCGGCGATGTGCCTGCAGGACTTCCCCTCGCAGGTTGTGGAGCGGCACA
ACAAGCCGGAGGTGGAGATCTGCTCCAGCAAGGAGCTGGTGCTCACGCCC
GTCGTGGTGTCGCGCAACGAGCGTGAGAAGGTGCTGATCGAGCCGTCCAT
TAACTCGGTGCGCGTGAGCATCGCCGTGAAGCAGGCGGACGAGATTGAGC
GCATTCTGTGCCACAAGTTCACCAGGTTCATGATGCGACGCGCCGAGTCG
TTCGTCATACTGCGCCGCAAGCCCATCGAGGGCTACGATATTAGCTTCCT
CATCACCAACTTCCACACGGAGCAGATGTACAAGCACAAGCTGGTGGACT
TCGTCATTAGCTTCATGGAGGAGATCGACAAGGAAATCAGCGAGATGAAA
CTGGCGGTCAATGCCAGGGCACGCACCTGCGCCGAGGAGTTCCTCAAACG
GTTCATGCGCCGC---AACAACTACCCGTACCAGCCCCTAAACCAGCACC
CATCAGGG------CCCCATCCCGCGAGC---CACGACGCCTTGGAGGCG
GAAAACGAGCAGGCGGCGGAGGAGCTGAAGCAGAAGATCGGTGCCCTGAA
GTCACTCACCATCGATATAGGCAATGAGGTGCGCTACCAGGACAAACTGC
TCCGCGGCATTGACGACGACATGGACCGGACGAGTGGATTTCTGGGCAAT
ACGATGACACGGGTGGTGCGACTGGCCAAACAGGGCGGTGGTGCTCGCCA
GATGTGCTACATGTTCCTCTTCGTCCTCGTCGTTTTCTTCATCCTTTGGA
TAACCCTCAAGTTCAAGATGGCCACGGAAGAGCACCAGCGCCTGGCCAGC
ATCGTGAAGAGCTGCCACGAAAGCCTGCGCCAGCTGACTAAGGAGTTTGG
CGCCACAGCGGCCTGGCAGGAGCACACGAGTCCCAGGAACGCCAAGCAAC
TGGCGGAGTACGCCAAGGCGATGAAGCAACTGGCGGCCATATGGGAGACC
AACGATGGGAAGGTGGAGCTGCAGGCGCGCAGCCGCATCAAGTGGGCCAT
CGACTACATCACCAAGTACTTCTTTACCGAGGGCATATACTTGCAGAAGC
GCCAGCGGGAGCAGCGACTCCTGGAATCCTACAGAGCCGAGGGAAAACTG
GGCGAGGTGCAG---TGCAGGCTGATGGAGGAGCCGCCGGACAGGCTGCA
CGTGCTGGATGTGGGCAGTTGCTTCAATCCCTTTTCCAGTGCTCCGCACT
TGGAGGTGACCGCCCTGGACTTGTGTCCCGCCACC---GAAGATGTGCTG
CAGGCGGATTTCCTCAAAGTGGATGTGGTACCC---GGAATAGGAGAACC
TGAGCTGGAGGAGGGC---------------------AGCGTAAGAAGGC
TACCAGCAAACCACTACGAGTGCGTTATTTTCAGTTTGCTACTGGAGTAC
ATGCCCAGCGCCGAACAGAGACTGCAGTGCTGCCTCCAGGCCTACGACCT
GCTGCTGCCCGAGGGCATCCTCGTGCTCATCACACCGGACTCCCAACATG
TTGGCAAGAACGCCCACCTCATGAAAAACTGGCGCTACTCCCTGGCCAGG
ATTGGACTGCTGCGGGTACGCTTCGAGAAGCTGCCGCACATATCGTGCAT
GGTGTTCCGCAAGGCCATCAGCCGGGAGCTCTCACAGCACTGGGCGAGCA
TTCACCGGGAGGAGGGGATGTGCGACGAAATTCGGATACCGCAGGACGAT
AGCATGTCCCTGGAAATCCTGAAACAAGGCGCCGAAGGATGTCTATATTT
GGGCGATTTCAAAGGAGAAGCCTGCCTGATCAAGGAGCGGTTCGTAAAGA
AGTACCGCCACCCGGAACTGGACACCCAGATCACGCGGCAGCGCATGAAG
GCGGAGGCCAAGGCGTCGGGAAGATGTCTAGCCGCTGGAATCCTGGCACC
AAAGATCCTCCACTCGGACCTCAACACGCACAAGCTGTATATGGAATACT
TCGATGCAGCCAAGACTGCCAAGCAGTTCATCCAGGAGACAGTGTCCACT
---CAGTCGGAGGATGAAGCCAAGAAATGTCTGCTGGAGTTCTGCAAGCG
GATTGGTGAAATCATTGGGAAAATGCACTCCAATCACATAATACACGGCG
ATCTGACCACTTCGAACATCCTCATCAATCCGAAG---------GGTGCC
GACTACGATGTCATCCTGATTGACTTCGGCTTGAGCCACTACAATCAGGC
CACCGAGGACAAGGGTGTGGATCTGTACGTCCTGGAGCGGGCGCTACTCA
GCACTCACAGCGAACAGCCGTATCTCTTCGAGCACATCCTGGCCGCCTAT
CGCACAGCGTGCGGTAAGGACGAGCAGGCAGTGCTCTCCAAGTTCGAGGA
GGTGCGAGCACGCGGACGCAAACGAACCATGATTGGTATGCGAGTTTTAG
GAAAGTGCACTATTTTGGTCAGG---CAAACCCGGAGCTTA------TCG
ACGCAATCTGGGCGCCGCAGAGTGGTGGTCACGGGAAGTGGCGCAGTCAC
TCCGCTGGGCAACAATGGACCGGATTCCTGGCGACGCATACTGGCCGGCG
AGTCGGCAATCTCTCGGCTGAGTGCGGAGTTCAAGGGCTTGCCCTGCCAG
GTTGCGGCTCAAATCCCGAGGGAAAAGCTACATCTGGACCAGCACCTGAC
CAAGTCGGACATTAAGCTGATGAGCCCCGCCACCCAGTTTGCCGTATTGG
CGGCTGAGGAGGCCTTGGCCACCGGAAAGTTGTGCCCCAAGCAATTGAGC
GAGGAGGAGCTTGAGCGGATCGGAGTGTGCGTGGGCATGGGCATGTTCGA
CCTGGCAGAGGTCTATGGCGCCTGGAACCAGCTGCAACGGGGCTACAACA
GAGTAAGCCCCTTTTTCGTGCCCAGGCTGCTGCCCAGCATGGCATGTGGT
CACATCAGCATGCGACATGGCTTAAGAGGACCGAACCACTCGGTGTCCAC
GGCCTGCGCCACAGGTGCCCATGCCCTGGGCGATGCCATGCGTTTCATCC
GCAGCGGAGATGCCGATGTGATGCTGGCGGGTAGTGGTGAGGCCTGCATA
GATCCCCTCTCCATCGCTGGATTTTGCAGACTGCGGGCTCTGAGCACCGC
ATTCAACGATAATCCGTCGGTTGCGTCCAGACCGTTTGACAAATCCCGGG
ATGGCTTTGTGATGGGCGAGGGCGCAGCTGTGCTCTTGCTAGAGGAACTG
GAGCACGCCCGCGCTCGGGGAGCTCCTATTCTAGCCGAGATTCTGGGCTA
CGGCTTGTCCGGAGATGCCTATCACATAACGTCGCCCAGCGATGACGGTG
CCGGAGCCACTCTTGCCATGAAGCGGGCCATACAGGATGCTGGAATTGCA
CCAGAGGATGTTACCTATGTAAATGCCCACGCAACCTCCACTCCCACCGG
GGATCGCATTGAGTCACACGCTATAGGTCGTGTTTTCGGAGCGCACACTC
CGCAGGTGAGGGTCTCCTCCACCAAGGGAGCACATGGCCACCTGCTGGGC
TCCTCCGGCAACCTGGAAGCGCTCTTTGTGGTGCTCGCCTGCGCGGATAA
CAAGCTGCCGCCCTCCATCAACATTGAGCACCTCGATGTGGACGTCAAT-
-----GTGGTCACGAAAGCCACTAAATGGTCG------GCGGACCAGAAG
CGACGCGTTGCCCTCAAGAATTCCTTCGGCTTTGGAGGAACCAATGCCTC
CCTCTGCATTGCTAGCTACATTGAA---ATGCAGTTCCTCCGCGTGGGTG
GTCGTATAACGGCCCTGCGTCAGAGATTGACCGACAGAATTCAGATGCCG
GAGCGCTTCAAGGGCACGTTCGTGGAGAAGTGGGTGCTGTACTGGAACGG
CCTGGTCAGGGACTACACGGAGGTGGCAGTGGGTGTTGTGCGAGAATCCT
ACACGAAGCCCAAAAAGGCGCTTCTCTATGGATCGGGAGTGCTGTTCATT
TACCAAGCCAGTCTGAAGAACCCAGACGAGGAGGCCTTTATGACTCTGCT
AAGGAGTGCCACAAATCGAATGATCACAGTGCCGGTAGAACTCCAGAATC
CCGTGTCCGTCGACTATCTGCTGACCTTGGAGAGGGCGATCAATCAAAGG
AAACTGCGTCTCCTTTCCCTGGGCATCTGCACGATCCTTTGGGTGGATCT
ATACGACGAGGACGACTGCACCTATCCGGCCATCTGTGAATACACCAAAG
TGGGCGTCTTCAACTTCCACGAACGGATCATCGATGTGGGATTTTGGAAT
CAATACTGGCGACTCAATTCGAAGATGCGCAACTACGATGTCAACTACCT
GATGCATTTAAACACAGTTTACATTACCGTGGGCACCACCCAATTCGATG
CTCTAATATCAACTGCATCTTCGGAACCCGCACTCAAAGCTCTGCAGAAA
CTGAAATGCACCAAACTGGTCATACAGCACGGAAATTCGCAACCATTAGC
AGACGATGAAATACAATTGATAAGAAAGAACTACGGAATCCAGATAGAGC
AGTACAAATTCCGTCCAAATATAGAGGACGTTAAGTCCGCAGACCTAATT
ATTGGACATGCGGGAGCCGGAACTTGCATGGATATACTAAATAACCATAA
ACCTGGACTCATTGTGATAAATGACACGCTCATGGACAATCACCAACTGG
AGTTGGCCAAGCAACTAGCCGCTGAAGACTATCTGTATTACTGCAAAGTT
ACCGACTTGGATGCCCAGCTAGCTACTCTGGACTTTACAGCCCTAAAGCC
CTATGAAACAAACCCGGAAAATCTCAGCAAATTCGTTTCCGCCATCAATC
AACTGATGTCC---------------------------------CATATG
TTTATGGTGTCCAGA---------------TTGAAGGAT------TTCAC
GATTATAACGAGTCGTTTACGTCACTACTTTCGAAACATGGACGTCAAGG
AGCTGAAGCCTCCCAGCTCGGTGCGCGGAATGCAGGAGCTCCAAAGGGAA
CAGTTCCGAAAGATCGTTCAAGTTCCGCGATTACGGGTGCCCGAGTCTAA
GGTGCAACGTGTGATGCCGCTGGTCAAGAAGTTCCTGCTGAAAATGGAGC
ACCTGCATCCTGTCCGAGCTGTGGACCAA---------------------
---------TCTCGAGAGATCCTACTACATCCAACGCCTGTCAAAAACTG
GGAATCCCTGCCAACAGAGGATCTGCAGAGGCAGAAAGTCAATGCCGAGA
ACTTCTCCTTTGCCGACCTCGAGTTAAGGTATGAAAATTGGAGCGCCAAT
GAAATCCTGAAAAGCGTGCTACCCACGGAGGAGGAGGGTCTCACATCCTA
CTCCCGCATAGGCCACATTGCCCACCTTAATCTTCGTGATCATCTGCTGC
CCTATAAGCAGCTCATCGGTCAGGTGCTCCGTGACAAGCTTCCCAATTGC
CGTACTGTAGTTAACAAAGCATCCTCCATTGACAACACTTACCGCAACTT
CCAGCTAGAGCTGATCTGTGGGGACCCCAATTACCAGGTGGAAACTAAGG
AGAACGGAGTCCCATTTGAGTTTGACTTCTCCAAGGTGTACTGGAATCCC
CGCCTCTCCACGGAGCACGAAAGAATTGTCAAAATGCTGAAATCGGACGA
TGTTCTCTATGATGTATTTGCTGGCGTGGGTCCATTCAGTGTGCCTGCTG
CCAAGAAGCGATGCCATGTCCTGGCCAATGACCTGAACCCTGAGAGTTTC
CGTTGGCTCCAGCATAATGCCAAGAGAAATAAGTGCATGCCCAATATAAA
GATGAGCAATAAAGATGGTAGGCAGTTTATCGTCGAGGAGCTAAGGGAGG
ACCTGATAAAGCGTCTATGTACC------ACGGATACTACTACGTATGCC
ATACATATTACAATGAATCTACCTGCAATGGCTGTAGAGTTCCTGGACGC
ATTTCGTGGTCTTTACAGTGCAGATGAGCTGGCGCAGTTGCCTACAAACG
TGTGC---TATCCCACTGTTCATGTTTACTCCTTTGCCAAGGGTGAGAAC
ACGAAGGAATTGGTGCGTCAACTGGTGGAGAGCAATCTGGGAGCCGTCCT
GGACGAGAAC---CTGCTCCAGGGTATCAATTTTGTACGGAATGTTGCCC
CCAACAAGGACATGTATAGAGTGTCCTTTAAGCTATCACTAAACTTGCTA
ACCACTTTAAAGGAAGTC------------GAAGTCACGAGAAAACGTTG
TGCAGAGGAGGAGCTG---------------------GAGGTCCCCACCA
AAGTGAAATATGTTATGGGTCGCACGCAG------------CGTCGCCGG
CATCAGAGGGCCAAG---AACTCTGATGAGGGTTCGGGT-----------
-TCCCTGCACGACCTCTACGTTCATCTGCACTCCGTTGGCTGGCAGAACC
ACACTCACTTGTCTGCCCAATACTACGAACAGACAGGTCGAGGACTATGC
TCTAAACAGGACATCTTTTCCCCGGAGGATGAGCTAATTCGCCTGCCCCT
TGCTTGTCTCATAAGCATAGCGACTCTGGAATCTGATGGGCCATTCAAAA
GTCTCTTCAACGAGGAGTTATTTGACAAGGACTCCAGAATTTCCTTTCAG
GCACTGATAGCCTGTTATATTTTGTACCACAAGCACCTGCAGGAGTGTTC
GCTAGGGACTCACTCCTCTACTTACTCTGCATATTTGGACACCCTGCCCA
GGTGCTACTCCACTCCGTATTTTTGCTCCATACCCGAGCTACAGTGTCTG
CCAGAATCCCTGCTAGAGCGGACCGTGGCTCAGAACCGTCAGATAAGAGG
ATACTTTGAAATAATTAAAAACATTGTA------CACAACTGCGATTGCT
GTGGGAAGAGCTACGGCCAGGAGATTTGGACACTCGCACACTTTAAGTGG
GCCTACTTCAGCGTGAACACCAGAAGCGTTCACCTTAGTTCCCGTTTTCT
GAAAAAGCAGAGCAAC------------------TACTTTCAGCCCCTTA
TCAGTGGGGACACCAACTTGGCATTGGCTCCGTTCCTGGATCTTTTTAAC
CACTCAGATCAAGTGGACATCACAGCAGGGATTGAA--------------
----GGTCCTGATTACGTCCTAACATTAAAATCTCTACCGTTTTCCAAGA
CCAAACCATATGATCAATTGTTCATCAGTTACGGTGCTTTGCCCAACTTT
AAGCTATTGACAGAATATGGCTTTTGGCTACGAGAAAATCAACACGATTA
CTTTGAAGTGTCCCTGCTGGACATTGAGCACATGATTAAGCACAACAAGG
AGCTATCAACGCAAACCTTTCACCGGAACATCTTTAAATTCATCAGGGAG
CACAATCTGAACGATCAAATGTTCGTGCACATCGACGATGGATGCTCTCA
CAACCTAAGGGTGGTGCTGCACCTGATCTTCAAGCAGCAGGCCTACTTTC
CCAACATCCTCAACCAGATTGCCTTTGGAGACGCCGAGCAGTTTCAGGAC
GTGCAGCCAGAGCTTTCGTGCCTCGTAGAATACAAAATAAAGGAATATGA
GATATTTGGTAGAGAGCTGGATAAGCTTCCCAAACTGACGGAAAGTGGTG
CAGTAGCACGGTCTTACCTCCAAGAGTGTATCCGTTACCTCGTTGACTTT
CAATCGGTGCATCTA------------------------GGTGCAATGTT
CAAACTCTCGGAGCTGGTGCGCTGGCTGGGGCTCACCGAGTTCGAGATCC
TGGTCAACCTGTGCGGCCTGCTTGTGTTCACCATCACGCTGGCCGTCAAG
CTCCATCTGCAGGCCAGGGCCGGACCCGGCGGC------------ATACT
CCCGGAGCCCATGGGCGACTGGTTCACCGTTTTCAGCCCCCTGTTCTTCA
TCGACATCTGCAACGCGTACTTCTGCGTCATTGTGGGCATTCGCATGTAC
CTGGACTCTAACAACAAGCGCAAAGCCCTGCATCGCTTCATGTGGAGCAC
GTATTTCCTGGTGCTCATCGCCATCTTCAAGTACCTGCTCTGCCTGAAGC
TATCCAGC---AAGACGGGCCTCGAGTACTCGGAGGTCTTCTCGCCAATC
TTCGTTCTGCTGCAGCTTGTGGCTGTGCGCGCCTGCCAGTTGCCCAACTC
CATCATGACGGGAACCAAGGTGTTGCGCTCCTTGCTGCACGAATTGCGCC
AGGCATCTCCAAAT---GGCTGCATCAAGGACTCGCTGGTTGCGCGCTAC
ATTTTGGCGCAATACAAGAAGTTCGCCACCACGGAGCAACAATTCTGCAA
GGCGCGCAACGAGGCGACTTTTCTGGGGCAAACCTACCTGACCTACCTAG
CCAGCCAGCGTCAGTACTTGGAGCTCTTTAAGGAATACCACGGGAGGGGC
GAGAGATCCGTAAGGGATACCGCCGATTTGGTGGGCTTCAAGCTGCCCTC
GGATCCAAAGATGGCTCTACGCGTTCAATTCGAGAACAACGACGACATCG
GCGTCTTCACCAAACTAACCAACACATACTGCCTGGTGGCCATCGGCGGA
TCCGAGACCTTCTACAGCGCCTTCGAGGCGGAGCTGGCCGAGACCATCCC
GGTGGTGCACGCGAATGTGGGCGGCTGCCGGATCATCGGCCGCCTCACCG
TGGGCAACCGCAACGGCCTGCTGGTGCCCAACTCCACCACCGACGAGGAG
CTGCAGCACCTGCGTAACAGCCTGCCGGACGCCGTGAAGATTTATCGTGT
GGAGGAGCGCCTGTCCGCGCTGGGCAACGTTATCGCCTGCAATGACTATG
TGGCCCTGGTGCACCCGGATCTGGACAAAGAGACAGAGGAGATCATTGCG
GATGTGCTCAAGGTGGAGGTCTTCCGCCAGACGATCGCCGACAACTCACT
GGTGGGCTCTTACGCCGTGCTGAGCAACCAGGGCGGCATGGTGCACCCCA
AGACGAGCATTCAGGACCAGGACGAGCTGTCGTCCCTGCTGCAGGTTCCC
CTCGTGGCCGGAACAGTGAACCGGGGCAGCGAAGTGCTCGCCGCCGGCAT
GGTGGTCAACGACTGGATCTCCTTCGTGGGCATGAACACCACGGCCACAG
AGATCTCGGTGATCGAGAGCGTCTTCAAGCTAAACCAGGCACAGCCCGCC
ACAGTGACGACCAAGCTGCGTGCGGCCCTCATCGAGGACATGTCCATGTC
A---GCGGCACGTTTATACGGAGGA---------TTTCGTTTATTTTCCT
CGAGCGCCGTGCAGCGCAATGCCGTGGGTGGCAAGAGCCTGGTGGAGGCC
GTGGCAGTGACCAAAAATGGACGCACCATTGTGGCTTGGCATCCGGACAC
ACCAGTTCCCTACGAGAACACCCTGCCGCTGCCAAAGATCAGCGAGATTC
AGAGCTCGGCGGTGGTTAAGGAATCGGCTCTGAAGACGGCGATGCGTGCC
TTTAAGAGCAAACATCCAGAAGTGTCTCGCCAGGAGCTGATGCAGCTGAC
CCACACGACTAAGCACCGCTGGTTTCCACGCGCCCGCGACAGGAAGGCCA
AGCAAACGCCGATGGACCGGCCGTACCTAATGTCGACG---GCCGTGCTG
GGAGGCGGACTGAGTGGACTGTCCGCCGGATACTACCTGTTGCGGCGATT
CGGGAAGCCGCTGACCATCTACGAGGCCTCGCCCCGTGTGGGCGGATGGG
TGCGGTCGGAGAATCGAAAGGATCGCAACTTCATCTTCGAGAGCGGACCG
CGAACCATACGCCCAGTTGGCGAGCCAGGTGCCAATACGCTGGAACTGGT
GGAGGAGCTGAAGCTGGAGGTGACTCCCCTTCGACGCAGTCATGTGGCAG
CACGCAACCGAATGCTGTATGCCAAGGGACAGCTGTGCATGCTGCCCAAC
AGTCCTAAGGGTCTCTTCGGCGTCCTACCTCCCTTCACGAAGCCGCTATA
CAAAGCGGTGCTCCGCGATCTGTTCACGGCAAGC---AAGAAGGCCAAGC
TGGAGGATGAGAGCATCTACAGTTTCGCTGAGCGGCGGTTTGGTAAGGAG
ATAGCCGACTACGCCATCAGTCCCATGATCTGTGGTATTTGCGCCGGTGA
CGCGCGAGAAATAAGCGTGCGCTTCCTGATGGAGGGACTCTTTGAAAAAG
AGCAGAAGTACGGAGGAGTGCTTAAGGGCACACTCATTTCTCGCTTTGAG
AAGAACAAGACCAAGGACACCAAGGATGGACTGTTTGCCGAGGGACAGCC
AAAGCTGTATGCGCAGGCGTTGAAGGAGAAGTGGGCCATGTACGGGCTGC
AAGGCGGTCTGGAGAACCTACCTAAAACTATGCGAAAGTATCTAGGCGAG
CGGGATGTGAACGTGCAGCTAAGCAACGAATGCCGGAACCTGACCTTCAG
C---AGCTCTGGGGTTCGAATGAACATCAAGGATGCCGAAGTTCCGGTGG
AGCATGTGGTCAGCTCCCTGCCCGCCTACAAGCTGGCGCCCCTGGTAAAG
CAGCAGCATCCCTCGCTGAGCGCCCAACTTTTGAGCATCCCGTACGTGGA
TGTGCTGGTAGTGAACATGCAGTTCCCC---GGCAAGCTACTCAAGCAGG
ACGGATTTGGATTGCTAGTACCGCCAGTAGAAAAGTTGCCTCTGCTGGGC
GTCATCTTCGACAGCTGCTGCTTCGACATGGGCGAGAACACTGTGCTTAC
CGTGATGATGGGTGGTCATTGGTTCGACCAGTGGTTCGGCGATCGTCCC-
-----AGCCCCAAACAGATTCTAGACTTGGCCACCAGCCATGTGCAGAAA
ATGCTGCAGATCCGCGAGGAACCCAAATTCAGTCGAGTGCACACACTGCA
CAAGTGCATCCCGCAGTACACTGTGGGCCACAAGCGGCGCGTTGAGGCCA
TTCGGAACTACATCAAGACTTACAAACTTCCACTGTCTGTCTGCGGAGCA
GCTTACGATGGCGTGGGCATCAACGATGTTATCCTGTCCGCCCGGCGACA
AGTGGAGGCCATACCCTTGTCC------------------ATGCCTGCCG
AAAACCTGGAGGAGCAGGGTCTGGAGAAGAACCCGAACCTGGAGCTGGCC
CAGACGAAGTTCCTGCTTACCCTGGCGGAATACAAGCAGGATGCGGCATT
GAAGGCGAAGCTTCTGGAGGCGATTCGCACGGAGAACATGGCCCCGTGGT
ACGAGCACATCTGTTCGGAACTCGGCTGGACCGTGGATAAGGATCTGCTG
GCGCGCATGAAGGAGAACAACCGCGTAGAGGTGGAGCAGCTGGATGCGGC
AATCGAGGATGCCGAGAAGAATCTGGGCGAGATGGAAGTGCGCGAGGCGA
ACCTTAAGAAGTCAGAGTACTTGTGCCGCATCGGCGACAAGGCTGCGGCA
GAGACCGCCTTCCGCAAGACCTACGAGAAGACCGTTTCCCTGGGTCACCG
CCTGGACATCGTGTTCCATCTGATCCGCTTGGGACTGTTTTACCTTGACC
ACGATCTCATCACTCGCAACATCGACAAGGCTAAGTATCTGATCGAGGAA
GGCGGCGACTGGGACCGACGCAACCGGCTGAAGGTCTACCAGGGTGTTTA
CTCGGTGGCGGTGCGTGACTTCAAAGCGGCGGCCACGTTCTTCCTGGACA
CCGTAAGCACCTTCACCTCATACGAACTGATGGACTATCCCACCTTTGTG
CGTTACACCGTTTACGTTGCCATGATCGCCCTGCCCCGCAATGAGCTGCG
CGACAAGGTGATCAAGGGCTCCGAAATCCAGGAGGTTCTCCACGGCCTGC
CCGACGTGAAACAGTTCCTGTTTTCCTTGTACAACTGCCAATATGAGAAC
TTCTACGTACACCTGGCCGGTGTAGAGAAGCAATTGCGCTTGGACTACCT
CATTCATCCCCACTACCGCTTCTACGTGCGCGAGATGCGCATTCTGGGCT
ACACCCAGTTGCTGGAGTCGTATCGCTCCCTAACCCTGCAGTATATGGCC
GAGTCGTTCGGCGTAACCGTGGAATACATTGACCAGGAGCTGGCCCGCTT
TATCGCCGCCGGACGGCTGCACGCCAAGGTGGATCGCGTCGGCGGCATTG
TGGAGACCAATCGGCCTGACAACAAGAACTGGCAGTACCAGGCGACCATC
AAACAGGGCGATCTGCTGCTCAACCGTATTCAGAAGTTGAGCCGCGTGAT
AAACATC-------------------------------------------
--------------------------------------------------
--------------------------------------------------
----
>Drosophila_melanogaster
ATGGCAGCCACATTGAAGCCCTACCTGACCGCCGTGCGACACTCGCTGAC
GGCGGCGATGTGCCTGCAGGACTTCCCCTCGCAGGTGGTGGAGCGGCACA
ACAAGCCGGAGGTGGAGATCTGTTCCAGCAAGGAGCTGGTGCTCACGCCC
GTCGTCGTGTCGCGCAACGAGCGGGAGAAGGTGCTGATCGAGCCGTCCAT
TAACTCGGTGCGCGTGAGCATCGCCGTGAAGCAGGCCGACGAGATTGAGC
GCATACTGTGCCACAAGTTCACCAGGTTCATGATGCGACGCGCCGAGTCG
TTCGTCATACTGCGCCGCAAGCCCATCGAGGGCTACGACATAAGCTTCCT
CATCACCAACTTCCACACGGAGCAGATGTATAAGCACAAACTGGTGGACT
TTGTCATTAGCTTCATGGAGGAGATCGACAAGGAGATCAGCGAAATGAAA
CTGGCGGTCAATGCCAGGGCACGCACCTGCGCCGAGGAGTTCCTCAAACG
GTTCATGCGCCGC---AACAACTACCCGTACCAGCCCCTAAACCAGCACC
CTTCAGGG------CCCCATCCTGCGAGC---CACGACGCCTTGGAGGCG
GAAAACGAGCAGGCGGCGGAGGAGTTGAAGCAGAAGATCGGGGCCCTGAA
GTCCCTCACCATCGATATAGGCAATGAGGTGCGCTACCAGGACAAGCTGC
TGCGCGGCATCGACGACGACATGGACCGGACGAGTGGATTTCTGGGCAAC
GCGATGACGCGGGTGGTGCGACTGGCCAAACAGGGCGGTGGTGCTCGCCA
AATGTGCTACATGTTCCTCTTCATCCTCGTCGTGTTCTTAATCCTCTGGA
TAACCCTAAAGTTTAAGATGGCCACGGAGGAGCACCAGCGCCTGGCCAGC
ATCGTGAAGAGCTGCCACGAAAGCCTGCGCCAGTTGACTAAGGAGTATGG
CGCCACAGCGGCCTGGCAGGAGCACACGAGTCCCAGGAACGCCAAGCAAC
TGGCGGAGTACGCCAAGGCGATGAAGCAACTGGCGGCCATATGGGAGACC
AACGATGGGAAGGTGGAGCTGCAGGCACGCAGCCGCATCAAGTGGGCCAT
CGACTACATCACCAAGTACTTCTTTACCGAGGGCATATATTTGCAGAAGC
GCCAGCGGGAGCAGCGACTCCTGGAATCCTACAGAGCCGAGGGAAAACTG
GGCGAGGTGCAG---TGCAGGCTGATGGAGGAGCCGCCGGACAGGCTGCA
CGTCCTGGATGTGGGCAGCTGCTTCAATCCCTTTTCCAGTGCTCCGCACT
TGGAGGTAACCGCCCTGGACTTGTGTCCCGCCACC---GAAGATGTGCTG
CAGGCGGATTTCCTCAAAGTGGAGGTGGTACCC---GGAATACGAGAACC
TGAGCTGGAGGAGGGC---------------------AGCGTAAGAAGGC
TACCAGCAAGCCACTACGAGTGCGTCATTTTCAGTTTGCTACTGGAATAC
ATGCCCAGCGCCGAGCAGAGACTACAGTGCTGCCTTCAGGCCTACGACCT
GCTGCTGCCCGAGGGCATCCTTGTGCTCATCACACCGGACTCCCAACATG
TTGGCAAAAACGCCCACCTCATGAAAAACTGGCGCTACTCCCTGGCCAGG
ATTGGACTGCTACGGGTACGCTTCGAGAAGTTGCCGCACATATCGTGCAT
GGTGTTCCGCAAGGCCATCAGCCGGGAGCTCTCACAGCACTGGGCGAGCA
TTCACCGGGAGGAGGGGATGTGCGAGGAAATTCGGATACCGCAGGACGAT
AGCATGTCCCTAGAAATCCTGAAACAAGGCGCTGAAGGACGCCTATATTT
GGGCGATTTCAAAGGAGAAGCCTGCCTGATCAAGGAGCGGTTCGTAAAGA
AGTACCGCCACCCGGAACTGAACACCCAGATCACGCGGCAGCGCATGAAA
GCGGAGGCCAAGGCATCGGGAAGATGTCTAGCCGCTGGAATCCTGGCACC
AAAGATCCTCCACTCGGACCTCAACACCCACAAGCTGTATATGGAATATT
TCGATGCAGCCAAGACTGCCAAGCAGTTCATCCAGGAAACAGTGTCCACT
---CAGACGGAGGATGAAGCCAAGAAATGTCTGCTGGAGTTCTGCACGCG
GATCGGTGAAATCATTGGGAAAATGCACTCCAATCACATTATACATGGCG
ATCTCACCACATCTAACATCCTCATCAATCCGAAG---------GGTGGC
GACTACGATGTCATTCTGATTGACTTCGGCTTGAGCCACTACAATCAGGC
CACCGAGGACAAGGGTGTGGATCTGTACGTCCTGGAGCGGGCGCTACTCA
GTACGCACAGCGAACAGCCGTATATCTTCGAGCACGTCCTGGCCGCCTAT
CGCACAGCGTGCGGTAAGGACGAACAGGCAGTGCTCACCAAGTTCGAGGA
GGTGCGAGCACGCGGACGCAAAAGAACCATGATTGGTATGCGAGTTTTAG
GAAAGTGCACTGTTTTGGTCAGG---CAAACCCGCAGCTTA------TCC
ACGCCATCTGGGCGCCGCAGAGTGGTGGTCACGGGAAGTGGCGCAGTCAC
TCCGCTGGGCAACAATGGACCGGATTCTTGGCGACGCATCCTGGCCGGCG
AGTCGGCAATTTCTCGGCTGAGTGCGGAGTTTAAGGGCTTGCCCTGCCAG
GTTGCGGCTCAAATCCCGAGGGAAAACCTACAGCTGGATCAACACCTGAC
CAAGTCGGACATTAAGCTGATGAGCCCCGCCACGCAGCTTGCCGTATTGG
CGGCTGAGGAGGCCTTGTCAACCGGAAAGCTGTGCCCCAAGCAATTGAGC
GAGGAGGAGCTTGAGCGGTTCGGAGTGTGCGTGGGCATGGGCATGTTCGA
CCTTGCAGAGGTCTATGGCGCCTGGAACCAGCTGCAACGAGGTTACAACA
GAGTAAGCCCCTTTTTCGTGCCCAGGCTGCTGCCCAGTATGGCGTGTGGT
CACATAAGCATGCGACATGGCTTAAGAGGACCTAACCACTCGGTGTCCAC
GGCCTGCGCCACAGGTGCCCATGCCCTGGGCGATGCCATGCGCTTCATTC
GCAGCGGAGATGCCGACTTGATGCTGGCGGGGAGTGGTGAGGCCTGCATA
GATCCGCTCTCCATCGCTGGATTTTGCAGACTGCGGGCTCTGAGCACCGC
ATTCAACGATAATCCGGCGGTTGCGTCCAGACCGTTTGACAAGTCCCGGG
ATGGCTTCGTGATGGGCGAGGGCGCAGCTGTGCTCTTGCTGGAAGAACTG
GAGCACGCCCGCGCTCGGGGAGCTCCCATTCTAGCTGAGATTCTGGGCTA
CGGCTTGTCCGGCGATGCCTATCACATAACGTCGCCCAGCGATGACGGCG
CCGGAGCCACTCTTGCCATGAAGCGGGCCATACAAGATGCTGGGATTGCA
CCAGAGGATGTTACGTATGTAAATGCCCACGCAACCTCCACGCCCACCGG
GGATCGCATTGAGTCACACGCTATAGGTCGTGTTTTCGGGGCGCACACTC
CGCAGGTGAGGGTCTCCTCCACCAAGGGAGCACATGGCCACCTGCTGGGC
TCCTCTGGCAACCTGGAAGCGCTCTTTGTGGTGCTCGCCTGCGCGAATAA
CAAGCTGCCGCCCTCCATCAACATTGAGCACCTCGATGTGGACGTCAAT-
-----GTGGTCACGAAAGCTACTGATTGGTCG------GCGGACCAAAAG
CGGCGTGTTGCCCTCAAGAATTCCTTCGGCTTTGGAGGAACCAATGCCTC
CCTCTGCATTGCTAGCTACATT------ATGCAGTTCCTCCGCGTGGGTG
GTCGTATAACGGCACTGCGTCAGAGATTGACCGATCGAATTCAGATGCCG
GAGCGCTTCAAGGGCACGTTCGTGGAGAAGTGGGTGCAGTATTGGAACGG
CCTGGTCAGGGACTACACAGAGGTGGCAGTGGGTGTTGTGCGAGAATCCT
ACACGAAGCCGAAAAAGGCGCTTCTCTATGGAACGGGAATGCTGTTCATG
TACCAAGCCAATCTGAAGAATCCCGGCGAGGAGGCCTTTATGACTCTGCT
AAGGGGTGCCACAAATCGAATGATCACAGTGCCGGTAGAACTTCAGAATC
CCGTGTCCGCCGACTATCTGCTAACCTTGGAGAGGGCGATCAATCAAAAG
AAACTGCGTCTCCTTTCTCTCGGCATCTGCACGATCCTTTGGGTGGATCT
ATACGACGAGGACGACTGCACCTATCCGGCCATCTGTGAATATACCAACG
TGGGCGTCTTCAACTTCCACGAACGGATCATCGATGTGGGATTTTGGAAT
CAATACTGGCGACTCAAATGGAAGATGCGCAACTATGATGTCAACTACCT
GATGCATTTGAACACTGTTTACATTACCGTTGGTACCACCAAATTCGATG
CTCTAATATCAACTGCATCCACGGAACCCGCACTCAAAGCTCTACAGAAC
CGGAAATGCACCAAACTCGTCATACAGCACGGAAATTCGCAACCATTAAC
AGACGATGAAATACAATTGATAAGAAAAAACTACGGAATCCAGATAGAGC
AGTACAATTTCCGGCCAAATACGGAGGACATCAAGTCCGCAGACCTAATT
ATTGGACATGCGGGAGCCGGAACTTGCATGGATATACTAAATAACCAGAA
ACCTGGACTCATTGTGATAAATGACACGCTCATGGACAATCATCAACTGG
AGTTGGCCAAGCAACTGGCCGCTGAAAACTATCTGTATTACTGCAAAGTT
ACCGACGTGGATGCCCAGCTAGCTACTCTGGACTTTGAAGCCTTAAAGCC
CTATGAAACGAAACCGGAAAATCTTAGCAAATTCGTTTCCGCCATCAATC
AGCTGATGTCC---------------------------------CATATG
TTTATAGTGTCCAGA---------------TTGAAGGAT------TTAAC
GATTATAACGAATCGTTTACGTCACTACTTTCGAAACATGGACGTCAAGG
AGCTGCAGCCTCCCAGCTCGGTGCGCGGAATGCAGGAGCTGCAAAGGGAA
CAGTTCCGAAAGATCGTTCAAGTTCCGCGTTTACGGGTGCCCGAGTCTCA
GGTGCAACGTGTTATGCCGCTGGTCAAAAAGTTCCTGCTGAAAATGGAGC
ACCTGCATCCTGTCCGAGCTGTGGACCAA---------------------
---------TCTCGAGAGATCCTACTACATCCAACGCCTGTCAAAAACTG
GGATTCCCTGCCAACAGAGGATCTGCAGAGGCAGAAAGTCAATGCCGAGA
ACTTCTCCTTCGCCGACCTCGAGTTGAGGTATGAAAATTGGAGCGCCAAT
GAAATCCTGAAAAGCGTGCTACCCACGGAGGAGGAAGGTCTCACCTCCTA
CTCCCGCATAGGCCACATTGCCCACCTTAATCTTCGTGATCATCTGCTGC
CCTATAAGCAGCTCATCGGTCAGGTGCTCCGCGACAAGCTTCCCAATTGC
CGCACGGTGGTTAACAAAGCATCCTCCATTGACAACACCTACCGCAACTT
CCAGCTGGAGCTGATCTGTGGGGACCCCGATTACCAGGTGGAAACTAAGG
AGAACGGAGTCCCCTTTGAGTTTGATTTCTCCAAGGTGTACTGGAATCCC
CGCCTCTCCACGGAGCACGAGAGAATTGTCAAAATGCTGAAATCGGACGA
TGTTCTCTATGATGTATTTGCTGGCGTGGGTCCATTCAGTATTCCTGCTG
CCAAGAAGCGATGCCATGTCCTGGCCAATGACCTGAACCCTGAGAGTTTT
CGTTGGCTCCAGCATAATGCCAAGAGAAATAAGTGCTTGCCCAATATAAA
GATGAGCAATAAAGATGGTAGACAGTTTATCGTCGAGGAGCTAAGGGAGG
ACCTGCTAAAGCGTCTATGTACC------ACGGATACTACTACCTATGGC
ATACATATTACAATGAATCTACCAGCAATGGCTGTAGAGTTCCTGGACGC
ATTTCGTGGTCTCTACAGCGCAGATGAGCTAGCGCAGTTACCTACAAACG
TGTGC---TATCCCACTGTTCATGTTTACTCCTTTGCCAAGGGTGAGAAC
ACCAAGGAATTGGTGCGTCAACTGGTGGAGAGCAATCTGGGAGCCAGCCT
GGACGAAAAC---CTGCTCCAGGGAATAAATTTTGTACGAAATGTTGCCC
CCAACAAGGACATGTATAGAGTGTCCTTCAAGCTATCACTAAACATGCTA
ACCACTTTAAAGGAAGTC------------GAGGTCACGAGAAAACGTTA
TGCAGAGGAGGAGCTG---------------------GAGGTCGCCACCA
AAGTGAAATGTGTTATGGGTCGCACGCAG------------CGTCGCCGG
CATCAGAGGGCCAAG---AAGTCTGACGAGAATTCGGGC-----------
-TCCCTGCACGACCTCTACGTTCATCTACACTCCGTTGGCTGGCAGAACC
ACACTCACTTGTCGGCCCAATACTACGAACAGACAGGTCGAGGACTATGC
TCTAAACAGAAGACCTTTTCTCCGGAGGATGAGCTCATTCGCCTGCCCAT
TGGCTGTCTCATAAGCATAGCGACTCTGGAATCTGATGGGCCATTCAAAA
GTCTTTTCGACGAAGAGTTATTTGACAAGGACTCCAGAATTTCCTTTCAG
GCACTGATAGCCTGTTATATTTTGTACCACAAGCACTTGCAGGAGTGTAC
GCTAGGGACTCACTCCTCTACTTACGCTGCATATTTGGACACCCTGCCCA
GGTGCTACTCCACTCCGTATTTCTGCTCCATACCCGAGCTACAGTGTCTG
CCAGAATCCCTGCTAGAGCGGACCGTGGCCCAGAACCGTCAGATAAGAGG
TTACTTTGAAATTATTAAGAACATTGTA------CACAAATGCGATTGCT
GTGGGAAGAGCTACGGCCAGGAGATTTGGACACTCGCAGACTTTAAGTGG
GCCTACTTCAGCGTGAACACTAGGAGCGTCCACCTCAGTTCCCGCTTTCT
GAAAAAGCAGAGCAAC------------------TACTTTCAGCCGCTTA
TCAGTGGCGACACCAACCTGGCATTGGCTCCGTTTCTGGATCTTTTTAAC
CACTCAGATCAAGTGGAAATCACAGCAGGGATTGAG--------------
----GGTCCCGATTACGTTCTTACATTGAAATCTCTGCCATTTTCCGAGA
CCAAACCATATGATCAATTGTTCATCAGCTACGGTGCTTTGCCCAACTTT
AAGCTATTGACGGAATATGGCTTTTGGCTAAGAGAAAATAAGCACGATTA
CTTTGAAGTCTCCCTACTGGACATTGAGCACATGATTAAGCAAAACAAGG
AGCTATCAACGCAAACCTTTCACCGGAACATCTTTAAATTCATCAGGGAG
CACAATCTGAACGATCAAATGTTCGTGCACATCGACGATGGATGCTCTCA
CAATCTAAGGGTTGTGCTGCACCTGATCTTCAAGCAGCAGGCCTACTTTC
CCAACATCCTCAACCAGATTGCCTTTGGAGACGCCGAGCAGTTTCAGGAC
GTGCAGCCAGAGCTGTCGTACCTCGTAGAATATAAAATAAAGGAATACGA
GATCTTTGGAGGAGAGCTGGATAAGCTTCCTAAATTGACAGAAAGTGGTG
CAGTGGCACGGTCTTACCTCCAAGAGTGTATCCGTTACCTCGTTGACTTT
CAATCGGTGCATCTA------------------------GCTGCAATGTT
CAAACTCTCGGAGCTGGTGCGCTGGCTGGGGCTCACCGAGTTCGAGATTC
TGGTCAATCTGTGCGGCCTGCTGGTGTTCACCATCACGCTGACCGTCAAG
CTCCATCTGCAGGCCAGGGCCGGACCCGGTGGC------------ATACT
CCCGGAGCCCATGGGCGACTGGTTCACCGTCTTCAGCCCCCTGTTCTTCA
TCGACATCTGCAACGCGTACTTTTGCGTCATTGTGGGCATCCGCATGTAC
CTGGACTCTAACAACAAGCGCAAAGCCCTGCATCGCTTCATGTGGAGCAC
GTATTTCCTGGTGCTCATCGCCATCTTCAAGTACCTGCTCTGCCTGAAGC
TATCCAGC---AAGACGGGCCTCGAGTATTCGGAGGTCTTCTCGCCGATC
TTCGTTCTGTTGCAGCTCGTGGCTGTGCGCGCCTGCCAGTTGCCCAACTC
CATCATGGCGGGAACCAAGGTGCTGCGCTCCCTGCTGCACGAATTGCGCC
AGGCATCTCCAAAT---GGCTGCATCAAGGACTCTCTGGCCGCGCGCTAC
ATTTTGGCGCAATACAAGAAGTTCGCCACCACGGAACAACAATTCTGCAA
GGCGCGCAACGAAGCGACTTTCCTGGGTCAAACCTACCTGACCTACCTAG
CCAGCCAGCGCCGGTACTTGGAGCTCTACAAGGAATATCACGGAAGGGGC
GAGAGATCCGTAAGGGATACCGCCGATTTGGTGGGCTTCAAGCTGCCCTC
GGATCCCAAGATGGCTCTACGCGTCCAATTCGAGAACAACGACGACATCG
GCGTCTTCACTAAACTAACCAACACATACTGCCTGGTGGCCATCGGTGGA
TCCGAGACCTTCTACAGCGCCTTCGAGGCGGAGCTGGGCGACACCATCCC
GGTGGTGCATGCGAATGTGGGCGGCTGCCGGATCATCGGCCGCCTCACCG
TGGGCAACCGCAACGGCCTGCTGGTGCCCAACTCCACCACCGACGAGGAG
CTGCAACACCTGCGTAACAGCCTGCCAGACGCCGTGAAGATTTATCGTGT
GGAGGAGCGCCTGTCCGCGCTGGGCAACGTTATCGCCTGCAATGATTATG
TGGCCCTGGTGCACCCGGATCTGGACAAGGAGACCGAGGAGATCATCGCG
GACGTGCTCAAAGTAGAGGTCTTCCGCCAGACCATTGCCGACAACTCACT
GGTGGGCTCTTACGCCGTGCTGAGCAACCAGGGCGGCATGGTGCATCCCA
AGACGAGCATTCAGGACCAGGACGAACTGTCGTCCCTGCTGCAGGTTCCC
CTCGTGGCCGGAACAGTGAACCGGGGCAGCGAAGTACTCGCCGCCGGCAT
GGTCGTCAACGACTGGCTCTCCTTCGTGGGCATGAACACCACGGCCACAG
AGATCTCCGTGATCGAGAGCGTCTTCAAGCTTAACCAGGCACAGCCCGCC
ACAGTGACGACCAAGCTGCGTGCGGCCCTCATCGAGGACATGTCCATGTC
A---GCGGCACGTTTATACGGAGGA---------TTTCGTTTATTTTCCT
CGAGTGCCGTGCAGCGCAATGCCGTCGGTGGCAAGAGCCTGGTGGAGGCC
GTGGCAGTGACCAAAAATGGTCGCACCATTGTGGCCTGGCATCCGGACAC
ACCAGTTCCCTACGAGAACACCCTGCCGCTGCCAGAGATCAGCGAGATTC
AGAGCTCGGCGGTGGTTAAGGAATCGGCTCTGAAGACGGCGATGCGTGCC
TTTAAAAGCAAACATCCAGAAGTGGCTCGCCAGGAGCTGATGCAGCTGAC
CCACACGACTAAACACCGCTGGTTTCCACGCGCCCGCGACAGGAAGGCCA
AGCAAACGCCGATGGACCGGCCGTACCTAATGACGACG---GCCGTGCTG
GGAGGCGGATTGAGTGGACTATCCGCCGGATACTACCTGTTGCGGCGATT
CGGGAAGCCGCTGACCATCTACGAGGCCTCGCCCCGTGTGGGCGGATGGG
TGCGGTCGGAGAATCGCAAGGATCGCAACTTCATCTTCGAGAGCGGACCG
CGAACCATACGCCCAGTTGGTGAGCCAGGTGCCAATACGCTAGAATTGGT
GGAGGATCTGAAGCTGGAGGTGACTCCCATTCGACGCAGTCATGTCGCAG
CACGCAACCGAATGCTGTATGCCAAGGGACAGCTCTGCATGCTGCCCAAC
AGTCCCAAGGGTCTCTTCGGCGTCCTGCCTCCCTTCACGAAGCCGCTATA
CAAAGCGGTTCTTCGCGATCTGTTCACAGCAAGC---AAGAAAGCGAAGC
TGGAGGATGAGAGCATCTACAGTTTCGCTGAGCGGCGGTTTGGTAAGGAG
ATAGCCGACTACGCCATCAGTCCCATGATCTGCGGTATTTGCGCCGGTGA
CGCGCGAGAAATAAGTGTGCGCTTCCTGATGGAGGGGCTCTTTGAAAAGG
AACAGAAGTACGGAGGAGTGCTCAAGGGCACACTCATTTCCCGCTTTGAG
AAGAACAAGACCAAGGACACCAAGGATGGACTATTTGCCGAAAGACAGCC
CAAGCTGTATGCGCAGGCGGTAAAGGAGAAGTGGGCCATGTACGGGCTGA
AAGGCGGTCTGGAGAACCTACCCAAAACTATGCGAAAGTACTTAGGTGAG
CGGGATGTGAACGTGCAGCTAAGCAACGAATGCCGGAACCTGACCTTCAG
C---AGCTCCGGGGTTCGAATGAACATCAAGGATGCCGAAGTTCCGGTGG
AGCATGTGGTCAGCTCCCTGCCCGCCTACAAACTCGCGCCCCTGGTAAAG
CAGCAGCATCCCTCGCTGAGCGCCCAACTTTTGAGCATTCCGTACGTGGA
TGTGCTGGTAGTGAACATGCAGTTCCCC---GGCAAGCTACTCAAACAAG
ACGGCTTTGGATTGCTAGTGCCGCCAGTGGAAAAGTTACCTCTGCTCGGC
GTCATCTTCGACAGCTGCTGCTTCGACATGGGCGAGAACACTGTGCTTAC
CGTGATGATGGGTGGCCATTGGTTCGACCAGTGGTTCGGTGATCGTCCA-
-----AGCCCCAAGCAGATTCTTGACTTAGCCACCAGCCATGTGCAGAAA
ATGCTGCAGATACGCGAGGAACCCAAATTCAGTCGAGTGCACACGCTGCA
CAAGTGCATCCCGCAGTACACTGTGGGCCACAAGCGGCGCGTTGAAGCCA
TTCGGAACTACATCAAGACCTACAAACTGCCACTGTCTGTCTGTGGAGCT
GCATACGATGGCGTGGGCATCAACGATGTTATCCTATCCGCCCGGCGACA
AGTGGAAGCCATACCCTTGTCC------------------ATGCCTGCCG
AAAACTTGGAGGAGCAGGGTCTGGAGAAGAACCCGAACCTGGAGCTGGCC
CAGACGAAGTTCCTGCTTACCCTGGCGGAATACAAGCAGGATGCGGCATT
GAAGGCGAAGCTTCTGGAGGCGATTCGCACGGAGAATATGGCCCCGTGGT
ACGAGCACATCTGCTCGGAACTCGGCTGGACCGTAGACAAGGATCTGCTG
GCGCGAATGAAGGAGAACAACCGCGTAGAGGTGGAGCAGCTAGATGCGGC
AATCGAGGATGCGGAGAAGAATCTGGGCGAGATGGAAGTGCGCGAGGCGA
ATCTTAAGAAGTCAGAGTACTTGTGCCGCATCGGCGACAAGGCTGCCGCA
GAGACTGCCTTCCGCAAGACCTACGAGAAGACCGTTTCCCTGGGTCACCG
CCTGGACATCGTGTTCCATCTGATCCGCTTGGGACTGTTTTACCTTGACC
ACGATCTCATCACTCGCAACATCGACAAGGCCAAGTATCTGATCGAGGAA
GGCGGCGATTGGGACCGACGCAACCGGTTGAAGGTCTACCAGGGTGTTTA
CTCGGTGGCGGTGCGTGACTTCAAGGCGGCGGCCACGTTCTTCCTGGACA
CCGTAAGCACCTTCACCTCATACGAACTGATGGACTACCCCACCTTCGTG
CGTTACACCGTTTACGTGGCCATGATTGCCCTGCCGCGCAATGAGCTGCG
CGACAAAGTGATCAAGGGCTCCGAAATCCAGGAGGTGCTCCATGGCCTGC
CCGACGTGAAACAGTTCCTGTTTTCCTTGTACAACTGCCAATATGAGAAC
TTCTACGTACACCTGGCCGGCGTAGAGAAGCAATTGCGCTTGGACTACCT
CATTCATCCCCACTACCGCTACTACGTGCGCGAGATGCGCATTCTGGGCT
ACACCCAGTTGCTGGAGTCGTATCGCTCCCTCACCCTGCAGTATATGGCC
GAGTCGTTCGGCGTAACAGTGGAATACATTGACCAGGAGCTGGCACGCTT
CATCGCCGCCGGACGGCTGCATGCCAAGGTGGATCGCGTTGGCGGCATTG
TGGAGACCAATCGGCCTGACAACAAGAACTGGCAGTACCAGGCGACCATC
AAGCAGGGCGATCTGCTGCTCAACCGCATCCAGAAGTTGAGCCGCGTGAT
AAACATC-------------------------------------------
--------------------------------------------------
--------------------------------------------------
----
>Drosophila_erecta
ATGGCAGCCACATTGAAGCCCTACCTGACCGCCGTGCGCCACTCGCTGAC
GGCGGCGATGTGCCTGCAGGACTTCCCCTCGCAGGTGGTGGAGCGGCACA
ACAAGCCGGAGGTGGAGATCTGCTCCAGCAAGGAGCTGGTGCTCACGCCC
GTGGTGGTCTCGCGCAACGAGCGGGAGAAGGTGCTGATCGAGCCCTCCAT
CAACTCGGTGCGCGTGAGCATCGCGGTGAAGCAGGCGGACGAGATTGAGC
GCATCCTGTGCCACAAGTTCACCAGGTTCATGATGCGCCGCGCCGAGTCG
TTCGTCATACTGCGCCGCAAGCCCATCGAGGGCTACGACATCAGCTTCCT
CATCACCAACTTCCACACGGAGCAGATGTACAAGCACAAGCTGGTGGACT
TCGTCATCAGCTTCATGGAGGAGATCGACAAGGAGATCAGCGAGATGAAG
CTGGCGGTCAACGCCAGGGCACGCACCTGCGCCGAGGAGTTCCTCAAACG
GTTCATGCGCCGC---AACAACTACCCCTACCAGCCCCTGAACCAGCAGC
CATCAGGA------CCCCATCCCGCAAGC---CATGACGCCTTGGAGGCG
GAAAACGAGCAGGCAGCGGAGGAGCTGAAGCAGAAGATCGGGGCCCTGAA
GTCCCTCACCATAGATATAGGCAACGAGGTGCGCTACCAGGACAAACTGC
TGCGCGGAATCGACGACGACATGGACCGGACGAGTGGATTTTTGGGCAAC
ACGATGACGCGGGTGGTGCGATTGGCCAAACAGGGCGGTGGTGCTCGACA
GATGTGCTACATGTTTCTCTTCGTCCTCGTCGTTTTCTTCATCCTCTGGA
TAACCTTGAAGTTCAAGATGGCCACAGAGGAGCACCAGCGCCTGGCCAGC
ATCGTGAAGAGCTGCCACGAAAGCCTGCGCCAGCTGACTAAGGAGCATGG
CGCCACAGCGGCCTGGCAGGAGCACACGAGTCCCAGGAACGCCAAGCAAC
TGGCGGAGTACGCCAAGGCAATGAAGCAACTGGCGGCCATATGGGAGACC
AACGATGGGAAGGTGGAACTGCAGGCACGCAGCCGCATCAAGTGGGCCAT
CGACTACATCACCAAGTACTTCTTTACCGAGGGCATATACTTGCAGAAGC
GTCAGCGGGAGCAACGGCTCCTGGAATCCTACAGAGCGGAGGGAAAACTG
GGCGAGGTGCAG---TGCAGGCTGATGGAGGAGCCGCCGGACAGGCTGCA
CGTGCTGGATGTGGGCAGCTGCTTCAATCCCTTCTCCAGAGCTCCGCACT
TGGAGGTGACCGCCCTGGACTTGTGTCCCGCCGCC---GAAGATGTGCTG
CAGGCGGATTTCCTTAAGGTGGAGGTGGTACCC---GGAATAGGGGAACC
TGAGCTGGAGGAGGGC---------------------AGCGTAAGAAGGC
TACCAGCAAGCCACTACGAGTGCGTCATTTTCAGTTTGCTACTGGAGTAC
ATGCCAAGCGCCGAGCAGAGGCTGCAGTGCTGCCTCCAGGCCTACGATCT
GCTGTTGCCCGAGGGCATCCTCGTGCTCATCACACCGGACTCCCAGCACG
TTGGCAAGAACGCCCACCTCATGAAAAACTGGCGATACTCCCTGGCCAGG
ATTGGACTGCTGCGAGTGCGCTTCGAGAAGCTGCCACACATATCGTGCAT
GGTGTTTCGAAAGGCTATCAGTCGGGAGCTCTCGCAGCACTGGGCGAGCA
TTCACCGGGAGGAGGGGATGTGCGCGGAAATTCGGATACCGCAGGATGAT
AGCATGTCCCTGCAAATCCTGAAACAAGGCGCCGAAGGACGTGTATATCT
GGGCGATTTTAAAGGGAAAGCCTGCCTGATCAAGGAGCGGTTCGTGAAGA
AGTACCGCCACCCGGAACTGGACACCCAGATCACGCGGCAGCGCATGAAG
GCGGAGGCCAAGGCGTCGGAAAGATGTCAAGCCGCTGGAATCCTGGCACC
AAGGATCCTCCACTCGGACCTCAACACCCACAAGCTGTATATGGAATACT
TCGATGCGGCCAAGACTGCCAAGCAGTTCATCCAGGAGGTGGTGCTCACT
---CAGGCAGAGGATGCAGCCAAGAAATCTCTGCTGGAGTTTTGCACGCG
GATCGGTAACATCATTTGGAAAATGCATAAGAATCACATAATACACGGCG
ATCTGACCACTTCAAACATCCTCATCAAGCCGGAG---------GGTGGC
AACTACAATATCATCCTCATAGATTTCGGCTTGAGCCACTACAGTCAGGC
TACCGAGGACAAGGGTGTGGACCTGTACGTCCTGGAGCGGGCGCTACTCA
GCACCCACAGCGAACAGCCGTATCTATTCGAGCACATCCTGGGCACCTAT
---------CGCAATGAAAGCGGACCGGGCGTGATCACCAAGTTCGAGGA
GGTGAGAGCACGGGGACGCAAACGGACCATGATTGGCATGCGAGTTTTAG
GGAAGTGCAATATTTTGGTCAGG---CAAACCCGTAACTTA------TCC
ACGCAATCGGGCCGCCGGAGAGTGGTGGTCACGGGAAGTGGAGCAGTCAC
TCCGCTAGGCAACAATGGACCGGATTCCTGGCGACGCATCCTGGCCGGCG
AGTCGGCCATCTCTCGTCTGAGTCCGGAGTTCAAGGGCTTGCCCTGCCAG
GTTGCGGCTCAAATCTCGAGGGAAAGCCTACAGCTGGACCAGCATCTGAC
CAAGTCTGACATTAAGCTGATGAGCCCCGCCACGCAGTTGGCCGTATTGG
CGGCGGAGGAGGCCTTGGCCACCGGAAAGCTCTGCCCCAAGCAATTGAGC
GAGGAGCAGCTTGAGCGGTTTGGAGTATGCGTGGGCATGGGTATGTTCGA
CCTGGCAGAGGTTTATGGAGCCTGGAATCAGCTACAACGGGGCTACAACA
GAGTAAGCCCCTTTTTCGTGCCCAGGCTGTTGCCCAGCATGGCGTGTGGT
CACATAAGCATGCGACATGGCTTAAGAGGACCGAACCACTCGGTGTCCAC
AGCCTGCGCCACAGGTGCCCATGCCCTGGGGGATGCCATGCGGTTTATCC
GCAGCGGAGATGCCGATGTGATGTTGGCGGGGAGTGGTGAGGCCTGCATA
GATCCCCTCTCCATCGCTGGATTTTGCAGACTGCGGGCTTTGAGCACCGC
TTTTAACGATAACCCAGCGGTTGCGTCCAGACCGTTTGACAAATCTCGGG
ATGGCTTCGTAATGGGCGAGGGCGCAGCTGTGCTCCTGCTGGAAGAACTG
GAGCACGCCCGCGCTCGGGGAGCTCCTATTCTAGCCGAGATTCTGGGCTA
CGGATTGTCCGGCGATGCCTACCACATAACCTCGCCAAGCGATGACGGCG
CCGGAGCCACTCTTGCCATGAAGCGGGCAATACAGGATGCTGGGATCGCA
CCAGAGGATATTACCTATGTAAACGCCCACGCAACATCCACGCCCACTGG
GGATCGCATTGAGTCACACGCTATAGGTCGTGTTTTTGGGAATCATACTT
CCCAGGTGAGGGTTTCATCCACCAAGGGAGCACATGGCCACCTTCTGGGC
TCCTCCGGCAACCTGGAAGCCCTTTTTGTGGTGCTCGCCTGCGCGCATAA
CAAGCTGCCGCCCTCCATCAACATTGAGCACCTCGATGTGGACGTCAAT-
-----GTGGTCACGAAAGCTACTGAATGGTCA------TCGGACCAGAAA
CGGCGCGTTGCCCTCAAGAACTCATTCGGCTTCGGAGGAACCAATGCTTC
CCTTTGCATTGCTAGCTACATTGAA---ATGCAGTTCCTCCGCTTGGGTG
GTCGTATAACGGCACTGCGCCAGAGATTGGCCGACAGGATTCAGATGCCG
GAGCGTTTCAAGGGCACGTTCGTGGAGAATTGGGTGCAGTACTGGAAAGG
CCTGGTCAGGGACTACACGGAGGTGGCGGTGGGCGTGGTACGCGACTCCT
ACACGAAGCCCAAGAAGGCGCTTCTCTATGGCACGGGAGTGCTGTTCGTG
TACCAAGCCGGCCTAAAGAATCCGGGCGAGGAGGCATTTATGACTCTACT
AAGGGGCGCCACAAATCGAATGATCACCGTGCCCGTGGAACTGCAGAATC
CCGTGTCCGCCGACTATCTGCTGACCTTGGAGAGGGCGATCAATCAGAGA
AAACTGCGTCTCCTCTCTCTGGGCATCTGCACAATCCTTTGGGTGGATCT
TTACGACGAGGACGACTGCACCTATCCGGCCATCTGCAAATACACCAACG
TGGGCATCTTCAACTTCCACAAACGGATCGTAGACTTGGGATTTTGGAAT
CAATACTGGCGACTCAAATGGAAGATGCACAACTACGATGTGAACTACCT
GATGCATTTAAATACAGTTTATATTACCGTGGGCACCACCAAATTCGATG
CTCTAATATCAACTGTATCTTCGGAACCCGCTCTAAAAGCTCTCCAGAGC
CGTAAATGCACGCAACTCGTCATACAGCACGGAAATTCGCAACCATTGAC
AGAGGAGGAAATACAATTGATAAGAAAGAACTACGGAATCCAGACAGAGC
AGTACAAATTCCGACCAAATGCAGAGGACATTAAGTCCGCAGACCTTATT
ATTGGACATGCGGGGGCCGGAACTTGCATGGATATACTAAATAACCAGAA
ACCTGGACTCATTGTGATTAATGACACACTCATGGACAATCACCAACTGG
AGTTGGCGAAACAACTGGCCGCTGAAAACTATTTGTATTACTGCAAAATT
ACAGACTTGGATGCCCAGCTAGCTACATTGGACTTTGAAGCCCTAAAGGC
CTATGAAACCAAACCGGAAAATCTCAGCAAATTCGTTTCCGCCATCAATC
AACTGATGTCC---------------------------------CATATG
CTTATGGTGTCCAGA---------------TTGAAGGAT------TTAAC
GATTATAACGAATCGTTTACGTCATTACTTTCGAAACATGGACGCAAAGG
AGCTGCAGCCTCCCGGCTCGGTGCGCGGAATGCAGGAGCTCCAAAGGGAG
CAGTTCCGGAAGAGTGTTCAAGTTCCCCGATTACGTTTGCCCGAGTCTCA
AGTGCAACGTGTGATGCCGCTGGTTAAAAAGTTCCTGCTCAAAATGGAGC
ACCTGCATCCTGTCCGAGCTGTGGACAAC---------------------
---------TTCCGCGAAATCTTGCTGCATCCAACGCCTGTCAAAAACTG
GGAATCCCTGCCTACAGAGGATCTGCAAAAGCGAGAAGTAACCGCCGAGA
ACTTCTCCTTCGCCGACCTCGAGTTGAGCTATGAAAACTGGAGCGCTAAT
GAAATCCTGAAAAGCGTGCTGCCCACGGAGGAGGAGGGTCTCACCTCCTA
CTCTCGCATAGGCCACATTGCCCACCTCAATCTTCGGGACCATCTGCTGC
CCTATAAACAGCTCATCGGTCAGGTGCTCCGCGATAAGCTGCCCAATTGC
CGCACGGTAGTTAACAAAGCATCCTCCATTGACAACACCTATCGAAACTT
CCAGCTGGAGCTGATCTGTGGGGACCCGGAATACCAGGTGGAAACCAAGG
AGAACGGAGTCCCCTTCGAGTTTGACTTCTCCAAGGTTTACTGGAATCCC
CGTCTCTCCACGGAGCACGAAAGGATTGTCAAACTGCTGAAATCGGACGA
TGTTCTGTATGATGTATTTGCTGGCGTGGGACCATTTAGTGTTCCTGCTG
CCAAGAAGGGATGCCATGTCCTGGCCAATGATCTGAACCCTGAGAGTTTT
CGCTGGCTGCAGCATAATGCCAAGAGAAATAAGTGCTTGCCCAATATACA
AATGTGCAATAAAGATGGTAGGCAGTTTATAGTCGAGGAGCTACGGGAGG
ATCTGCTGAAGCGTCTGCGTACC------ACGGATACTACTACCTATGAC
ATACATATTACAATGAATCTACCAGCAACGGCTGTAGAGTTCCTGGACGC
ATTTCGTGGTCTTTATAAGACAGAGGAGCTGGCACAGTTGCCTGAAAACG
TATGC---TATCCCACCGTTCATGTTTACTCATTTGCCAAGGGTGAGAAC
ACCAAGGAATTAGTGCGTCAACTGGTGGAGAGCAATCTGGGAGCCAGTCT
GGACGAGAAC---CTGCTCCATGGAATCAATTTTGTACGAAACGTTGCCC
CGAACAAGGACATGTATAGAGTGTCCTTCAAGCTTTCACTAAACTTGCTA
ACCACTTTAAAGGAAGTT------------GAAATCACGAGAAAACGGTA
TGCAGAGGAGGAGCTG---------------------CAGGTCGCCACCA
AAGTGAAATGTGTTATGGGTCGAACGCAG------------CGTCGCCGG
CATCAGAGGGCCAAT---AAGTCTGAAGAGGATTCGGGC-----------
-TCCCTGCACGATCTCTACGTTCATCTGCACTCCGTTGGCTGGCAGAACC
ACACTCACTTGTCGGCCCAAAACTACGAACAGACAGGTCGAGGACTGTGC
TCTAAACAGGACACTTTTTCCCCGGAGGATGAACTTATTCGCCTACCCGT
TGGCTGTCTCATAAGCATAGCGACTCTGGAGTCGGATGCGCCATTCAAAA
GTCTCTTCAACAAGGAGATATTCGACAAGGATTCCAGAATTTCCTTTCAG
GCACTGGTCGCCTGTTATGTTTTGTACCACAAGCACCTGCAGAAGTGCTC
GCTAGGTACTCGCTCCTCCCCTTACTCTGCATACTTGGACACCCTGCCCA
GAGGCTACACCACTCCGTATTTCTGCTCCATACCCGAGCTACAGTGTCTG
CCAGAATCACTCCTAGAGCGAACTGTGGCCCAGAACCGCCAAATAAGGGG
TTACTTTGAAATAATTAAGAACCTGGTG------CTCAACTGCGATTGCT
GTGCGAAAAGCTACGGACAGGAGATTTGGACACTCGCCGATTTCAAGTGG
GCCTACTTCACCGTGAACACCAGAAGCGTGCATCTCAGTTCCCGCTTTCT
AAAAAAGCAGAGCAAC------------------TACTTTCAGCCGCTTA
TCAGTGGCGACACCAACATGGCATTGGCTCCGTTCCTGGACCTATTCAAC
CACTCAGATAGTGTGCAAATCACTGCGGAGATTGAG--------------
----GGTCCTGACTACGTCCTAACATTAAAATCTCTGCCATTTTCCAAGA
CCAAACCATATGATCAATTGTTTATCAGCTACGGTGCTTTGTCCAACTTT
AAGCTATTGACGGAATATGGCTTTTGGCTACAAGAAAATAAGCACGATTA
CTTTGAAGTATCCCTGCTGGACATTGAGCACATGATCAAGCACAACAAGG
AGCTATCCACTCAAACCTTTCACCGCAACATCTTTAAATTCATCAGGGAG
CACAATCTGAACGACCAGATGTTCGTGCACATCGACGATGGATGCTCTCA
CAACCTGAGGGTGGTGCTGCACCTGATCTTCAAGCAGCAGGCCTACTTTC
CCAACATCCTCAACCAGATTGCCTTTGGAGATGCCGAGCAGTTCCATGAT
GTGCAGCCAGAGCTGTCATACCTCGTGGCCTATAAAATAAAGGAATACGA
GGTCTTTGGTGGAGAGCTAGATAAGCTTCCCAAGCTGACGGAAAGTGGTT
CAGTGGCACGGGCGTACCTTCAGGAGTGTATCCGCTACCTCGTTGACTTT
CAATTGTTGCATTTA------------------------GCTGAAATGTT
CAAGCTCTCGGAGCTAGTGCGCTGGCTGGGACTCACCGAGTTCGAGATCC
TGGTCAACCTGTGCGGCATGCTGGTTTTCACCATTACGCTGGCCGTCAAG
CTCCACCTGCAAGCCAGGGCCGGACCCGGCGGT------------ATCCT
TCCGGAGCCCATGGGCGACTGGTTCACCGTCTTCAGTCCACTGTTCTTCA
TCGACATATGCAACGCGTACTTCTGCGTTATTGTGGGCATCCGAATGTAC
CTGGACTCCAACAACAAGCGCAAAGCCCTGCACCGCTTCATGTGGAGCAC
GTATTTCCTGGTGCTCATTGCCATCTTCAAGTACCTGCTCTGTCTGAAGC
TCTCTAGC---AAGACGGGCCTCGAGTACTCGGAGGTCTTCTCGCCGATC
TTCGTCCTACTGCAGCTCGTGGCGGTTCGCGCCTGCCAGTTACCCAACTC
CATCATGGCGGGAACCAAGGTGCTGCGCTCCCTGCTGCACGAATTGCGCC
AGGCGTCGCCAAAT---GGATGCATCAAGGACTCGCTGGCCGCGCGTTAC
ATTCTGGCGCAATACAAGAAGTTCGCCACCACGGAGCAACAATTCTGCAA
GGCTCGCAACGAGGCGACTTTCCTTGGCCAAACCTATCTGACCTACCTGG
CCAGCCAGCGACAGTACGTGGAGCTCTACAAGGAATACCACGGGAGGGGC
GAGAGATCCGTAAGGGATACCGCCGATTTGGTGGGCTTCAAGCTTCCCTC
GGATCCCAAGATGGCGCTGCGCGTGCAATTCGAGAACAACGACGACATCG
GCGTCTTCACCAAATTAACCAACACATATTGCCTGGTGGCCATCGGCGGA
TCCGAGACCTTCTACAGCGCCTTCGAGGCGGAGCTGGCCGAGACCATCCC
GGTGGTGCACGCGAATGTGGGCGGCTGCCGGATCATCGGCCGCCTCACCG
TTGGCAACCGGAACGGCCTGCTGGTGCCCAACTCCACCACCGACGAGGAG
CTGCAGCACCTGCGCAACAGCCTGCCGGACACCGTGAAGATCCAGCGTGT
GGAGGAGCGCCTGTCCGCGCTGGGCAACGTTATCGCCTGCAATGACTATG
TGGCCCTGGTCCACCCGGATCTGGACAAGGAGACCGAGGAGATCATCGGG
GACGTCCTCAAGGTGGAGGTCTTCCGCCAGACCATCGCCGACAACACACT
GGTCGGCTCGTACGCAGTGCTGAGCAACCAGGGCGGCATGGTGCACCCCA
AGACGAGCATACAGGACCAGGACGAGCTGTCGTCCCTGCTGCAGGTTCCC
CTCGTGGCCGGAACAGTGAACCGGGGAAGCGAAGTGCTCGCTGCCGGCAT
GGTGGTCAACGACTGGCTCTCCTTTGTGGGCATGAACACCACCGCAACAG
AGATCTCGGTGATCGAGAGCGTCTTTAAGCTAAACCAGGCACAGCCCGCC
ACAGTGACGACCAAGCTGCGTGCGGCCCTCATCGAGGACATGTCCATGTC
A---GCGGCACGTTTATACGGTGGG---------TTTCGTTTATTTTCCT
CGAGCGCCGTGCAGCGCAATGCCGTCGGTGGCAAGAGCCTGGTGGAGGCC
GTGGCGGTGACCAAAAATGGACGCACCATTGTGGCGTGGCATCCGGACAC
ACCCGTTCCCTACGAGAACACCCAGCCGCTGCCAAAGATCAGCGAGATTC
AAAGCTCCGCGGTGGTTAAGGAATCGGCACTGAAGACGGCGATGCGGGCC
TTTAAGAGCAAACATCCAGAAGTGGCTCGCCAGGAGCTAATGCAGCTGAC
CCACACAACTAAGCACCGCTGGTTTCCACGCGCCCGCGACAGGAAGGCCA
AGCAAACGCCTATGGACCGGCCGTACCTGATGACGACG---GCCGTGCTG
GGAGGCGGACTGAGTGGACTGTCCGCCGGATACTACCTGTTGCGGCGATT
CGGAAAGCCGCTGACCATCTACGAGGCATCGCCCCGTGTGGGCGGATGGG
TGCGGTCGGAGAATCGGAAGGATCGCAATTTCATCTTCGAGAGCGGGCCG
CGAACCATACGCCCCGTAGGATTGCCAGGAGCCAATACGTTAGAACTGGT
GGAGGAGCTGAAGCTGGAGGTGACTCCCATTCGACGCAGTCATGTGGCAG
CCCGCAACCGAATGCTGTATGCCAAGGGACAGCTCTGCATGCTGCCCAAC
AGTCCTAAGGGTCTCTTCGGCGTCCTGCCTCCCTTCACGAAGCCGCTGTA
CAAAGCGGTGCTCCGCGATCTGGTCACAGCAAGC---AAAAAGGCCAAAC
TGGAGGATGAGAGCATCTACAGCTTCGCAGAGCGGCGGTTTGGCAAGGAG
ATAGCTGACTACGCCATCAGCCCCATGATCTGTGGTATTTGCGCCGGAGA
CGCGCGCGAGATAAGCGTGCGCTTCCTGATGGAGGGACTCTTTGAAAAGG
AGCAGAAGTATGGAGGAGTGCTTAAGGGCGCACTCATTTCCCGCTTCGAA
AAGAACAAGACCAAGGACACCAAGGATGGACTATTTGCTGAGGGACAGCC
CAAGCTGTATGCGCAGGCGCTGAAGGAGAAGTGGGCCATGTACGGGCTGC
AAGGCGGACTGGAGAACCTGCCCAAAGCTATGCGAAAGTATCTGGGTGAG
CGGGATGTCAACGTGCAGCTTAGCAACGAGTGCCGAAATCTGACCTTTAG
C---AGCTCTGGCGTTCGGATGAACATCAAGGATGCCGAAGTGCCGGTGG
ATCATGTGGTCAGCTCCCTCCCTGCCTACAAACTGGCGCCTCTGGTAAAG
CAGCAGCATCCCTCGCTGAGCGCCCAACTTTTGAGCATTCCTTACGTGGA
TGTGCTGGTAGTAAACATGCAGTTCCCG---GGCAAACTACTGAAGCAGG
ACGGTTTTGGATTGCTAGTGCCGCCAGTGGAAAAGCTGCCTCTACTGGGC
GTTATCTTCGACAGCTGCTGCTTCGACATGGGCGAGAACACTGTGCTTAC
CGTGATGATGGGTGGACATTGGTTCGACCAGTGGTTCGGCGATCGTCCC-
-----AGCCCCAAGCAGATCCTTGACTTGGCCACCAGTCATGTGCAGAAA
ATGCTGCAGATCCGCGAGGAACCCAAATTCAGTCGAGTGCACACGCTGCA
CAAGTGCATTCCGCAGTACACTGTGGGCCACAAGCGGCGTGTTGAGGCCA
TTCGGAACTATATCAAGACTTACAAACTGCCACTGTCCGTCTGCGGAGCT
GCCTACGATGGCGTGGGCATCAACGATGTTATCCTGTCCGCCCGGCGACA
GGTGGAGGGCATACCCTTGTCT------------------ATGCCTGCCG
AAAACCTGGAGGAGCAGGGTCTGGAGAAGAACCCGAACCTGGAGCTGGCC
CAAACGAAGTTTCTGCTCACCCTGGCGGAATACAAGCAGGATGCGGCATT
GAAGGCAAAACTTCTGGAGGCGATTCGCACGGAGAACATGGCCCCGTGGT
ATGAGCACATCTGCACGGAACTCGGCTGGGCCGTGGACAAGGATCTGCTG
GCGCGCATGAAGGAGAACAACCGTGTGGAGGTGGAGCAGCTTGACGCTGC
GATCGAGGATGCGGAAAAGAATCTGGGTGAGATGGAAGTACGCGAGGCGA
ACCTGAAGAAGTCAGAGTACTTGTGCCGCATCGGTGACAAGGCTGCGGCA
GAGACCGCTTTCCGTAAGACGTACGAGAAGACTGTTTCCCTGGGCCACCG
CCTGGACATCGTATTCCATCTGATCCGCTTGGGACTGTTTTACCTCGACC
ACGATCTAATCACTCGCAACATCGACAAAGCCAAGTATCTGATCGAGGAG
GGCGGCGACTGGGACCGACGCAACCGGCTGAAGGTCTACCAGGGCGTCTA
CTCGGTGGCGGTGCGTGACTTCAAGGCGGCGGCCACATTCTTCCTGGACA
CCGTGAGCACCTTCACCTCATACGAGCTGATGAACTACCCCACCTTTGTG
CGCTACACCGTTTACGTGGCCATGATCGCCCTGCCACGCAATGAGCTGCG
CGACAAAGTGATCAAAGGCTCCGAAATTCAGGAGGTGCTCCACGGCCTGC
CCGACGTAAAACAGTTCCTGTTCGCCTTGTACAACTGCCAATATGAGAAC
TTCTACGTACACCTGGCCGGCGTAGAGAAGCATCTGCGCTCGGACTACCT
TATTCATCCCCACTACCGCTACTACGTGCGCGAGATGCGTATTCTGGGCT
ACACCCAGTTGCTGGAGTCGTACCGCTCCCTCACCCTGCAGTATATGGCC
GAGTCCTTCGGCGTAACCGTGGACTACATCGACCAGGAGCTGGCCCGTTT
CATCGCCGCCGGACGGCTGCACGCCAAGGTGGATCGCGTCGGCGGCATTG
TGGAGACCAATCGGCCTGATAATAAGAATTGGCAGTACCAGGCGACCATC
AAGCAGGGCGATCTGCTGCTCAACCGCATCCAGAAGCTGAGCCGCGTGAT
AAACATC-------------------------------------------
--------------------------------------------------
--------------------------------------------------
----
>Drosophila_yakuba
ATGGCAGCCACATTGAAGCCCTACCTGACCGCCGTGCGCCACTCGCTGAC
GGCGGCGATGTGCCTGCAGGACTTCCCCTCGCAGGTGGTGGAGCGGCACA
ACAAGCCGGAGGTGGAGATCTGCTCCAGCAAGGAGCTGGTGCTCACGCCC
GTGGTGGTGTCGCGCAACGAGCGGGAGAAGGTGCTGATCGAGCCCTCCAT
CAACTCGGTGCGCGTGAGCATTGCCGTGAAGCAGGCGGATGAGATTGAGC
GCATTCTGTGCCACAAGTTCACCAGGTTCATGATGCGGCGCGCCGAGTCG
TTTGTCATACTGCGCCGCAAGCCCATTGAGGGCTACGACATTAGCTTCCT
CATCACCAACTTCCACACGGAGCAGATGTACAAGCACAAGCTGGTGGATT
TCGTCATCAGTTTCATGGAGGAGATCGACAAGGAGATCAGCGAGATGAAA
CTGGCGGTCAACGCCAGGGCACGCACCTGCGCCGAGGAGTTCCTCAAACG
GTTCATGCGCCGC---AACAACTACCCCTACCAGCCCCTGAACCAGCAGC
CATCAGGA------CCCCATCCCGCAAGC---CATGACGCCTTGGAGGCG
GAAAACGAGCAGGCGGCGGAGGAGCTGAAGCAAAAGATCGGCGCCCTGAA
GTCCCTCACCATCGATATAGGCAACGAGGTGCGCTACCAGGACAAACTGC
TGCGCGGAATTGACGACGACATGGACCGGACGAGTGGATTTCTGGGCAAC
ACGATGACGCGGGTGGTGCGATTGGCCAAACAGGGCGGTGGTGCTCGCCA
AATGTGCTACATGTTTCTCTTCGTCCTCGTCGTATTTTTCATCCTCTGGA
TGACCCTAAAGTTCAAGATGGCCACGGAGGAGCACCAGCGCCTGGCCAGC
ATCGTGAAGAGCTGCCACGAAAGTCTGCGCCAGCTGACCAAGGAGTATGG
CGCCACAGCGGCCTGGCAGGAGCACACGAGTCCCAGGAACGCCAAGCAAC
TGGCGGAGTACGCCAAGGCAATGAAGCAACTGGCGGCCATATGGGAGACC
AACGATGGGAAGGTGGAGCTGCAGGCACGCAGTCGCATCAAGTGGGCCAT
CGACTACATCACCAAGTACTTCTTTACCGAGGGCATATACTTGCAGAAGC
GACAGCGGGAGCAGCGACTCCTGGAATCCTACAGAGCCGAGGGAAAACTG
GGCGATTGCACC---TGCAGGCTGATGGAGGAGCCGCCGGACAGGCTGCA
CGTGCTGGATGTGGGCAGCTGCTTCAATCCCTTTTCCAGTGCTCCGCACC
TGGAGGTGACCGCCCTGGACTTGTGTCCCGCCACC---GAAGATGTGCTG
CAGGCGGATTTCCTTAAGGTGGAGGTGGTACCC---GGAATAGGGGAACC
TGAGCTGGAGAATGGC---------------------AGCGTGAGAAGGC
TACCTGCAAACCACTACGAGTGCGTGATTTTCAGTTTGCTACTGGAGTAC
ATGCCCAGCGCCGAGCAGAGACTGCAGTGCTGCCTCCAGGCCTATGATCT
GCTGCTGCCCGAGGGCATCCTCGTGCTCATCACACCGGACTCCCAGCACG
TTGGCAAGAACGCCCACCTCATGAAGAACTGGCGCTACTCCCTGGCCAGG
ATTGGCCTGCTGCGGGTACGCTTCGAGAAGCTGCCGCACATATCGTGTAT
GGTGTTCCGCAAGGCCATCAGCCGGGAGCTCTCGCAGCACTGGGCGAGCA
TTCACCGGGAGGAGGGGATGTGCGAGGAAATTCGGATACCGCAGGACGAT
AGCATGTCCCTGGAAATCCTGAAACAAGGCGCCGAAGGACGTCTATATCT
GGGCGATTTCAAAGGGGAATCCTGCCTGATCAAGGAGCGGTTCGTGAAGA
AGTACCGCCACCCGGAACTGGACACCCAGATCACGCGGCAGCGCATGAAG
GCGGAGGCCAAGGCGTCGGGAAGATGTCTAGCGGCCGGAATCCTGGCACC
AAGGATCCTCCACACGGACCTCAACACCCACAAGCTGTATATGGAGTACT
TTGATGCAGCCAAGACGGCCAAGCAGTTCATCCAGGAGACAGTGTCCACT
---CAGACAGAGGCTGTAGCCATGAAATCTTTGCTGGCGTTCTGCACGCG
GATCGGCAAAATCATTGGGAAAATGCACTCCAATCACATAATACACGGCG
ATCTGACCACTTCAAACATCCTCATCAATCCCAAG---------GGGGGC
GACTACGATGTCATCCTCATAGATTTCGGCTTGAGTCACTACAATGAGGC
CACCGAGGACAAGGGTGTGGATCTGTACGTTCTGGAACGGGCGCTACTCA
GCACCCACAGCGAACAGCCGTATCTATTCGAGCACATCCTGGCCGCCTAT
GGCGAAGCATACAGCAAGGACACGCAGGCAGTGCTCTCCAAGTTCGAGGA
GGTGAGAGCACGCGGACGCAAACGCACCATGATTGGTATGCGGGTTTTAG
GGAAGTGCAATATTTTGGTCAGG---CAGTACCGTAACTTA------TCC
ACGCAATCTGGCCGCCGAAGAGTGGTGGTCACGGGAAGTGGAGCAGTCAC
ACCGCTGGGCAACAATGGACCGGATTCCTGGCGACGCATCCTGGCCGGCG
AGTCGGCCATTTCTCGGCTAGGTCCGGGGTTCAAGGGCTTGCCCTGCCAG
GTTGCGGCTCAAATCCCGAGGGAAAACCTACAGCTGGACCAGCATCTGAC
CAAGTCGGACATAAAGCTGATGAGCCCCGCTACACAGTTGGCCGTATTGG
CGGCGGAGGAGGCCTTGGCCACCGGAAAGCTGTGCCCCAAGCAATTGAGC
GAGGAAGAGCTTGAACGGTTTGGAGTATGCGTTGGCATGGGAATGTTCGA
CCTGGCAGAGGTCTATGGAGCCTGGAACCAGCTACAACGTGGCTACAACA
GAGTCAGCCCCTTTTTCGTGCCCAGGCTGTTGCCCAACATGGCGTGTGGT
CACATCAGTATGCGAAATGGCTTAAGAGGACCGAACCATTCGGTGTCCAC
AGCCTGCGCCACTGGTGCCCATGCCCTGGGGGATGCCATGCGGTTTATTC
GCAGCGGAGATGCGGATGTGATGCTGGCGGGGAGTGGCGAGGCCTGCATA
GACCCCCTCTCTATCGCTGGGTTTTGCAGACTGCGGGCTTTGAGCACCGC
ATTTAACGATAATCCGGCGGTTGCGTCCAGACCGTTTGACAAATCTCGAG
ATGGCTTCGTAATGGGCGAGGGCGCAGCTGTCCTTTTGCTGGAAGAACTA
GAGCACGCCCGCGCTCGGGGAGCTCCTATTCTAGCCGAGATTCTGGGCTA
CGGATTATCCGGCGATGCCTATCACATAACCTCGCCAAGCGATGATGGTG
CCGGAGCCACTCTTGCCATGAAGCGGGCCATACAGGATGCTGGGATTGCA
CCAGAGGATGTTACCTATGTAAACGCTCACGCAACCTCCACGCCCACTGG
GGATCGCATTGAGTCACACGCTATAGGTCGTGTTTTTGGGAAACACACTC
CCCAGGTGAGGGTTTCCTCCACAAAGGGAGCGCATGGCCACCTGCTGGGC
TCATCCGGCAACCTGGAAGCCCTTTTTGTGGTGCTCGCCTGCGCGGAAAA
CCAGCTCCCGCCCTCCATCAACATTGATCATCTCGATGTGGACGTCAAT-
-----GTGATCACGAAAGCTACTAAATGGTCA------TCGGATCAAAAA
CGACGCGTTGCCCTCAAGAATTCATTTGGCTTCGGAGGAACTAATGCTTC
ACTCTGCATTGCTAGCTACATTGAA---ATGCAGTTCCTCCGTGTGGGTG
GTCGTATAACGGCACTGCGTCAAAGATTCGCCGACAAGATTCAAATGCCG
GAGCGTTTCAAAGGCACGTTCGTGGAGAAGTGGGTGCAGTACTGGAACGG
CCTGGTCAGGGATTACTCGGAAGTGGCGGTTGGCGTTGTACGGGAATCCT
ACACGAAGCCCAAAAAGGCGCTTCTCTATGGCACGGGCATGCTGTTCGTG
TACCAAGCCGGTCTCAAGAATCCTGGCGAGGAGGCCTTTATGACTCTACT
GAGGGGCGCCACAAATCGAATGATCACAGTGCCCGCGGAACTGCAGAATC
CCGTGTCCGCCGATTATCTGCTGACCTTGGAGAGGGCGATCAATCAGAAG
AAACTGCGTCTCCTTTCCCTGGGCATCTGCACTATCCTTTGGGTCGATCT
GTACGACGAGGACGACTGCACTTATCCGGCCATCTGCGAGTATACTAACG
TGGGCGTCTTCAACTTCCATGAACGGATCATCGACGTGGGATTTTGGAAT
CAATATTGGCGACTCAAATGGAAGATGCACAACTACGATGTGAACTACCT
GATGCATTTAAATACAGTTTATATTACCGTGGGCACCACCAAATTCGATG
CTCTAATATCAACTGTATCTTCAGAACCCGCTCTTAAAGCTCTGCAGAGC
CGGAAGTGCACGCGACTCGTCATACAGCACGGAAATTCGCAACCATTGAC
AGAGGATGAAATACAATTGATAGGAAATAACTACGGAATCCGCATAGAGC
AATACAAATTCCGGCCAAATACAGAGGACATTAAGTCCGCAGATCTAATT
ATTGGACATGCGGGAGCCGGAACTTGCATGGATATACTAAACAATCAGAA
ACCTGGACTCATTGTGATTAATGACACACTCATGGACAATCACCAACTGG
AGTTAGCCAAACAACTGGCCGCTGAAAACTACCTGTATTACTGCAAAGTT
ACCGACTTGGATGCCCAGCTAGCTACTTTGAACTTTGACGCCCTCAAGCC
CTATGAAACCAAACCGGAAAATCTCAGTAAATTCGTTTCCGCCATTAATC
AACTAATGTCG---------------------------------CATATG
CTTATGGTGTCCAGA---------------TTGAAGGAT------TTAAC
GATTATAACGAATCGTTTACGTCACTACTTTCGAAACATGGACGCCAAAG
AGCTGCAGCCTCCTAGCTCGGTGCGCGGAATGCAGGAGCTCCAAAAGGAA
CAATTCCGCAAGAGCGTTCAAGTTCCCCGATTACAGGTGCCCGAGTCTCA
AGTGCAACGTGTGATGCCGCTGGTCAAGAAGTTCCTCCTCAAAATGGAGC
ACCTGCATCCTGTCAGAGCTGTGGACAAA---------------------
---------TCACGAGAGATCCTGCTGCATCCAACGCCTGTCAAACACTG
GGAATCCCTGCCTACAGAGGAACTGCAAAGGCAGGAAGTGACCGTCGAGA
ATTTCTCCTTCGCTGAACTGGAGTTGAGTTATGAAAACTGGAGCGCCAAT
GAAATCTTGAAAAGCGTACTACCTACGGAAGAGGAAGGTCTCACCTCCTA
CTCCCGCATAGGCCACATTGCCCACCTCAATCTTCGAGATCATCTGTTGC
CCTATAAGCAGCTAATCGGTCAGGTGCTTCGCGATAAGCTGCCTAATTGC
CGCACAGTAGTAAACAAAGCATCCACCATTGACAACACCTACCGCAACTT
CCAGCTGGAGCTGATCTGTGGCGACGCGGAATACCAGGTGGAAACCAAGG
AAAACGGAGTCCCCTTCGAGTTTGACTTCTCCAAGGTTTACTGGAATCCC
CGCCTCTCCACGGAGCACGAAAGGATTGTCAAAATGCTCAAATCAGTCGA
TGTTCTCTATGATGTATTTGCTGGCGTGGGTCCATTCAGTGTTCCTGCTG
CCAAGAAGCGATGCCATGTGCTGGCCAATGACCTGAACCCTGAGAGTTTT
AAGTGGTTGCAGCATAATGCCAAGAGAAATAAGTGCGTGCCCAATATACA
AATGTTTAATAAAGATGGTAGGCAGTTTATCGTGGAAGAGCTACGGGAGG
ATCTGCTAAAACGGCTGCGTACC------ACGGATACTACTACCTATGCC
ATACATATTACAATGAATCTACCAGCAATGGCTGTAGAGTTCCTGGACGC
ATTTCGTGGTCTTTATAGTGCAGAGGACCTGGCCCAGTTGCCCGAAAACG
TATGC---TATCCCACCGTTCATGTGTACTCCTTTGCCAAGGGTGAGAAC
ACCAAGGAATTAGTGCGTCAACTGGTGGAGAGCAATCTGGGAGCCAGTCT
GGACGATAAC---CTGCTGCAGGGAATCAATTTTGTACGGAATGTTGCCC
CCAACAAGGACATGTATAGAGTGTCCTTTAAGCTATCACTAAACTTGCTA
ACCACATTAAAGGAAGTT------------GAAATCACGAGAAAACGGTA
TGCAGAGGAGGAGCTG---------------------GAAGTCGCCACCA
AAGTGAAATGTGTTATGGGTCGCACGCAG------------CGTCGCCGG
CATCAGAGGGCCAAA---AAGTCTGACGAGGATTCGTGC-----------
-TCCCTGCACGATCTCTACGTTCATCTGCACTCCGTTGGCTGGCAGAACC
ACACTCACTTGTCGGCCCGAAACTATGAACAGACAGGTCGTGGACTGTGC
TCTAAACAGGGAACCTTTACTGCGGAGGATGAGCTTATTCGCCTGCCAGT
TGGCTGTCTCATAAGCATTGCTACTTTGGAGTCGGATGTGCCATTCAAAA
GTCTCTTCAACAAGGAGCTATTCGACAAGGACTCGAGAATTTCCTTTCAG
GCACTGGTCGCCTGTTATATCTTGTACCACAAGCACCTGCAGGAGTGCTC
GCTAGGAACTTGCGCCTCTCCTTACTCTGCATATTTGGACACCCTGCCTA
GGGGCTACTCCACTCCGTATTTCTGCTCCATACCCGAGCTACAGTGCCTG
CCAGAATCACTCCTAGAGCGAACAGTGGCCCAGAACCGCCAAATAAGGGG
TTACTTTGAAATAATTAAGAACCTTGCA------CTCAACTGCGATTGCT
GTGCGAAGAGCTATGGCCAGGAGGTTTGGACCCTCGCAGACTTCAAGTGG
GCCTACTTCACCGTGAACACTAGAAGCGTGCACCTCAGTTCCCGCTTTCT
GAAGAAGCAGAGCAAC------------------TACTTTCAGCCACTTA
TCAGTGGCGACACCAACCTGGCATTGGCTCCGTTCCTGGACCTCTTCAAC
CACTCGGATAGTGTGCAAATCACAGCGGAGATCGAG--------------
----GGTCCTGACTACGTGCTAACACTGAAATCTCTACCATTTGCCAAGA
CCAAACCATATGATCAATTGTTCATCAGCTACGGTGCTTTGTCCAACTTT
AAGCTATTGACGGAATATGGTTTTTGGCTACGAGAAAATAAGCACGATTA
CTTTGAAGTATCCCTGCTGGACATTGAGCACATGATCAAGCACAACAAGG
AGCTATCTACGCAAACCTTTCACCGGAACATCTTTAAATTCATCAGGGAG
CACAATCTGCACGACCAGATGTTCGTGCACATCGACGAAGGCTGCTCTCA
CAACCTACGGGTGGTGCTGCACCTGATCTTTAAGCAGCAGGCCTACTTTC
CCAACATCCTCAACCAGATTGCCTTTGGAGACGCCGAGCAGTTCCAGGAT
GTGCAGCCAGAGCTGTCATACCTCGTGGCCTATAAAATAAAGGAATACGA
GATCTTTGGAGGAGAGCTAGATAAGCTTCCCCAACTGACGGAAAGTGGTG
CAGTGGCACGGTCTTACCTGAAGGAGTGTATCCGCTACCTCGTTGACTTC
CAATTGGCGCATCTA------------------------GCTGAAATGTT
CAAGCTCTCGGAGCTGGTGCGCTGGCTGGGGCTCACCGAGTTCGAGATCC
TGGTCAACCTGTGCGGCCTGCTGGTGTTCACCATCACGCTGGCCGTTAAG
CTCCATCTGCAGGCCAGGGCCGGACCCGGCGGC------------ATCCT
TCCGGAGCCCATGGGCGACTGGTTCACCGTCTTCAGCCCCCTGTTCTTCA
TCGACATATGCAACGCGTACTTCTGCGTCATCGTAGGCATCCGCATGTAC
CTGGACTCCAACAACAAGCGCAAAGCCCTGCACCGCTTCATGTGGAGCAC
GTATTTCCTGGTGCTCATCGCCATCTTCAAGTACCTGCTCTGTCTGAAGC
TCTCCAGC---AAGACGGGCCTCGAGTACTCGGAGGTCTTCTCGCCGATC
TTCGTCCTACTGCAGCTCGTGGCGGTGCGTGCCTGCCAGTTGCCCAACTC
CATCATGGCGGGAACCAAGGTGCTGCGCTCCCTGCTGCACGAATTGCGCC
AAGCATCACCTAAT---GGATGCATCAAGGACTCGCTGGCCGCGCGTTAC
ATTCTGGCGCAATACAAGAAGTTCGCCACCACGGAGCAGCAAGTCTGCAA
GGCTCGCAACGAGGCGACTTTCCTGGGCCAAACCTACCTGACCTACCTGA
CCAGCCAGCGCAAGTACGTGGAGCTGTACAAGGAATTCCACGGGAGGGGC
GAGAGATCCGTAAGGGATACCGCCGATTTGGTGGGCTTCAAGCTGCCCTC
GGATCCCAAGATGGCGCTGCGCGTGCAATTCGAGAACAACGACGACATCG
GCGTCTTCACCAAACTAACCAACACATACTGCCTGGTGGCCATCGGCGGA
TCCGAGACCTTCTACAGCGCCTTCGAGGCGGAGCTCGCCGAGACCATCCC
GGTGGTCCACGCGAATGTGGGCGGCTGCCGGATCATCGGCCGCCTCACCG
TGGGCAACCGGAACGGCCTGTTGGTGCCCAACTCCACCACCGACGAGGAG
CTGCAGCACCTGCGCAACAGCCTGCCGGACGCCGTGAAGATCCAGCGTGT
GGAGGAGCGCCTTTCCGCGCTGGGCAACGTTATCGCCTGCAATGACTATG
TGGCTCTGGTCCACCCGGATCTGGACAAGGAGACTGAGGAGATCATCGGG
GACGTGCTTAAGGTGGAGGTCTTCCGCCAGACCATCGCCGACAACACACT
GGTCGGCTCGTACGCCGTGCTGAGCAACCAGGGCGGCATGGTGCACCCCA
AGACGAGCATACAGGACCAGGACGAGCTGTCGTCCCTGCTGCAGGTTCCC
CTCGTGGCCGGCACAGTGAACCGGGGCAGCGAAGTGCTCGCCGCCGGCAT
GGTGGTCAACGACTGGCTGTCCTTCGTGGGCATGAACACTACGGCCACAG
AGATCTCGGTGATCGAGAGCGTCTTCAAGCTGAACCAGGCACAGCCCGCC
ACAGTGACGACCAAGCTGCGTGCGGCCCTTATCGAGGACATGTCCATGTC
A---GCGGCACGTTTATACAGAGGA---------TTTCGTTTATTTTCTT
CGAGTGCCGTGCAGCGCAATGCCGTCGGTGGCAAGAGTCTGGTGGAGGCC
GTGGCAGTGACCAAAAATGGACGCACCATTGTGGCCTGGCATCCGGACAC
ACCAGTTCCCTACGAGAACACCCAGCCGCTGCCAAAGTTTAGCGAGATTC
AAAGCTCGTCCGTAGTTAAGGAATCGGCACTGAAGACGGCGATGCGGGCT
TTTAAGAGCAAACATCCAGAAGTGGCTCGCCAGGAGCTGATGCAGCTGAC
CCACACAACTAAGCACCGCTGGTTTCCACGCGCCCGCGACAGGAAGGCCA
AGAAAACGCCGATGGACCGGCCGTACCTGATGACGACG---GCCGTGCTG
GGAGGCGGATTGAGTGGACTGTCCGCGGGATACTACCTGTTGCGGCGATT
CGGGAAGCCGCTGACCATCTACGAGGCCTCGCCCCGTGTGGGCGGTTGGG
TGCGGTCGGAGAATCGCAAGGATCGCAACTTCATCTTCGAGAGCGGTCCG
CGAACCATACGCCCCGTTGGCCTGCCAGGCGCCAATACGCTGGAACTGGT
GGAGGAGCTGAAACTGGAGGTGACGCCCATTCGTCGCAGTCATGTGGCAG
CGCGCAACCGAATGCTGTATGCCAAGGGACAGCTGTGCATGCTGCCCAAC
AGTCCCAAAGGTCTCTTCGGCGTCCTGCCTCCCTTCACGAAGCCGCTGTA
CAAAGCGGTGCTCCGGGATCTGGTCACAGCAAGC---AAGAAGGCCAAGC
TGGAGGATGAGAGCATCTATAGCTTCGCAGAGCGCAGGTTTGGCAAGGAG
ATAGCCGACTATGCCATCAGTCCCATGATCTGCGGTATTTGCGCCGGAGA
TGCGCGTGAAATAAGCGTGCGCTTTCTGATGGAGGGACTCTTTGAAAAGG
AGCAGAAGTATGGAGGAGTGCTTAAGGGCGCACTCATTTCCCGCTTTGAA
AAGAACAAGACCAAGGACACCAAGGATGGACTATTTGCCGAGAGACAGCC
CAAGCTGTATGCACAGGCGCTAAAGCAGAAGTGGGCCATGTACGGACTGC
AAGGCGGACTGGAGAACCTGCCCAAAGCTATGCGAAAGTATCTGGGCGAG
CGGGATGTCAACGTGCAGCTAAGCAACGAGTGCCGGAATCTGACCTTCAG
C---AGCACTGGAGTTCGAATGAACATCAAGGATGCCGAAGTGCCGGTGG
AACATGTGGTCAGCTCCCTTCCTGCCTACAAACTGGCGCCTCTGGTGAAG
CAGCAGCATCCCTCGCTGAGCGCCCAGCTTTTGAGCATTCCGTACGTGGA
TGTGCTGGTAGTGAACATGCAGTTCCCG---GGCAAGCTACTCAAGCAGG
ACGGATTTGGATTGCTAGTGCCGCCAGTGGAGAAGTTGCCTCTACTGGGC
GTTATCTTCGACAGCTGCTGCTTCGACATGGGCGAGAACACTGTGCTTAC
CGTGATGATGGGTGGACATTGGTTCGACCAGTGGTTCGGCGATCGTCCC-
-----AGTCCCAAACAGATCCTTGACTTGGCCACCAGCCATGTGCAGAAA
ATGCTGCAGATCCGCGAGGAACCCAAATTCAGTCGAGTGCACACGCTGCA
CAAGTGCATCCCACAGTACACTGTGGGCCACAAGCGGCGCGTAGAGGCCA
TCCGGAACTACATCAAGACTTACAAACTGCCACTGTCTGTCTGCGGAGCT
GCCTACGACGGCGTGGGCATCAACGATGTCATCCTGTCCGCCCGGCGACA
GGTGGAGGCCATACCCCTGTCC------------------ATGCCTGCCG
AAAACCTGGAGGAGCAGGGTCTGGAGAAGAACCCTAACCTGGAGCTGGCG
CAAACGAAGTTCTTGCTCACCCTGGCGGAGTACAAGCAGGATGCGGCGTT
GAAGGCGAAGCTTCTGGAGGCGATTCGCACGGAGAACATGGCCCCGTGGT
ACGAGCACATCTGCACGGAACTCGGCTGGGCCGTGGACAAAGATCTGCTA
GCGCGCATGAAGGAGAACAACCGCGTGGAGGTGGAGCAGCTGGACGCGGC
GATCGAGGATGCGGAAAAGAATCTCGGCGAGATGGAAGTACGCGAGGCGA
ACCTAAAGAAGTCCGAGTACTTGTGCCGTATTGGTGACAAGGCTGCGGCA
GAGACCGCTTTCCGCAAGACCTACGAGAAGACCGTTTCCCTGGGCCACCG
CCTGGACATCGTATTCCATCTGATCCGCTTGGGACTGTTTTACCTCGACC
ATGATCTTATCACTCGCAACATCGACAAGGCCAAGTATCTGATCGAGGAG
GGCGGCGACTGGGACCGACGCAACCGGCTGAAGGTATACCAGGGCGTCTA
TTCGGTGGCGGTGCGTGACTTTAAGGCGGCGGCCACCTTCTTCCTAGACA
CCGTGAGCACCTTCACCTCATATGAGCTGATGGACTACCCCACCTTTGTG
CGTTACACCGTTTACGTGGCCATGATCGCCCTGCCCCGCAATGAGCTGCG
CGACAAAGTGATCAAGGGCTCCGAAATCCAGGAGGTGCTCCACGGTCTGC
CTGACGTGAAACAGTTCCTGTTCGCCTTGTACAACTGCCAATACGAGAAC
TTCTACGTGCACTTGGCCGGCGTAGAGAAGCATCTGCGTTCGGACTACCT
CATTCACCCCCACTACCGCTACTACGTGCGCGAGATGCGCATTCTGGGAT
ACACCCAGTTGCTGGAGTCGTACCGCTCCCTCACCCTGCAGTATATGGCC
GAGTCGTTCGGCGTAACCGTGGACTACATCGACCAGGAGCTGGCCCGCTT
CATCGCCGCCGGACGGCTGCACGCCAAGGTGGATCGCGTCGGCGGCATTG
TGGAGACCAATCGGCCTGACAACAAGAACTGGCAATACCAGGCGACCATC
AAACAGGGCGATCTGCTGCTCAACCGCATCCAGAAGCTGAGCCGCGTGAT
AAACATC-------------------------------------------
--------------------------------------------------
--------------------------------------------------
----
>Drosophila_suzukii
ATGGCAGCCACACTGAAGCCCTACCTTAGCGCCGTGCGCCACTCCCTGAC
GGCGGCTATTTGTCTGCAGGACTTCCCATCGCAGGTAGTGGAGCGGCACA
ACAAGCCGGAGGTTGAGATCTGTTCCAGCAAGGAGCTGGTCCTCACGCCA
ATTGTGGTATCGCGCAACGAACGGGAGAAGGTCTTGATTGAGCCCTCAAT
TAACTCGGTGCGCGTTAGCATCGCTGTGAAGCAGGCGGACGAGATCGAAC
GCATTCTATGCCACAAGTTCACCAGATTCATGATGCGCCGGGCTGAGTCC
TTTGTAATTTTGCGCCGCAAGCCCATTGAAGGCTACGACATCAGCTTTCT
GATCACAAACTTCCACACGGAGCAAATGTACAAGCACAAGCTAGTGGATT
TCGTCATCAGCTTTATGGAGGAGATTGACAAAGAGATCAGCGAGATGAAG
CTGGCCGTCAACGCCAGGGCTCGCACCTGCGCCGAAGAGTTTCTCAAGCG
CTTCATGCGCCGC---AACAACTACCCATATCAGCCCCTGAACCAGCAGC
CATCGGGA------TCCCATCCTGCGGCGAGTCACGATTCCCTGGAGGCG
GAGAACGAACAGGCGGCGGAGGAGCTAAAACAGAAGATCGGGGCCCTAAA
GTCCCTCACCATCGACATAGGCAATGAGGTGCGCTACCAGGACAAGCTGC
TGCGCGGGATCGACGACGACATGGACCGCACAAGCGGGTTCCTGGGCAAC
ACGATGACGCGAGTGATGCGACTGGCCAAGCAGGGCGGTGGTGCCCGCCA
GATGTGCTACATGTTTCTCTTCGTCCTCTTCGTTTTCTTCATCCTCTGGC
TGACCCTCAAGTTCAAGATGGCCACGGAGGAGCACCAACGTCTGGCCAGC
ATAGTGAAGAGCTGTCACGAGAGCTTGCGCCAACTGACGAAAGAGCATGG
CGCCAAGGCGGCCTGGCTGGAGCACACGAGCCCGAGGAATGCCAAGCGGC
TGGCAGAATACGCCAAGGCCATGAGACAATTGGCGGCCATATGGGAAACC
AACGAAGGGAATGTGGAGCTCCAAGCTCGGAGCCGTATCAAGTGGGCCAT
CGACTACATCACCAAGTACTTTTTCACCGAGGGAATCTACCTACAAAAGC
GGCAGCGGGAGCAGCGGCTCCTGGAATCCTACAGAGGCGAGGGCCAACTG
GGCGAGGTGGAG---TGTCGGCTGATGGAGGAGCCACCGGATAGACTGCA
TGTCCTGGATGTGGGCAGCTGCTTTAACCCCTTTTCCAGTGTTCCGCACC
TGGAGGTTACTGCTCTGGACCTTTGCCCCGCCACC---GAAGATGTGCTG
CAGGCGGATTTCCTTAAAGTGGAAGTGGTGCCC---GGCATAGAAGAACC
TGCTCTGGAGGCGGGC---------------------ACCGTGAAGAGGC
TCCCAGCGAACCACTACGAGTGCGTCATCTTCAGCTTGCTACTGGAGTAC
ATGCCCAGCGCGGAGCAAAGGCTGCATTGCTGCCTCAAGGCCTACGATCT
GCTTCTGCCCGAGGGCATCCTGGTGCTCATCACCCCAGACTCGCAGCACG
TGGGCAAGAACGCCCACCTCATGAAGAACTGGCGCTACTCCCTGGCCAGG
ATAGGCCTGTTACGGGTGCGGTTTGAGAAGCTACCGCACATATCGTGCAT
GGTGTTCCGCAAGGCCATCAGCCGGGAGCTCTCCCAGCATTGGGCGAGCA
TTCACCGGGAGGAGGGCATGTGCGATGAAATCCGAATACCGCAGGACGAT
AGCATGTCCGTAGAAATTCTTAAACAAGGCGCTGAGGGACGCCTGTATCT
AGGCGATTTCAAAGGAGAACCCTGTCTGATCAAGGAGCGGTTCGTGAAGA
AGTACCGCCATCCGGAACTGGACACCCAGATCACGCGGCAGCGCATGAAA
GCCGAGGCAAAGGCGTCTGGGAGATGTCTTGCCGCTGGGATCCTGGCCCC
AAAGATCCTCCACTCGGACCTCAACAGCCACAAGCTGTATATGGAATACT
TTGACAAAGCCAAGACGGCCAAGCAGTTCATCCAGGAGACAGTGACCAAC
---CAGGCTGAGGATCTGGCTAAGAAATCCCTTGTGGAGTTCTGCACGAG
GATTGGCGCAATCATTGGAAAAATGCACTCCAATCACATAATACACGGAG
ATCTGACCACTTCCAACGTCCTCGTCAATCCAAAG---------GGCGGG
GATTACGATGTTATACTGATAGATTTCGGATTGAGCCACTACAATCAGGC
CACCGAGGACAAAGGCGTGGATCTGTACGTCCTGGAACGGGCGCTATTGA
GCACGCACAGCGAGCAGCCGTATCTCTTCGAGCACATCCTCACCGAATAT
CGCAGGGAGTGCGGTAAGGACGAACAGGCCGTGCTGTCCAAGTTCGAGGA
GGTAAGAGCCCGAGGACGCAAGCGGACCATGATCGGTATGCGTTTTTTAA
GGAACTGCACTCTGTTTGCCCAC---CAAGCGCGCAACTCA------TCC
ACGCAATCTGGCCGCCGGCGAGTGGTGGTCACGGGAAGTGGAGCGGTCAC
GCCTCTGGCCAACAATGGGCCGGATTCCTGGCAACGCATTCTGGCCGGCG
AGTCGGCAACCTCTCGGTTGGGACCGGAGTTCAAGGGCCTGCCCTGTCAG
GTGGCGGCACAAATACCCAGAGACAAGCTGCAGTTGGATCAGCACCTGAC
AAAGTCGGATATTAAACTGATGAGCCCCGCCACTCAATTGGCTGTACTGG
CGGCGGAGGAGGCTCTGGCCACCGGTAAGCTGAACCCGAAGGAGCTGAGC
GAGGAGCAGCGGGAGCGCTTTGGCGTCTGCGTGGGCATGGGCATGTTCGA
CCTGGCGGAGGTCTACGGAGCCTGGAACCAGCTACAGAGAGGCTACAACA
GAGTCAGCCCCTTCTTCGTGCCCAGACTCCTGCCCAGCATGGCGTGTGGT
CACATCAGCATGCGACATGGCTTGAGAGGGCCCAACCACTCGGTGTCCAC
AGCCTGTGCCACGGGAGCCCATGCTTTGGGAGATGCCATGCGGTTTATCC
GCAACGGAGATGCGGATGTGATGCTGGCGGGGAGTGGCGAGGCCTGCATA
GATCCCCTCTCCATCGCTGGATTTTGCAGATTGCGAGCGTTGAGCACCGC
ATTCAACGATAACCCGTCGGTGGCCTCCAGACCCTTTGACAAATCCCGGG
ATGGCTTCGTGATGGGCGAGGGAGCAGCTGTGTTGTTGCTGGAGGAACTG
GAGCATGCTCGTGCTCGAGGAGCTCCCATCCTAGCCGAGATCCTGGGCTA
CGGCTTGTCCGGCGATGCCTATCACATAACATCGCCAAGCGAGGACGGCG
CTGGAGCTACGCTAGCCATGAAGCGGGCCATAAAGGATGCTGGGATTTCT
CCGGATGAAGTCACCTACGTAAACGCCCATGCCACCTCCACGCCCACGGG
CGACCGCATCGAGTCGCACGCTATAGGACGTGTCTTTGGCGAGCACACCC
CCCAGGTGAGGGTCTCCTCGACCAAGGGAGCCCACGGACACCTGCTGGGC
TCGTCCGGCAATCTGGAAGCTCTATTTGTGGTTCTCGCCTGTGCGGAAAA
CAAGCTGCCGCCCTCCATCAACATTGAGCATCTGGATGTGGACGTCAAC-
-----GTGGTCAGGGAAGCCACCGAGTGGTCA------CCAAATCAAAAA
CGACGCATTGCCCTCAAGAACTCCTTTGGTTTCGGAGGAACCAATGCCTC
CCTGTGCATTGCCAGCTTTTCCCAA---ATGCAGTTCCTCCGCGTGGGTG
GCCGTATAACGGCATTGCGCCAGAGATTGGCCGACAGGATCCAGATGCCG
GAGCGCTTCAAGGGCACGGTGGTGGAGAAGTGGGTGCAGTACTGGAACGG
CCTGGTCAGGGACTACTCGGAGGTGGCGGTCGGCGTGGTACGGGAGTCCT
ACACAAAACCCAAAAAGGCCCTGCTCTATGGAACCGGAATGCTGTTCCTC
TATCAGGCCGGTCTAAATAATCCCGACGACGAGGCCTTTATGACCCTGCT
GAGGGGAGCCACAAACCGGATGATCACTGTGCCGCCGGAACTCCAGAATC
CAGTGTCCGCGGACTATCTGCTAACCCTGGAGAGGGCCATTAATCAGAAG
AAACTTCGACTCCTTTCGCTGGGCATTTGCACCATCCTCTGGGTGGATCT
CTATGACGAGGACGACTGCACCTATCCGGCCATCTGCGAATACACAACCG
TGGGCCTGCTCAACTTCCACGAGCGGATCATCGACGTGGGCTTCTGGAAT
CAGTACTGGCGACTCAAATGGAAGATGCGCAACTACGATGTCAACTACCT
GATGCATTTAAACAGTGTTTATATTACCGTGGGCACTACCAAATTCGATG
CCCTTATATCAGCTGTAACTTCAGAGCCTGCTCTGAAAGCCCTGCAAAAC
CGGAAATGCACTAGACTCCTTATACAACACGGAAATTCGCAACCGCTAAC
GGATGAGGAAACCCTACTGATAAGTAAAAACTACGGAATCCAGATAGAGC
AGTACAAATTCCGGCCAAACATAGAGGACATCAAATCAGCAGACCTAATT
ATTGGACACGCGGGAGCAGGAACCTGTATGGATATATTGAACAACCGAAA
GCATGGACTCATTGTGATAAATGACACACTCATGGATAATCACCAACTGG
AGTTGGCCAAACAACTGGCCTCTGAAAAATATCTGTACTATTGCAAAGTC
TCGGATTTGGACGCCCAGCTAGCCTCCCTGGACTTTAAAGCCCTAAAACC
CTATGAAACCCAACCAGAAAATCTTATAAAATTTGTTTCTGCCATCAATG
AACTGATGTCC---------------------------------CATATG
TTTATAGTGGGTAAA---------------TTGAAGGTCCCGGGATTAAC
GATTATAACGAGTCGTTTACGTCACTACTTTCGGAACATGGACGCCAAGG
AACTCCAGCCTCCCAACTCGGTGCGCGGAATGCAGGAGCTCCAAAGGGAT
CAGTTCCGGAAGAGCGTCCAGGTGCCCAGATTACGGGTTCCCGAGTCTCA
AGTGCAACGCGTGATGCCGCTAATCAAGAAGTTCCTGCTCAAGATGGAGC
ACCTGCATCCTGTCCGAGCTGTGGATAAA---------------------
---------TCCCGGGAGATCCTGCTGCATCCAACACCTGTCAAGAGCTG
GGAATCCCTGCCCACAGAAGATCTGCAAAAGCGGGAAGTCACCTCTGAGA
ACTTCTCGTTCGCCGAAATAGAGCTGGGCTATGAAAACTGGAGTGCCAAC
GAGATCTTGAAAAGTGTGCTGCCCACGGAGGAGGAAGGTCTCACCTCCTA
CTCCCGCATTGGCCACATTGCCCATCTCAATCTGCGGGATCACCTGCTGC
CTTATAAGCAGCTCATCGGCCAGGTACTCCGCGACAAACTGCCAAATTGC
CGCACGGTGGTCAACAAAGCATCCTCCATTGACAACACCTACCGCAACTT
CCAGCTAGAGCTGATCTGCGGAGACCCTGAGTACCAGGTAGAGACCAAGG
AGAACGGTGTGCCATTCGAGTTTGACTTCTCCAAGGTGTATTGGAATCCC
CGCCTCTCCACGGAGCACGAAAGGATTGTCAAAATGCTGAAATCGGGAGA
TGTTCTCTTTGACGTATTTGCTGGTGTGGGTCCGTTCAGTGTTCCTGCTG
CCAAGAAGCGCTGCGATGTCCTGGCCAATGACCTGAATCCCGAGAGCTTC
CACTGGCTGCAACATAATGCCAAGAGAAATAAGTGCCTGGCTAATATACA
AACGTTTAACAAGGATGGCAGGCAGTTTATACTCGAAGAGCTGCGGGAGG
ATTTGCTAAAGCTTCTGCTGACC------ACAGATACCACCACCTATGCC
ATCCATATAACAATGAACCTACCAGCTATGGCTGTGGAGTTCCTAGATGC
ATTTCGTGGCCTCTACAAAGCAGAAGAACTGGCTGAGTTGCCGGAAAACG
TGTCC---TATCCCACTGTTCATGTTTACTCCTTTGCCAAGGGTGAGAAC
ACCAAGGAGTTGGTGCGCCAACTGGTGGAGCACAATCTGGGTGCCAGCCT
AGACGAAAAC---TTGCTCGAGGGAATCAACTTTGTGAGGAATGTGGCCC
CCAACAAGGACATGTACAGAGTTTCCTTTAAGCTATCCCTTAACTTGCTA
ACCACCTCAAAAGAGATT------------GAAATCAAGAGAAAGCGTTG
TGCGGAGGAGGAGGAG---------------------GTGGCCGTCACCA
AAGTGAAATGTGTTATGGGTCGCACCCAG------------CGACGCCGG
CTCAAAAGAGCCAAG---CAATCTGGAGGGGGTTCCAAT-----------
-TCCCTGCAGGAACTCTACGTTCACTTGCACTCACTCGGCTGGCAGAACC
ACACTCATCTATCAGCCCAAAACTATGACCAGACTGGACGAGGATTGTGC
TCTAAACAGGACAGCTTCTCCCCGGAGGACGAGCTCATTCGGCTGCCCAT
TGGCTGCCTCATCAGCATAGCCACGCTGGAATCGGATGAGGCATTCAAGA
GCCTATTCAACAAAGAGCTCTTCGACAAGGACTCCAGGATTTCCTTTCAG
GCTCTGGTAGCCTGTTATCTTCTGTACAGCAAACACCTTTTAGAGTGTTC
TCTGGAGACGCTCCACACTTTCTACGCCTCCTATTTGGACACCATACCCA
CGAGCTACTCCACTCCATATTTCTGCTCCATACCCGAGCTGCAGTGCCTG
CCGGAATCTCTGCTAGAGCGAACTGTGGCCCAGAATCGCCAGATAAGGGG
TTACTTTGAGATAATCAAGAGCCTGGTT------CTCAACTGCGATTGCT
GTGGAAAGAGCTACGGCCAGGAGATTTTGACACTCGCACAATTTAAATGG
GCCTACTTCACCGTGAATACTAGAAGCGTCTACCTCAGCTCCCGCTTTCT
CAAAAAGCAGAGCAGT------------------CACTTCCAGGCCCTCA
TCAGTGGCGACACCAACCTGGCATTGGCTCCCTTCTTGGACCTCTTCAAC
CACTCCGATAGTGTGCAAACCACGGCGGAGATTGAG--------------
----GGCCAGGATTACGTCCTCACATTAAAATCTCTTCCGGTCCCCAAGA
CCAAACCCTATGACCAATTGTTTATCAGCTACGGTGCTCTGTCCAACTTT
AAGCTGCTAACAGAGTACGGCTTTTGGCTAAAAGGAAATAAGCACGACTA
CTTTGAGTTTTCCCTGCTAGACATTGAGCACATGGTTAAGCGGAACAAGG
AGCTATCCACGCAGACCTACCACCGGAACATCTTCAAGTTCATTAGGGAG
CACAATCTGAACGACCAGATGTTCGTCCACATCGACGACGGTTGCTCTCA
CAATTTAAAGGTTGTGCTGCACCTAATCTTCAAGCAGCAGTCCTACTTTC
CCAACATCCTCAACCAGATTGCCTTCGGTGACGCCGAGCAGTTCGAGGAT
GTGCAGCCAGAACTGTCCTACCTGGTGTCCTATAAAATAGAGGAGTACGA
GATCTTCGGGGGAGAGCTGGATAAACTTCCAAAGCTGACGGAGAGCGGTG
CGGTGGCAAGATCCTACCTGCAGGAGTGCGTCCGTTACTTGAGCGACTAT
CATGCAGCGCATCCT------------------------GCAGAAATGTT
TAAGCTCTCGGAGCTGGTGCGGTGGCTGGGGCTCACGGAGTTCGAGATCC
TGGTCAATCTGTGCGGCCTGCTGGTCTTTACCATCACGTTGGCCGTCAAG
CTGCACCTTCAGGCCAGGGCCGGACCCGGCGGC------------ATGCT
ACCAGAGCCCATGGGCGACTGGTTCACCGTCTTCAGCCCGCTGTTCTTCA
TCGACATCTGCAACGCGTACTTCTGCGTCATCGTGGGCATCCGCATGTAC
CTGGACTCCAACAACAAGCGAAAGGCCCTGCACCGCTTCATGTGGAGCAC
CTACTTCCTGGTGCTGATAGCCATCTTCAAGTACCTGCTCTGCCTGAAGC
TCTCCAGC---AAGACGGGCCTGGAGTACTCGGAGGTCTTCTCCCCGATC
TTCGTCCTGTTGCAGCTCGTGGCGGTGCGAGCCTGCCAGTTGCCCAACTC
CATCATGTCGGGAACAAAGGTGCTGCGCTCCCTGCTCCACGAATTGCGCC
AGGCTTCTCCAAAT---GGCTGCATCAAGGAGTCGCTAGCGGCGCGCTAC
GTTTTGGCGCAATACAAGAAGTTTGCGACCACGGAACAGCAGGTCTGCAA
GGCCCGCAATGAAGCCACCTTCCTGGGCCAGACTTACTTGACCTACTTGG
CCAGCCAGCGCCAGTACCTGGAGCTCTACAAGGAATTCCACGGGAGGGGC
GAGAGATCCGTAAGGGATACCGCCGACTTGGTGGGCTTCAAGCTGCCCTC
GGATCCCAAGATGGCGCTGCGCGTGCAATTCGAGAACAACGACGACATCG
GCGTCTTTACCAAGCTCACCAACACATACTGCCTGGTGGCCATCGGCGGA
TCCGAGACCTTCTACAGCGCCTTCGAGGCGGAGCTGGCGGAGACCATCCC
CGTGGTGCATGCCAATGTGGGCGGCTGCCGGATCATAGGTCGCCTCACCG
TGGGCAACAGGAACGGCCTGCTGGTGCCCAATTCCACCACCGACGAGGAG
CTGCAGCACCTGCGCAACAGTCTGCCGGATGCAGTCAAAATCCAGCGCGT
AGAGGAGCGCCTGTCGGCGCTGGGCAACGTTATTGCCTGCAATGATTATG
TGGCCTTGGTCCACCCGGATCTGGACAAGGAGACTGAGGAGATCATCGGA
GATGTGCTCAAGGTTGAGGTCTTCCGGCAGACAATTGCCGACAACACACT
GGTGGGCTCGTACACCGTTCTCAGTAACCAGGGTGGCATGGTGCACCCCA
AGACGAGCATACAGGATCAGGACGAGCTGTCGTCCTTGCTGCAGGTCCCC
CTCGTTGCCGGAACCGTGAACCGAGGCAGTGAGGTACTCGCCGCCGGCAT
GGTGGTCAACGACTGGCTTTCCTTCGTGGGCATGAACACCACGGCCACAG
AGATCTCGGTGATCGAGAGCGTCTTCAAGCTGAACCAGGCTCAGCCAGCC
ACAGTGACGACCAAGCTGCGAGCAGCCCTCATCGAGGACATGTCCATGTC
A---GCGGCACGTTTATACGGAGGT---------TTTCGTCAATTTTCCT
CGAGCGCCGTGCAGCGCAATGCCGTCGGTGGCAAGAGCCTGGTGGAGGCC
GTGGCGGTGACCAGGAGTGGCCGCACCATTGTGGCCTGGCACCCGGACAC
GCCCCATCCCTACGAGAACACCCAGCCGCTGCCGAAGATCGCTGAGATTC
AGAGCTCGGCGGTGGTCAAGGAATCGGCGCTGAAGATGGCGATGCAGGCC
TTCAAGAGCAAGCATCCCGAGGTGGCGCGCCAGGAGCTGATGCAGCTGAC
GCACACGACCAAGCACCGCTGGTTTCCACGTGCCCGCGACAGGAAGGCCA
AGCAGACGCCGATGGACCGGCCGTATCTGATGACGACG---GCTGTGCTG
GGAGGCGGACTGAGCGGCCTGTCCGCCGGATACTACCTGTTGCGGCGGTT
TGGGAAGCCGCTGACCATCTACGAGGCGTCGCCAAGAGTGGGCGGATGGG
TGCGGACGGAGAACCGCAAGGACCGAAACTTCATCTTCGAGAGCGGACCG
CGCACTATCCGCCCAATTGGCGTTCAAGGTGCCAACACCCTGGAGCTGGT
GGAGGAACTGCAACTGGAGGTGACTCCCATCCGACGTAGTCATGTAGCTG
CCCGCAACCGGATGTTATATGCCAAGGGGCAGCTCTGCATGCTGCCCAAC
GGTCCGAAAGGACTCTTTGGCGTACTGCCTCCTTTCACCAAGCCGCTTTA
CAAGGCGCTGTTTCGGGATCTGGTCACCGCGAGC---AAGAAGGCCAAAT
TGGAGGACGAGAGCATCTACAGCTTTGCAGAGCGGCGGTTCGGCAAGGAG
ATAGCCGACTACGCCATCAGCCCCATGATATGCGGCATTTGTGCCGGAAA
TGCCCGCGAGATCAGCGTACGCTTTCTGATGGAGGGGATCTTCGAGAAGG
AGCAAAAGTATGGAGGAGTACTTAAAGGCGCACTCTTAGCTCGATTCCGA
GAAAAGGCATTGGACCCAAAAGAG---GGGCTCTTCGCCCAGGGTCAGCC
AAAGCTGTATGCCCAGGCGCAGCAGGAGAAGTGGGCCATGTACGGCCTGC
AAGGCGGACTGGAGAACCTGCCCAAAGCCATGCGAAAGTACTTGGGCGAG
CGGGATGTCAACGTGCAGCTGAGCAACGAGTGTCGCAATCTAACATTCAA
C---AGCTCTGGCGTCCGGATGACAATTAAGGATGCCGATGTGCCGGTGG
AACATGTAGTCAGTTCCCTGCCCGCCTATAAATTGGCGCCACTGGTGAAG
CAGCAGCATCCCTCTCTGAGCGCCCAGCTACTGGACATTCCTTACGTGGA
TGTGTTGGTGGTGAACATGCAGTTCCAG---GGCAAGCTGCTCAAGCAAG
ACGGATTCGGACTCCTGGTGCCGCCCGTGGAGAAGCTGCCCATACTGGGT
GTGATCTTCGACAGCTGCTGCTTTGAAATGGGCGATAACACCGTGCTCAC
CGTGATGATGGGTGGCCATTGGTTTAACCAATGGTTCGGTGATCGTCCC-
-----AGCCCCAAGCAGATCCTCGACTTAGCCACCAGCCACGTGCAGAAG
ATCCTGCAGATCCGCGAAGAGCCCAAGTTCAGTCGCGTGCACACGCTGCA
CAAGTGCATCCCGCAGTACACGGTGGGCCATAAGCGACGCGTCGAGGGCA
TCCGGAACTACATCAAGACTTACAAGCTGCCACTGTCCCTTTGCGGAGCT
GCCTACGATGGAGTGGGCATCAACGACGTCATCCTGTCCGCCCGGCGACA
GGTGGAGGCCATGCCGTTGACC------------------ATGCCTGCCG
AAAACCTGGAGGAGCAGGGCCTGGAGAAGAACCCGAATCTGGAGCTGGCC
CAGACCAAGTTCCTGCTTACGCTGGCGGAGTACAAGCAAGATGCGGCGCT
GAAGGCGAAGCTCCTGGAGGCGATTCGCACGGAGAACATGGCCCCGTGGT
ACGAGCACATCTGCACGGAACTCGGCTGGGCCGTGGACAAGGATCTGTTG
GCCCGCATGAAGGAGAACAACCGCGTGGAGGTGGAGCAGCTGGATGCGGC
CATCGAGGATGCGGAGAAGAATCTGGGCGAGATGGAGGTGCGCGAGGCGA
ACCTGAAGAAGTCGGAGTACTTGTGCCGCATCGGCGACAAGGCTGCAGCG
GAGACTGCCTTCCGCAAGACCTACGAGAAGACCGTGTCACTCGGCCACCG
CCTGGACATTGTGTTCCACCTAATCCGCTTGGGACTGTTCTACCTGGACC
ACGATCTCATCACGCGCAACATCGACAAGGCGAAGTATCTGATCGAGGAG
GGCGGCGACTGGGACCGACGCAACCGGCTCAAGGTCTACCAGGGCGTCTA
CTCGGTGGCGGTGCGCGACTTCAAGGCGGCGGCCACCTTCTTCCTTGACA
CCGTAAGCACCTTCACCTCCTACGAGCTGATGGACTACCCCACCTTTGTG
CGCTACACCGTGTACGTGGCCATGATCGCCCTCCCCCGCAATGAGCTGCG
CGACAAGGTGATCAAGGGCTCCGAGATCCAGGAGGTGCTCCACGGCCTGC
CCGACGTCAAGCAGTTCCTTTTCGCCCTGTACAACTGCCAGTACGAGAAC
TTCTATGTGCATCTGGCCGGCGTGGAGAAGCAGCTGCGCTCGGACTACCT
CATCCATCCCCACTACCGCTACTACGTGCGCGAGATGCGCATCCTGGGCT
ACACCCAGTTGCTGGAGTCATACCGCTCCCTCACCCTGCAGTATATGGCC
GAGTCCTTCGGCGTCACCGTGGACTACATTGACCAGGAGCTGGCTCGCTT
CATCGCCGCCGGACGGCTGCACGCCAAGGTGGACCGCGTGGGTGGCATCG
TGGAGACCAATCGACCCGACAACAAGAACTGGCAGTACCAGGCCACCATC
AAGCAGGGCGATCTGCTGCTCAACCGCATTCAGAAGCTGAGCCGCGTGAT
TAACATC-------------------------------------------
--------------------------------------------------
--------------------------------------------------
----
>Drosophila_biarmipes
ATGGCAGCCACACTGAAGCCCTATCTTAACGCAGTTCGCCACTCATTGAC
GGCGGCTATGTGTCTGCAGGACTTCCCATCGCAGGTGGTGGAGCGGCACA
ACAAGCCGGAAGTTGAGATCTGTTCCAGCAAGGAGCTGGTCCTCACACCA
GTGGTAGTGTCGCGCAACGAACGAGAGAAGGTCTTGATCGAGCCCTCAAT
TAACTCGGTGCGCGTCAGCATTGCTGTGAAGCAGGCGGACGAGATCGAGC
GCATCCTATGCCACAAATTCACCAGATTCATGATGCGCCGGGCCGAGTCT
TTCGTCATTTTGCGCCGCAAACCCATTGAAGGCTACGACATTAGTTTTCT
TATCACAAACTTCCACACGGAGCAAATGTACAAGCACAAGCTAGTGGATT
TCGTAATCAGCTTTATGGAGGAGATTGACAAGGAAATCAGTGAGATGAAG
CTGGCAGTCAACGCCAGAGCTCGCACCTGCGCCGAAGAATTCCTCAAACG
CTTCATGCGCCGC---AACAACTACCCATACCAGCCCCTGAACCAGCACC
CTTCGGGA------TCCAATCCTGCGGCGAGTCACGATTCCCTGGAGGCG
GAGAACGAGCAGGCGGCGGAGGAGCTGAAACAGAAGATCGGGGCCCTGAA
GTCCCTCACCATCGACATAGGCAATGAGGTGCGCTACCAGGACAAGCTGC
TGCGCGGGATCGACGACGACATGGATCGCACAAGCGGGTTCCTGGGCAAC
ACGATGACGCGAGTAGTGCGACTGGCCAAGCAGGGCGGTGGAGCCCGACA
GATGTGCTACATGTTTCTCTTCGTCCTTTTCGTCTTCTTCATCCTCTGGC
TGACCCTCAAGTTCAAGATGGCCACCGAGGAGCACCAGCGCCTGGCCAGC
ATTGTGAAGAGCTGCCATGAGAGCCTGCGCCAGCTGACGAAAGAGCACGG
CGCCAACGCGGCCTGGCAGGAGCACACGAGCCCGAAGAACGCCAAGCGGC
TGGCAGAATACGCCAAGGCCATGCGGCAACTGGCGGCCATATGGGAGACC
AACGAGGGGAACGTGGAGCTGCAGGCACGGAGCCGCATCAAGTGGGCCAT
CGACTACATTACCAAGTACTTCTTCACCGAGGGAATCTACCTGCAGAAAC
GGCAACGGGAGCAGCGCCTCCTGGAATCCTACAGAGCCGAGGGCCAACTG
GGTGATGTGGAG---TGCCGGCTGATGGAGGAGCCGCCGGACAGACTGCA
TGTCCTGGATGTGGGCAGCTGCTTTAACCCCTTCTCCAGTGCTCCGCATC
TGGAGGTCACCGCTCTAGATCTCTGCCCCGCCACC---GAAGATGTGCTG
CAGGCGGACTTCCTCAAGGTGGAGGTGGTGCCC---GGCATAGAAGAACC
TGCTCTGGAGGCGGGC---------------------AGTGTGAGGAGGC
TCCCAGCCAACCACTACGAGTGCGTCATCTTCAGCCTGCTGCTGGAGTAC
ATGCCCAGCGCGGAGCAAAGACTGAAGTGCTGCCTCAAGGCCTACGATCT
GCTCCTGCCCGAGGGCATCCTGGTGCTCATCACCCCAGACTCCCAGCACG
TGGGCAAGAACGCGCACCTCATGAAGAACTGGCGCTACTCCCTGGCCAGG
ATCGGTCTGCTGCGGGTGCGCTTCGAGAAGCTGCCGCACATTTCGTGCAT
GGTGTTCCGCAAGGCCATCAGCCGGGAGCTCTCCCAGCACTGGGCGAGCA
TTCACCGGGAGGAGGGCATGTGCGAGGAAATCCGGATACCGCAGGACGAT
AGCATGTCTGTGGAAATCCTCAAACAAGGCGCCGAGGGACGCCTGTACCT
GGGCGATTTCAAAGGAGAGCCCTGCCTGATCAAGGAGCGCTTCGTCAAGA
AGTACCGTCATCCGGAACTGGACACCCAGATCACGCGGCAGCGCATGAAA
GCCGAGGCAAAGGCGTCTGGCCGGTGTCTCGCCGCTGGAATCCTGGCCCC
AAAGATCCTCCACTCGGACCTCAACAGCCACAAGCTGTACATGGAATACT
TTGACAAGGCCAAGACGGCCAAGCAGTTCATCCAGGAGACTGCGGCCAAC
---CAGGCTGAGGATCTGGCCAAGAACTCCCTCTTGGAGTTCTGCACGAG
GATCGGCGCAATCATCGGGAAAATGCACTCCAACCACATAATACACGGCG
ATCTGACCACTTCCAACATCCTCGTCAACCCGAAG---------GTCGGC
GATTACGATGTTATACTGATAGATTTCGGTTTGAGCCACTACAACCAGGC
CACCGAGGACAAGGGCGTGGATCTGTACGTCCTGGAGCGGGCGCTTCTGA
GCACCCACAGCGAGCAGCCGTACCTGTTCGAGCACATCCTCACCGAGTAT
CGCAGGGAGTGCGGAAAGGACGAGCAGGCCGTGCTGACCAAGTTCGAGGA
GGTGAGAGCCCGAGGACGCAAGCGCACCATGATCGGTATGCGTTTTCTAA
GGAACTGCACTCTATTTGCCCAC---CAAGCGCGCCACTCG------TCC
ACGCAATCCGGCTGCCGGCGAGTGGTGGTCACAGGAAGTGGAGCAGTCAC
GCCGCTGGGAAACAATGGGGCGGTTTCCTGGCAACGCATTCTGGCCGGCG
AATCAGCAATCTCTCGGCTGGGACCGGATTTCAAGGGACTGCCCTGTCAG
GTGGCGGCCCAAATCCCGAGAGACAAGCTTCAGTTGGATCAGCACCTAAC
CAAGTCGGATATCAAACTGATGAGCCCCGCCACCCAGTTGGCTGTGTTGG
CGGCGGAGGAGGCTCTGGCCACCGGTAAGCTGAACCCGAAGGATCTGAGC
GAGGAGCAGTTGGAGCGCTTTGGCGTCTGCGTGGGCATGGGTATGTTCGA
CCTGGCAGAGGTCTATGGAGCCTGGAACCAGCTGCAGCGAGGCTACAACA
GAGTTAGCCCCTTCTTTGTGCCCAGACTCCTGCCCAGCATGGCGTGTGGT
CACATCAGCATGCGTCATGGCCTGAGAGGACCCAATCACTCGGTGTCCAC
AGCCTGTGCCACGGGAGCCCATGCTTTGGGCGATGCCATGCGGTTCATCC
GCAACGGAGATGCGGATGTCATGTTAGCAGGGAGTGGCGAGGCCTGCATA
GATCCCCTCTCCATCGCTGGTTTCTGCAGATTACGAGCGTTGAGCACCGC
TTTCAACGATAACCCGTCGGTGGCCTCCAGACCCTTTGACAAATCACGAG
ATGGCTTCGTGATGGGCGAAGGAGCAGCTGTCTTGTTGCTGGAGGAACTG
GAGCACGCTCGCGCTCGAGGAGCTCCCATTATGGCTGAGATCCTGGGCTA
CGGATTGTCCGGCGATGCGTACCACATAACCTCGCCGAGCGAGGACGGCG
CCGGAGCTACGCTGGCCATGAAGCGGGCCATTCGAGATGCTGGAATTTCC
GCGGATGAAGTCACATACGTCAATGCCCATGCCACCTCCACGCCAACCGG
CGATCGCATCGAGTCGCACGCTATTGGACGTGTCTTTGGCGAGCACACCC
CTCAGGTGAGGGTCTCCTCGACGAAGGGAGCCCACGGTCATCTACTGGGC
TCCTCCGGCAACCTGGAAGCCCTTTTCGTAGTTCTCGCCTGTGCGGAAAA
CAAGCTGCCGCCCTCCATCAACATAGAGCACCTGGATGTGGACGTCAAC-
-----GTGGTCAGGGAAGCCACCCAGTGGTCA------GCAGGTCAAGAA
CGACGCATTGCCCTCAAGAACTCCTTTGGTTTCGGAGGAACCAATGCCTC
CCTGTGTATTGGCAGTTTCCCA------ATGCAGTTCCTCCGCGTGGGCG
GCCGCATAGCGGCATGGCGCCAGCGACTGACCGACAGGATCCAGATGCCG
GAGCGCTTCAAGGGCACGGTGGTGGAGAAGTGGGTGCAGTACTGGAACGG
CCTGGTCAGGGACTACTCGGAGGTGGCGGTGGGCGTGGTGCGCGAGTCCT
ACACGAAGCCCAAGAAGGCGCTGCTCTACGGAACCGGCATGCTGTTCCTG
TACCAGGCCGGGCTCAATAATCCCGACGACGAGGCCTTCATGACCCTGCT
GCGGGGAGCCACAAACCGGATGATCACGGTGCCGCCGGAACTGCAGAATC
CCGTGTCCGCCGAGTATCTGCTCACCCTGGAGCGGGCCATCAACCAGAAG
AAGCTGCGCCTCCTTTCGCTGGGCATTTGCACCATCCTCTGGGTGGATCT
GTACGACGAGGACGACTGCACCTATCCGGCCATCTGCGAGTACACAACCG
TGGGCCTGCTCAACTTCCACGAGCGGATCATCGACGTGGGCTTCTGGAAT
CAGTACTGGCGACTCAAATGGAAGATGCGCAACTACGATGTCAACTACCT
GATGCATTTAAACAGTGTTTATATCACGGTGGGCACTACCAAATTCGATG
CCCTTATATCGGCTGTAACTTCAGAGCCCGCTCTAAAAGCCCTGCAAAAC
CGGAAGTGCACCAGACTCCTCATACAACACGGAAATTCGCAACCCCTAAC
GGATGTGGAAACACTGTTGATAAGCAGGAACTATGGGATCCACATAGAGC
AGTACAAATTCCGGCCAAACTTGGAGGACATAAAATCTGCAGACCTAATT
ATTGGACACGCGGGAGCCGGTACCTGCATGGATATACTGAACAACCGAAA
GCATGGACTCATCGTGATTAATGACGCACTCATGGATAACCACCAACTGG
AATTGGCCAAGCAACTGGCCTCTGAAAGCTATCTATACTACTGCAAAGTT
TCGGATTTGGACACCCACCTGGCTTCCCTGGACTTCGGAGCCCTAAAACC
CTATGAAACCCAACCGGAGAACCTAAACAAATTTGTTTCCGCCATCAATG
AACTTATGAGC---------------------------------CATATG
TTTTTAGTGGGTAAA---------------TTGAAGGTCCCGGGATTAAC
GATTATAACGAATCGTTTACGTCACTACTTTCGGAACATGGACGCCAAGG
AACTCCAGCCCCCTAGCTCGGTGCGCGGAATGCAGGAGCTCCAGAGGGAC
CAGTTCCAAAAGAGCGTCCAGGTGCCCAGATTACGGGTTCCCGAGTCTCA
AGTGCAACGCGTGATGCCGCTGGTCAAGAAGCTCCTGCTCAAGATGGAGC
ACCTGCATCCTGTCCGAGCTGTGGACAAG---------------------
---------TCCCGGGAGATCCTGCTGCATCCAACGCCTGTCAAGAACTG
GGAATGCCTGCCAACAGAGGATCTTCTAAGGCAGGAAGTCACCGCAGAGA
ACTTCTCGTTCGCCGAACTCGAGTTGGGTTACGAAAACTGGAGTGCCAAC
GAGATCCTGAAAAGCGTGCTGCCCACCGAGGAGGAAGGTCTCACCTCCTA
CTCCCGCATTGGCCACATTGCCCACCTCAATCTGAGGGATCACCTGCTGC
CTTATAAGCAACTCATCGGCCAAGTGCTCCGCGACAAGCTGCCCAACTGC
CGCACGGTGGTCAACAAAGCATCCTCCATTGACAACACCTACCGCAACTT
CCAGCTGGAGCTTATCTGCGGGGAAGCGGAGTACCAGGTGGAGACCAAGG
AGAACGGAGTGCCCTTCGAGTTTGACTTTTCTAAGGTGTACTGGAATCCT
CGCCTTTCCACGGAGCACGAAAGGATTGTCAAAATGCTGAGATCGGGAGA
TGTTCTCTATGACGTATTTGCTGGCGTGGGTCCATTCAGTGTTCCTGCTG
CCAAGAAGCGCTGTCAAGTGCTGGCCAATGACCTGAATCCCGAGAGTTTC
CGTTGGCTGCAACATAATGCCAAGAGAAATAAGTGCCTGCCAAATATAAA
AATGTTTAACAAGGATGGCAGGCAGTTTATGATCGAAGAGCTGCGGGAGG
ATTTGCTTAAGCGTCTGCTCACC------ACAGATACCACCACCTATGCC
ATCCACATAACAATGAATCTACCAGCAATGGCAGTGGAGTTCCTAGATGC
ATTTCGTGGACTCTACAAGGCAGAGGAGCTGGCAGAGTTGCCCGAAAACG
TGGTC---TATCCCACCGTTCATGTTTACTCCTTTGCCAAGGGCGAAAAC
ACTAAGGAATTGGTGCGCCAACTGGTGGAGACTAATCTGGGAGCCAGCCT
AGAGGACAAC---CTACTCGAGGGAATCAACTTTGTGAGGAATGTGGCCC
CCAACAAGGACATGTACAGGGTTTCCTTTAAGCTGTCCCTTAACTTGCTA
ACCACCGCGAAAGAGATT------------GAAATCAAGAGAAAGCGCTG
TGCGGAGGAGGAGTTG---------------------GTGCCCGCCACCA
AAGTGAAATGTGTTATGGGTCGCACTCAG------------CGCCGCCGG
CAACAGAGGGCCAAG---CAATCTGGCGAGGATTCCTGT-----------
-TCCCTGCAGAAGCTCTACGTTCACCTGCACTCGCTCGGCTGGCAGAACC
ACACTCACCTGTCAGCCCAAAACTTTGCCCAGACTGGGCGAGGACTGTGC
TCCAAGAAGGACACCTTCTCCGCTGAGAATGAGCTCATTCGCCTGCCTGT
TGGCTGTCTCATCAGCATAGCCACCCTAGAATCGGATGAGGCATTCAAGA
ACCTCTTCAACAAGGAGCTTTTCGACAAGGACTCCAGGATTTCCTTTCAG
GCTCTGGTAGCCTGTTATCTTTTATACAACAAACACCTTTTGGAGTGTTC
TATGGATACACTGCTCTGCTTCTACGCCGCCTATTTAGACACCCTGCCCA
GGAGCTACTCTACTCCCTATTTCTGCTCCATACCCGAGCTGCAGTGCCTG
CCGGAATCTCTCCTAGAGCGAACTGTGGCCCAGAATCGCCAGATAAGAGG
TTACTTTGAGATAATTAAGAGCCTGGTT------CTCATCTGCGATTGTT
GTGGAAAGAGCTATGGCCAGGAGATTTGGACTCTCTCAGAATTCAAATGG
GCCTACTTCACCGTAAACACCAGAAGCGTCTACCTCAGCTCCCGCTTTCT
CAAAAAGCAGAGCAGT------------------CACTTCCAGGCTCTCA
TCAGTGGAGACACCAATCTGGCACTGGCTCCCTTCCTGGACCTCTTCAAC
CACTCAGATAGTGTCCAAACCACTGCGGAGATTGAG--------------
----GGCCAGGATTACGTCCTCACATTGAAATCACTACCTCTTCCCAAGA
CCAAACTCTATGACCAATTGTTCATCAGCTATGGGGCTCTGTCCAACTTT
AAGCTGTTGACGGAGTATGGCTTCTGGCTAAGAGGCAATAAGCACGACTA
CTTTGAGTTCTCCCTGCTGGACATCGAGCACATGGTTAAGCGGAACAAGG
AGCTATCTACGCAGACCTACCACCGGAACATCTTCAAGTTCATCAGGGAG
CACAATCTGAACGATCAGATGTTCGTACACATCGACGATGGCTGCTCCCA
CAATTTGAAGGTGGTGCTGCACCTGATTTTCAAGCAGCAGGCCTACTTCC
CTAACATCCTCAACCAGATTGCCTTCGGTGACACCCAGCAGTTCGAGGAC
GTGCAGCCGGAACTTTCCTATCTGGTAGCCCATAAAATAGAGGAGTACGA
GATCTTCGGGGGAGAGCTGGATAAGCTTCCAAAGCTTACGGAGAGTGGAG
CGGTGGCTAGGTCCTACCTGCAGGAGTGCATTCGCTACCTAAGCGACTTT
CAAAAGGCTCATCCT------------------------GCCGAAATGTT
TAAGCTCTCGGAGCTGGTGCGCTGGCTGGGGCTCACCGAGTTCGAGATCC
TGGTCAACCTGTGCGGCCTGCTGGTCTTCACCATCACGCTGGCCGTCAAG
CTGCACCTGCAGGCCAGTGCCGGACCCGGCGGC------------ATGCT
GCCCGAGCCCATGGGCGACTGGTTCACCGTCTTCAGCCCGCTGTTCTTTA
TCGACATCTGCAACGCGTACTTCTGCGTCATCGTGGGCATACGCATGTAC
CTGGACTCCAACAACAAGCGAAAGGCCCTGCACCGCTTCATGTGGAGCAC
CTACTTCCTGGTGCTGATAGCCATCTTCAAGTACCTGCTCTGCCTGAAGC
TCTCCAGC---AAGACGGGCCTCGAGTACTCGGAGGTCTTCTCCCCGATC
TTCGTCCTGCTGCAGCTCGTGGCGGTGCGAGCCTGCCAGTTGCCCAACTC
CATCATGTCGGGAACAAAGGTGCTGCGCTCCCTGCTCCACGAACTGCGCC
AGGCTTCGCCAAAT---GGCTGCATCAAGGACTCGCTGGCGGCGCGCTAC
GTTTTGGCGCAATACAAGAAGTTCGCCACCACGGAGCAGCAGGTCTGCAA
GGCCCGCAACGAAGCCACCTTCCTGGGGCAGACCTACTTGACCTACTTGG
CCAGCCAGCGGCAGTACCTGGAGCTCTACAAGGAGTTCCACGGGAGGGGC
GAGAGATCCGTGAGGGACACCGCCGACTTGGTGGGCTTCAAGCTGCCCTC
GGACCCCAAGATGGCGCTGCGCGTGCAATTCGAGAACAACGACGACATCG
GCGTCTTCACAAAACTCACCAACACATACTGCCTGGTGGCCATCGGCGGA
TCCGAGACCTTCTACAGCGCCTTCGAGGCGGAGCTGGCCGAGACCATCCC
CGTGGTGCACGCCAATGTGGGCGGCTGCCGGATCATAGGACGCCTCACCG
TGGGCAACAGGAACGGCCTACTGGTGCCCAATTCCACCACCGACGAGGAG
CTGCAGCACCTGCGCAATAGCCTGCCGGACGCAGTCAAGATCCAGCGCGT
GGAGGAGCGCCTGTCGGCGCTGGGCAACGTTATCGCCTGCAACGACTATG
TGGCTTTGGTCCATCCGGATCTGGACAAGGAGACCGAGGAGATCATCGGG
GACGTGCTCAAGGTCGAGGTCTTCCGGCAGACCATCGCCGACAACACACT
GGTGGGCTCGTACACCGTGCTGAGCAACCAGGGCGGCATGGTGCACCCCA
AGACGAGCATACAGGACCAGGACGAGCTGTCGTCTTTGCTGCAGGTCCCC
CTCGTTGCCGGCACAGTGAACCGGGGCAGCGAGGTCCTCGCCGCCGGCAT
GGTGGTCAACGACTGGCTCTCCTTCGTGGGCATGAACACCACGGCCACAG
AGATCTCGGTGATCGAGAGCGTCTTCAAGCTGAACCAGGCCCAGCCAGCC
ACGGTGACGACCAAGCTGCGAGCAGCCCTCATCGAGGACATGTCCATGTC
A---GCGGCACGTTTATACGGAGGT---------TTTCGTTTATTTTCCT
CGAGCGCCGTGCAGCGCAACGCCGTCGGTGGCAAGAGCCTGGTGGAGGCC
GTGGCCGTGACCAGGAGCGGCCGCACCATTGTGGCCTGGCACCCGGACAC
GCCCCATCCCTACGAGAACACCCAGCCGCTGCCTAAGATCGCCGAAATTC
AGACCTCCTCGGTGGTCAAGGAGTCGGCGCTGAAGACGGCGATGCAGGCC
TTTAAGGGCAAGCATCCCGAGGTGGCGCGCCAGGAGCTGATGCAGCTGAC
GCACACGACCAAGCACCGCTGGTTTCCACGCGCCCGCGACAGGAAGGCCA
AGAAGACGCCGATGGACCGGCCGTACCTGATGACGACG---GCTGTGCTG
GGAGGCGGACTGAGCGGCCTGTCCGCCGGGTACTACCTGTTCCGGCGGTT
CGGGAAGCCGCTGACCATCTACGAGGCCTCGCCCAGAGTGGGCGGATGGG
TGCGTTCGGAGAACCGCAAGGACCGGAACTTCATCTTCGAGAGCGGACCG
CGCACCATCCGCCCCATTGGCGTCCAAGGAGCCAATACCCTGGAGCTGGT
GGAGGAGCTGCAACTGGAGGTGACTCCTATCCGACGTAGCCATGTAGCTG
CCCGCAACCGGATGCTGTATGCCAAGGGCCAGCTCTGCATGCTGCCCAAC
GGTCCCAAGGGACTCTTCGGCGTGCTGCCTCCCTTCACCAAGCCGCTGTA
CAAGGCGCTGTTCCGGGATCTGGTCACCGCTAGC---AAGAAGGCCAAGC
TGGAGGACGAGAGCATCTACAGCTTCGCAGAACGGCGGTTCGGCAAGGAG
ATAGCCGACTACGCCATCAGTCCCATGATATGCGGCATTTGTGCCGGAAA
CGCCCGCGAAATTAGCGTACGCTTCCTGATGGAGGGGATCTTCGAGAAGG
AGCAGAAGTATGGAGGAGTCCTCAAGGGCGCACTCTTGGCCCGCTTTCGG
GAAAAGGCAGCGGATCCGAAGGAA---GGCCTCTTCGCCCAGGGACAGCC
CAAGCTGTACGCTCAGGCGCAGCAGGAGAAGTGGGCCATGTACAGCCTGC
CAGGCGGACTGGAGAACCTGCCAAAGGCAATGCGAAAGTACCTGGGCGAG
CGGGATGTCAACGTGCAGCTGAGCAACGAGTGTCGCAATCTGACATTCAA
C---AGCTCTGGCGTCCGAATGACCATCAAGGATGCGGATGTGCCGGTGG
AGCATGTGGTCAGCTCCCTGCCGGCTTATAAGCTGGCTCCTCTAGTGAAG
CAGCAGCATCCTTCGCTGAGCGCCCAGCTTCTGGACATTCCTTACGTGGA
TGTGCTGGTGGTGAACATGCAGTTCCAA---GGTAAGCTGCTCAAGGAAG
ACGGTTTTGGACTGCTGGTGCCGCCAGTGGAGAACCTACCAATACTGGGC
GTGATCTTCGACAGCTGCTGCTTTGAAATGGGCGACAACACCGTGCTCAC
TGTGATGATGGGCGGTCATTGGTTTAACCAGTGGTTCGGCGATCGCCCC-
-----AGCCCCAAGCAGATCCTCGACTTGGCCACCAGCCATGTGCAGAAA
ATCCTGCAGATTCGCGAGGAGCCCAAGTTCAGTCGCGTGCACACGCTGCA
CAAGTGCATCCCGCAGTACACGGTGGGCCATAAGCGGCGCGTCGAGGGCA
TCCGGAACTATATCAAGACTTACAAGCTGCCGCTGTCCCTTTGCGGTGCT
GCCTACGATGGAGTGGGCATCAACGACGTCATCCTATCCGCCCGGCGACA
GGTGGAGGCCTTGCCTTTGCCC------------------ATGCCTGCCG
AAAACCTGGAGGAGCAGGGCCTGGAGAAGAACCCGAACCTGGAGCTGGCC
CAGACCAAGTTTCTGCTCACGCTGGCGGAGTACAAGCAGGATGCCGCGCT
GAAGGCTAAGCTCCTGGAGGCGATTCGCACGGAGAACATGGCCCCGTGGT
ACGAGCACATCTGCACGGAACTCGGCTGGGCCGTGGACAAGGATCTGTTG
GCCCGCATGAAGGAGAACAACCGCGTGGAGGTGGAGCAGCTGGACGCGGC
CATCGAGGATGCGGAGAAGAACCTGGGCGAGATGGAGGTGCGCGAGGCGA
ATCTGAAGAAGTCGGAGTACTTGTGCCGCATCGGCGACAAGGCTGCGGCG
GAGACCGCCTTCCGCAAGACCTACGAGAAGACCGTGTCGCTCGGCCACCG
CCTGGACATTGTGTTCCACCTGATCCGCTTGGGACTGTTCTACCTGGACC
ACGACCTCATCACGCGCAACATCGACAAGGCCAAGTATCTGATCGAGGAG
GGCGGCGACTGGGACCGCCGCAACCGGCTGAAGGTCTACCAGGGCGTCTA
CTCGGTGGCGGTGCGTGACTTCAAGGCGGCGGCCACCTTCTTCCTGGACA
CCGTGAGCACCTTCACCTCCTACGAGCTGATGGACTACCCCACCTTTGTG
CGCTACACCGTGTACGTGGCCATGATCGCCCTGCCCCGCAATGAGCTGCG
CGACAAGGTGATCAAGGGCTCCGAGATCCAGGAGGTGCTCCACGGCCTGC
CCGACGTCAAGCAGTTCCTCTTCGCCCTGTACAACTGCCAGTACGAGAAC
TTCTATGTGCACCTGGCCGGCGTGGAGAAGCAGCTGCGCTCGGACTACCT
CATCCATCCCCACTATCGTTACTACGTGCGCGAGATGCGCATCCTGGGCT
ATACCCAGCTGCTGGAGTCCTACCGCTCCCTCACCCTGCAGTATATGGCC
GAGTCCTTCGGCGTCACCGTGGACTACATCGACCAGGAGCTGGCACGCTT
CATCGCCGCCGGACGGCTGCACGCCAAGGTGGACCGTGTGGGCGGCATCG
TGGAGACCAATCGACCCGACAACAAGAACTGGCAGTACCAGGCCACCATC
AAGCAGGGCGATCTGCTGCTCAATCGCATCCAGAAGCTGAGCCGCGTGAT
TAACATC-------------------------------------------
--------------------------------------------------
--------------------------------------------------
----
>Drosophila_takahashii
ATGGCAGCCACTCTGAAGCCCTACCTGACCGCCGTTCGCCATTCGCTGAC
TGCGGCGATGTGTCTACAGGATTTCCCTTCGCAGGTGGTGGAGCGGCACA
ACAAGCCGGAGGTGGAGATCTGCTCCAGCAAGGAGCTGGTCCTTACGCCC
GTGGTGGTATCGCGAAATGAGCGGGAGAAGGTCCTGATCGAGCCCTCGAT
CAACTCGGTGCGCGTCAGCATCGCCGTGAAGCAGGCGGACGAGATAGAAC
GCATTCTGTGCCACAAGTTCACCAGGTTCATGATGCGCCGCGCCGAGTCC
TTTGTTATTCTGCGCCGCAAGCCCATTGAAGGCTATGACATCAGTTTCCT
GATCACCAACTTCCACACGGAACAAATGTACAAGCACAAGCTGGTGGACT
TCGTCATTAGCTTCATGGAGGAGATCGACAAGGAGATAAGCGAGATGAAG
CTAGCAGTCAATGCCAGGGCCCGCACCTGCGCTGAGGAGTTTCTTAAACG
CTTCATGCGCCGA---AACAACTACCCATATCAGCCCCTGAACCACCAGC
CATCGGGA------CCGAGTCCTGCGAGT---CACGATTCCTTGGAGGCG
GAAAACGAACAGGCGGCGGAGGAGCTGAAACAAAAGATTGGGGCCCTGAA
GTCCCTCACCATCGATATAGGCAACGAGGTGCGCTACCAGGACAAGCTAC
TGCGCGGCATAGACGATGATATGGATCGAACGAGTGGATTCCTGGGCAAC
ACGATGACACGGGTGGTGCGACTGGCCAAACAGGGTGGTGGTGCCCGTCA
GATGTGCTACATGTTTCTCTTTGTCCTCGTAGTTTTTTTCATCCTCTGGC
TGACCCTTAAGTTCAAGATGGCCACCGAAGAGCACCAGCGCCTGGCCGGC
ATCGTGAAGAGCTGCCACGAGAGCCTGCGGCAGCTGACGAAGGAGCTGGG
CGCCCGGGCGGCCTGGCAGGAGCACACGAGTCCGCGGAACGCCAAGCGGC
TGGCGGAGTACGCCAAGGCCATGCGCCAACTGGCGTCCATATGGGAGGCC
AACGAGGGCAACGTGGAGCTGCAGGCGCGCAGCCGCATCAAGTGGGCCAT
CGACTACATCACCAAGTACTTCTTTACCGAGGGCATCTACCTGCAGAAGC
GCCAGCGGGAGCAGCGCCTGCTGGAATCCTACAGAGCGGAGGGCAAGCTG
GGCGAGGTGGAG---TGCCGGCTGATGGAGGAGCCGCCGGACAGGCTGCA
CGTCCTCGATGTGGGCAGCTGCTTCAATCCCTTCTCCAGTGCCCCACACC
TCGAGGTAACCGCCCTGGATCTGTGCCCCGCCACC---GAAGACGTTCTG
CAGGCGGATTTCCTCAAGGTGGAGGTGGTGCCG---GGAATAGACGGGCC
CCAGCTGGAGGCGGGC---------------------AGCGTGAGGAGGC
TGCCGGCGAACCACTACGAGTGCGTCATCTTCAGCCTGCTGCTGGAGTAC
ATGCCCAGCGCGGAGCAGAGGCTGCAGTGCTGCCTCAAGGCCTACGATCT
GCTGCTGCCCGAGGGCATCCTGGTGCTCATCACTCCCGACTCGCAGCACG
TGGGCAAGAACGCGCACCTGATGAAGAACTGGCGCTACTCGCTGGCCAGG
ATCGGCCTGCTGCGGGTGCGCTTCGAGAAGCTGCCGCACATCTCGTGCAT
GGTCTTCCGCAAGGCCATCAGCCGGGAGCTCTCCCGCCACTGGGCGAGCG
TCCACCGGGAGGAGGGGATGTGCGAGGAGATCCGGATACCGCAGGATGAT
AACATGTCTGTGGAAATCCTTAAACAAGGCGCCGAAGGACGTCTATATCT
GGGCGACTTCAAAGGAGAACCCTGCCTGATTAAGGAGCGTTTTGTGAAAA
AGTACCGCCACCCGGAACTGGACACCCAGATCACGCGGCAGCGGATGAAA
GCCGAGGCCAAGGCGTCGGGAAGATGTCTCGCCGCTGGAATCCTAGCCCC
AAAGATCCTCCACTCGGATCTAAATACCCACAAGTTGTATATGGAATACT
TTGACAAGGCCAAGACAGCCAAGCAATTTATCCAGGAGATAGTGGCTAGC
---CAAGCTGAGGAGCAGGCAAAGAAATCCCTGCTGGAGTTCTGCACGAG
GATCGGTGGAATCATTGGAAAAATGCACTCCAATCACATAATTCACGGGG
ATTTGACCACCTCGAACATCCTCATTGATCCTAAG---------GGAGGG
GATTATGATATTGTACTGATAGATTTCGGTTTGAGTCACTACAATCAGGC
CACCGAGGACAAGGGCGTGGATTTGTATGTCCTGGAAAGGGCGCTACTCA
GCACCCACAGCGAGCAGCCGTATCTTTTTGAGCAAATCCTCGCTGAATAT
CGCAGGACATGCGGAAAGGACGAGCAGGCCGTGCTGTCCAAGTTCGAGGA
GGTGAGAGCCCGAGGACGCAAGAGGACTATGATTGGTATGCGATTTTTGA
GGAACTGCACTCTATTTGCCCAC---CAGGCGCGAAACTCA------TCC
ACGCAATCTGGCCGACGAAGAGTGGTGGTCACGGGAGGTGGAGCAGTGAC
GCCGCTGGCCAACAATGGGCCAGATTCGTGGCGACGCATCCTGGCCGGAG
AGTCTGCAATCTCCCGACTGGGACCGGAGTTCAAGGGATTGCCCTGCCAG
GTGGCGGCCCAAATCCCGAAGGACCAGCTGGAGTTGGACAAGCACCTGAC
CAAGTCGGATATCAAACTGATGAGCCCAGCCACCCAATTGGCTGTATTGG
CGGCGGAGGAGGCTCTGGCTACCGGAAGGCTGAACCCGAAGAGTCTGAGC
GAGGAGCAGCTGGAGCGCTTCGGCGTCTGCGTGGGCATGGGGATGTTCGA
CCTGGCGGAGGTCTATGGAGCCTGGAACCAGCTGCAGCGAGGATACAACA
GAGTCAGCCCCTTTTTTGTGCCCAGACTCTTGCCCAGCATGGCATGTGGT
CACATCAGCATGCGTCATGGCTTGAGAGGACCCAACCACTCGGTGTCCAC
GGCCTGCGCAACGGGAGCCCATGCACTAGGAGATGCCATGCGGTTCATCC
GCAATGGCGATGCAGATGTGATGCTGGCGGGAAGTGGCGAGGCCTGCATA
GATCCCCTCTCCATCGCCGGGTTTTGCAGATTGCGGGCTTTGAGCACCGC
ATTCAACGATAACCCGTCGGTGGCCTCCAGACCCTTTGACAAATCGCGAG
ATGGCTTCGTGATGGGCGAGGGGGCAGCTGTCCTGCTGCTGGAGGAACTT
GAGCATGCTCGCGCCCGAGGAGCTCCTATCCTGGCCGAGATCTTGGGCTA
CGGATTGTCCGGCGATGCCTATCACATAACCTCGCCCAGCGAGGACGGCG
CCGGAGCTACTCTAGCCATGAAACGGGCTATACGCGACGCTGGGATTTCT
CCGGATGAAGTCACCTATGTAAATGCCCACGCCACCTCTACGCCCACCGG
CGATCGCATCGAGTCGCACGCCATAAGACGTGTCTTTGGCGAGCACACGC
CTCAGGTCAGGGTCTCCTCGACAAAGGGAGCCCACGGGCACCTGCTGGGC
TCGTCCGGCAATCTGGAAGCCCTTTTTGTGGTTCTCGCCTGTGCGGAAAA
CAAGCTGCCGCCCTCCATCAACATAGAGCACCTGGATGTGGACGTCAAC-
-----GTGGTCAGGGAAGCCACCGAATGGTCA------CCTGATCAAAAA
CGGCGCATTGCTCTCAAGAATTCCTTTGGTTTTGGAGGAACAAATGCCTC
CTTGTGCGTTGCCAGCTTTGTCCAA---ATGCAGTTCCTCCGCGTGGGTG
GCCGCATGGCGGCCCTGCGCCAGCGATTGACCGACCGCATCCAGCTGCCG
GAGCGCTTCAAGGGCACGCTGGTGGAGAAGTGGGTGAAGTACTGGAACGG
CCTGGTGCGCGACTACTCGGAGGTGGCGGTGGGCGTGGTGCGGGAGTCGT
ACACGAAGCCCAAGAAGGCGCTGCTCTACGGCAGCGGCATGCTGTTCCTC
TACCACGCCGGCCTCAATAATCCCGACGAGGAGGCCTTCATGACCCTGCT
GCGCGGAGCAACCAATCGGATGATCACCGTGCCGCCGGAACTGCAGAATC
CCGTGTCCGCCGACTACCTGCTCACCCTGGAGAGGGCCATCAACCAGAAG
AAGCTGCGCCTCCTCTCGCTGGGCATCTGCACGGTGCTCTGGGTGGACAT
CTACGACGAGGACGACTGCACCTATCCGGCCATCTGCGAGTACACGACGG
TGGGCCTGCTCAACTTCCACGAGCGGATCATCGACGTGGGCTTCTGGAAT
CAGTACTGGCGTCTCAAGTGGAAGATGCGCAACTACGATGTCAACTACCT
GATGCATTTAAACAGCGTCTATATTACCGTGGGCACTACCAAATTCGATG
CCCTTATATCGGCTGTTACTTCAGAGCCCGCTCTAAAAGCTCTGCACAAC
CGGAAGTGCACTAAACTCGTCATTCAACACGGCAACTCGCAACCGTTAAC
GGAGGAGGAAAAACTACTGATAAGCCAAAACTACGGAATCCTGGTAGAGC
AGTACAAATTCCGGCCAAATATAGAGGATATAAAGTCAGCGGACCTCATC
ATTGGACATGCGGGAGCGGGAACTTGCATGGATATACTAAATAATAGAAA
GCATGGACTCATTGTGATTAATGACACCCTCATGGACAATCACCAACTGG
AACTGGCCAAACAATTGGCCTCTGAAAACTATCTGTACTATTGCAGAGTT
ACAGATTTGGATGCCCAACTGACCTCTCTGGACTTTGAGGCCCTGAAACC
CTACGAGACCCAACCAGAAAATCTTAAAAAGTTTGTTTCCGCCATCAATG
AACTGATGTCG---------------------------------CATATG
TTTATGGTGGGCAAA---------------CTGAAGGTCCCGGGTTTAAC
GATTATAACGAATCGTTTACGTCACTACTTTCGAAATATGGACGCCCAGG
AACTCCAGCCGCCCAGCTCGGTCCGCGGCATGCAGGAGCTGCAGAGGGAG
CAGTTCCGGAAGAGCGTCCGGGTGCCAAGATTACGGGTGCCCGAGTCTCG
AGTGCAACGGGTGATGCCGCTGGTCAAGAAGTTCCTGCTCAAGATGGAGC
ACCTGCATCCGGTCCGGGCTGTGGACCAA---------------------
---------TCCCGGGAGATCCTCCTCCATCCAGTGGCTATTAAGGATTG
GGAATCCCTGCCTATAAAGGAACTGGAAAAGCAGGAAGTCAACGCAGAGA
ACTTCTGCCTCACCGAACTCGAGTTAAGCTACGAAAACTGGAGTGCCAAC
GAGATCCTCAAGAGCGTGCTGCCCGCGGAAGAGGAGGGTCTCACCTCCTT
CTCCCGCATCGGTCACATAGCCCACTTGAATCTGCGGGATCACCTGCTGC
CCTACAAGCAGCTCATCGGCCAGGTGCTCCAAGACAAGTTGCCCAATTGC
CGCACGGTGGTCAACAAGGCCTCGTCCATAGACAACACCTACCGCAACTT
TCAGCTGGAGCTGATCTGCGGCGAGGCGGAGTACCAGGTGGAGACCAAGG
AGAACGGCGTGCCCTTCGAGTTTGACTTCTCCAAGGTCTACTGGAATCCC
CGCCTCTCCACGGAGCACGAAAGGATTGTGAAGATCTTGAAGTCAGGTGA
TGTTCTCTATGACGTCTTTGCTGGCGTGGGTCCGTTCAGTGTTCCTGCTG
CCAAGAAGCGCTGCCATGTCCTGGCTAATGATCTAAATCCCGAGAGCTTC
CGCTGGCTGCAGCACAATGCCAAGAGAAATAAGTGTTTAGCCAGTATTAA
AATGTACAACAAGGATGGCAGGCAGTTTATAGCCGAAGAGCTGAGGGAGG
ATTTGCTCAAGCGTCTGCTGACC------ACAGATACCACTAGTTACGCC
ATCCATATAACCATGAATCTACCCGCAATGGCTGTGGAGTTTCTGGACGC
ATTTCGTGGTCTCTACAAAGCAGAGGAACTAACAGAGTTACCTGAAAAAG
TTTGC---TATCCCACCGTTCATGTTTACTCCTTTGCCAAGGGTGAAAAC
ACCAAGGAGTTGGTTCGCCAACTGGTGGAAAGCAATCTGGGAGTCAACCT
AGATGAGGAGAACCTGCTCCAGGGCATTAACTTTGTGAGGAATGTGGCTC
CCAACAAGGACATGTACAGGGTTTCCTTCAATTTATCCCTAAAACTACTA
ACCACTTTAAAAGACAAT------------GAAATCAAGAGGAAACGTTT
GGCAGAGGAGGAGGAGCCT------------------CTAACCGCCACTA
AAGTGAAATGTGTTATGGGTCGCACCCAG------------CGTCGCCGG
CTGCAGAGGGCCAAG---AAATCTGCAGGGGATTCGGAA-----------
-TCCTTAAGGGATCTCTACGTTCAGCTGCACTCCCTCGGCTGGCAGAATC
ACACTCATTTATCAGCCCACAACTATGACCAAACTGGACGAGGATTGTGC
TCCAAACAGGATAGCTTCTCCCCGGAGGACGAGCTCATACGCCTGCCCGT
TGGTTGCCTCATCAGCATAGCCACTTTGGAAGCGGATCAAGAGTTTAAAA
ACCTCTTCAACAAGGAGCTTTTCGACAAGGACTCCAGGATTTCCTTTCAG
GCTCTGCTAGCCTGTTATCTTCTGTATCAAAAACACCTGCAGGAGTGTTC
T---------CTACACTCCATTTACTCCGCCTACTTGGACACCCTGCCCA
GGAGCTTCTCCACTCCCTATTTCTGCTCCATTCCCGAGCTGCAGTGTCTG
CCGGAATCTCTGCTGGAACGTACTGTGGCCCAGAATCGCCAGATAAGAGG
CTACTTTGAGCTAATCAAGAGTCTAATC------CTTAATTGTGACTGCT
GTGGGAGGAACTACGGCCAGGAGATTTGGTCCCTCGCGGAGTTTAAATGG
GCCTACTTCACTGTAAACACCAGAAGCGTTTACCTAAGTTCCCGGTTTCT
CAAAAAGCAGAGCAGT------------------CACTTTCAAGATCTAA
TCAGCGGCGACACCAACATGGCTCTTGCTCCCTTCCTAGACCTCTTCAAC
CACTCGGATAGTGTGCAAACCACTGCCCAAATTGAG--------------
----GGTCTGGATTATGTCCTTACCCTTAACTCTCTACCTCTGGAGAAGA
CCAAACCCTATGACCAATTGTTCATCAGCTATGGAGCTCTGTCCAACTTT
AAGCTACTAACAGAATATGGTTTTTGGCTGAAGGGAAACAGAAACGACTA
TTTTGAATTCTCCCTGCTGGACATTGAGCACATGGTGAAGCACAACAAGG
AGCTGGCCACGCAGACCTTCCACCGCAACATCTTCAAATTCATCAGGGAG
CACAATCTACACGATCAGATGTTCGTCCACATCGACGACGGCTGCTCCCA
CAATTTACGGGTGGTTCTGCACCTGATCTTCAAGCAGCAGGCCTACTTTC
CCAACATCCTCAACCAGATTGCCTTTGGTGACGCCGAGCAGTTCGTGGAT
GTGCAGCCAGAACTCTCTTATTTGGTGGAATATAAAATGAAGGAGTACGA
AATCTTCGGGGGAGAACTGGATAAACTTCCCAAACTGACGGAGAGTGGTT
CAGTGGCACGATCTTACCTGCAGGAGTGCATCCGCTACCTCAGCGACTTT
CAAATGAAGCATCCT------------------------GCCGAAATGTT
CAAGCTATCGGAGCTGGTGCGCTGGCTGGGGCTCACTGAGTTCGAGATCC
TGGTCAATTTGTGCGGCCTGCTGGTCTTCACCATCACGCTGGCCGTCAAG
CTGCATCTGCAGGCGCGGATTGGACCCGGTGGC------------ATTTT
GCCGGAGCCCATGGGCGACTGGTTCACCGTCTTCAGCCCCCTGTTCTTCA
TCGACATCTGCAACGCCTACTTCTGCGTCATCGTGGGCATTCGCATGTAT
CTGGACTCGAACAACAAGCGCAAGGCCCTGCACCGGTTCATGTGGAGCAC
CTACTTCCTGGTGCTGATCGCCATCTTCAAGTACCTGCTCTGCCTGAAGC
TGTCCAGC---AAGACGGGGCTCGAGTACTCGGAGGTCTTCTCCCCGATC
TTTGTCCTCCTGCAGCTGGTGGCGGTGCGCGCCTGCCAGCTGCCCAACTC
CATAATGTCGGGAACTAAGGTGCTGCGCTCCCTGCTCCACGAACTGCGTC
AGGCTTCTCCAAAT---GGCTGCATCAAGGACTCGCTAGCGGCGCGTTAC
GTTTTGGCGCAATACAAGAAGCACTCGACGACGGAACAGCAAGTGTGCAA
GGCCCGCAATGAAGCCACCTTCCTGGGCCAGACGTACTTGACCTACTTGA
CCAGCCAGCGGCAGTACCTGGAGCTCTACAAGGAGTTCCACGGGAGGGGC
GAGAGATCCGTAAGGGACACCGCCGATTTGGTGGGCTTCAAGCTGCCCTC
GGATCCCAAGATGGCGCTGCGCGTGCAATTCGAGAACAACGACGACATCG
GCGTCTTCACCAAGCTGACAAACACATACGCCCTGGTGGCCATCGGCGGA
TCCGAGACCTTCTACAGCGCCATCGAGGCGGAGCTGGCCGAGACCATACC
GGTGGTGCACGCCAATGTGGGCGGCTGCCGGATCATCGGACGCCTCACCG
TGGGCAACCGGAACGGGCTGCTGGTGCCCAACTCCACCACCGACGAGGAG
CTGCAGCATCTGCGCAACAGCCTGCCCGATGCCGTCAAGATCCAGCGCGT
GGAGGAGCGCCTCTCGGCGCTGGGCAACGTTATCGCCTGCAACGACTATG
TGGCCCTGGTGCATCCGGATCTGGACAAGGAGACCGAGGAGATCATCGGC
GATGTGCTGAAGGTCGAGGTCTTCCGGCAGACCATCGCGGACAACACACT
GGTGGGCTCGTACACCGTGCTGAGCAACCAGGGCGGCATGGTCCATCCCA
AGACGAGCATACAGGACCAGGATGAGCTGTCGTCCCTGCTGCAGGTGCCC
CTCGTCGCCGGCACAGTGAACCGGGGCAGCGAGGTCCTCGCCGCCGGCAT
GGTCGTCAACGACTGGCTCTCCTTCGTGGGCATGAACACAACGGCCACCG
AGATCTCGGTGATCGAGAGCGTCTTCAAGCTGAACCAGGCCCAACCGGCC
ACGGTGACGACCAAGCTGCGAGCAGCCCTCATCGAGGACATGTCCATGTC
A---GCGGCACGTTTATACGGAGGT---------TTTCGTTTATTTTTCT
CGAGCGCCGTGCAGCGCAATGCCGTCGGTGGCAAGAGCCTGGTGGAGGCC
GTGGCGGTGACCAAGAGTGGCCGCACCATAGTGGCCTGGCATCCGGACAC
GCCCCATCCCTACGAGCACACACAGCCGCTGCCAAAGATCGCGGAGATTC
AGAGCTCGTCGGTGGTCAAGGAATCGGCTCTGAAGACGGCGATGCAGGCC
TTCAAGGGCAAGCATCCGGAGGTGGCGCGCCAGGAGCTGATGCAGCTGAC
CCACACGACCAAGCACCGCTGGTTTCCGCGCGCCCGCGACAGGAAGGCCA
AGCGCACGCCGATGGACCGGCCGTTCCTGATGACGACG---GCTGTGCTG
GGCGGCGGTCTGAGCGGCCTGTCCGCCGGTTACTACCTGTTGCGGCGGTT
CGGGAAGCCGCTGACCATCTACGAGGCCTCGCCGCGAGTGGGCGGATGGG
TGCGGTCGGAGAACCGCAAGGACAGGAACTTCATCTTCGAGAGCGGGCCT
CGAACCATCCGCCCGATTGGCGTGCAGGGAGCCAATACCCTGGAGCTGGT
GGAGGAACTGCAACTGGAGGTGACGCCCATTCGACGTAGTCATGTGGCTG
CCCGCAACCGGATGCTATATGCCAAGGGACAGCTCTGCATGCTGCCCAAC
AGTCCCAGAGGACTCTTCGGCGTGATGCCGCCCTTCACCAAGCCGCTGTA
CAAGGCGATCCTCCGGGATCTGGTCACGGCGAGC---AAGAAGGCCAAGT
TGGAGGACGAGAGCATCTACAGCTTCGCAGAGCGTCGGTTCGGCAAGGAG
ATAGCCGACTACGCCATCAGTCCCATGATTTGCGGCATTTGTGCTGGAAA
TGCCCGCGAAATAAGCGTTCGCTTTCTGATGGAGGGCATCTTCGAGAAGG
AGCAGAAGTACGGAGGAGTACTCAAGGGAGCACTCCTAGCCCGCTTTCGC
GACAAGGCAAAGAACGCTAAAGAGGAGGGCCTCTTTGCCCAGGGACAGCC
CAAGCTGTATGCCCAGGCGCAGGCGGAGAAGTGGGCCATGTACGGGCTGC
CCGGCGGACTGGAGAATCTGCCCAAGGCCATGCGAAAGTACCTGGGCGAG
CGGGATGTCAACGTGCAGCTGAGCAACGAGTGTCGCAATCTCACATTCAG
C---GACTCCGGCGTCCGGATGACCATCCGGGATGCCGATGTGCCGGTGG
AGCATGTGGTCAGCTCGCTGCCCGCTCACAAACTGGCGCCGCTGGTCAAG
CAGCAGCATCCCTCGCTGAGCGCCCAGCTGCTGGACATTCCGTACGTGGA
TGTGCTGGTGGTGAACATGCAGTTTCGG---GGCAAGCTGCTCAAGCAAG
ACGGATTCGGACTGCTGGTGCCGCCGGTGGAGAAGCTGCCCATTCTCGGT
GTGATCTTCGACAGCTGCTGCTTTGAAATGGGCGACAATACCGTGCTCAC
CGTGATGATGGGTGGCCACTGGTTTAACCAGTGGTTCGGTGATCGCCCC-
-----AGTCCCAAGCAGATCCTCGACTTGGCCACCAGCCACGTCCAGAAG
ATCCTGCAGATCCGCGAGGAGCCCAAGTTCAGTCGCGTGCACACGCTGCA
CAAGTGCATCCCGCAGTACACGGTGGGCCATAAGCGACGCGTCGAAGGCA
TCCGGAACTACATCAAGACTTACAAGCTGCCACTGTCGCTCTGCGGAGCT
GCCTACGATGGCGTGGGCATCAACGACGTCATCCTGTCCGCCCGGCGACA
AGTGGAGGCCATGCCC------------------------ATGCCTGCCG
AAAACCTGGAGGAGCAGGGCCTGGAGAAGAACCCGAACCTGGAGCTGGCC
CAGACCAAGTTCCTGCTCACGCTGGCAGAGTACAAGCAGGACGCGGCCCT
GAAGGCGAAGCTCCTGGAGGCGATTCGCGCGGAGAACATGGCCCCCTGGT
ACGAGCACATCTGCACGGAACTGTCCTGGCCCGTGGACAAGGATCTGCTG
GCCCGCATGAAGGAGAACAACCGCGTGGAGGTGGAGCAGCTGGACGCGGC
CATCGAGGATGCGGAGAAGAATCTGGGCGAGATGGAGGTGCGCGAGGCGA
ACCTCAAGAAGTCCGAGTACTTGTGCCGCATCGGCGACAAGGCTGCCGCG
GAGACCGCCTTCCGCAAGACCTACGAAAAGACCGTGTCCCTGGGCCACCG
CCTGGACATTGTGTTCCATCTGATCCGCCTGGGGCTCTTCTACCTGGACC
ACGATCTCATCACGCGCAACATCGACAAGGCCAAGTATTTGATCGAGGAG
GGCGGCGACTGGGATCGCCGCAATCGGCTGAAGGTCTACCAGGGCGTCTA
CTCGGTGGCGGTGCGCGACTTCAAGGCGGCGGCCACCTTCTTCCTGGACA
CCGTCAGCACCTTCACCTCGTACGAGCTGATGGACTACCCCACCTTCGTC
CGCTACACCGTCTACGTGGCCATGATCGCCCTGCCGCGCAACGAGCTGCG
CGACAAGGTGATCAAGGGCTCCGAGATCCAGGAGGTGCTCCACGGCCTGC
CCGACGTCAAGCAGTTCCTGTTCGCCCTGTACAACTGCCAATACGAGAAC
TTCTATGTGCATTTGGCCGGCGTGGAGAAGCAGCTGCGCTCGGACTACCT
CATCCATCCCCACTACCGCTACTACGTCCGCGAGATGCGCATCCTGGGCT
ACACCCAGCTACTGGAGTCGTACCGCTCCCTCACCCTGCAGTACATGGCC
GAGTCGTTCGGCGTCACCGTGGACTACATCGACCAGGAGCTGGCCCGCTT
CATCGCCGCCGGGCGGCTGCATGCCAAGGTGGACCGCGTGGGAGGGATCG
TAGAGACCAACCGACCCGACAACAAGAACTGGCAGTACCAGGCCACCATC
AAGCAGGGCGATCTGCTGCTCAACCGCATCCAGAAGCTGAGCCGCGTGAT
CAACATC-------------------------------------------
--------------------------------------------------
--------------------------------------------------
----
>Drosophila_eugracilis
ATGGCAGCCACCCTGAAGCCCTATCTGACCGCCGTGCGGCACTCGCTGAC
GGCAGCGATGTGCCTGCAGGACTTTCCCTCACAGGTAGTGGAGCGGCACA
ACAAGCCGGAGGTGGAAATCTGCTCCAGTAAGGAGCTGGTGCTCACACCC
GTGGTGGTGTCGCGCAACGAGCGTGAGAAGGTCTTGATTGAACCCTCGAT
CAACTCGGTCCGCGTCAGCATCGCCGTAAAGCAGGCGGACGAGATCGAGC
GGATCCTGTGCCACAAGTTCACCAGATTCATGATGCGCCGCGCCGAATCG
TTCGTTATTCTACGCCGAAAGCCCATAGAGGGCTACGACATAAGCTTCCT
GATCACAAACTTTCACACGGAACAGATGTACAAGCACAAGCTGGTGGACT
TCGTAATTAGTTTTATGGAGGAGATCGACAAGGAGATCAGTGAGATGAAG
CTTGCGGTCAACGCTAGGGCACGTACCTGTGCTGAGGAGTTCCTTAAACG
CTTCATGCGCCGC---AATAACTACCCATATCAGCCTCTGAACCAACAGC
CATCGGGA------CCCCATCCAACAAGC---CACGATTCCTTGGAGGCG
GAAAACGAACAGGCGGCGGAGGAGCTAAAACAGAAGATCGGAGCCCTAAA
GTCACTCACCATCGATATTGGCAATGAGGTGCGGTATCAGGACAAACTAT
TGCGTGGAATCGACGACGATATGGATCGAACGAGTGGTTTTCTGGGCAAC
ACCATGACTCGGGTGATGCGTCTGGCTAAGCAGGGTGGTGGTGCCCGCCA
AATGTGCTACATGTTTCTCTTCGTCCTGTTCGTTTTCTTCATCCTCTGGG
TGACCCTTAAATTCAAGATGGCCACGGAGGAGCACCAGCGTCTGGCGAGT
ATCGTGAAAAGCTGCCACGAAAGTCTGCGGCAGCTGACGAAGGAACATGG
GGCCACGGTGGCCTGGCAGGAGCACACGAGTCCAAGAAACGCCAAGCGTC
TAGCGGAGTATGCCAAGGCCATGAGACAACTGGCGGCCATATGGGAGGCC
AACGAGGATAACGTGGAACTGCAGGCTCGAAGCCGAATAAAGTGGGCGAT
CGATTATATCACCAAATACTTCTTCACGGAGGGAATCTATCTGCAGAAGC
GTCAGCGAGAGCAGCGCCTTCTGGAATCCTACAGATGCGAGGGGAAACTG
GGCGAGGTGGAG---TGCCGATTGATGGAGGAACCACCAGACAGACTTCA
TGTCTTGGATGTAGGCAGCTGTTTTAACCCCTTTTCCAGTACCCCCTACC
TAGACGTCACTGCCCTGGATCTATGCCCTGCCACA---GAAGATGTGCTG
CAGGCTGATTTCCTCAAGGTGGATGTGCTGCCC---GGAATAGAGGAACC
GGGTCTTGAGGCGGGC---------------------AGCGTGAGGAGCC
TCCCAGCGAGCCACTACGAGTGTGTCATATTCAGCTTGCTGCTGGAGTAT
ATGCCCACAGCCGAACAACGGTTGCAGTGTTGCCGCAAAGCCTACGATTT
GCTCCTGCCTGAGGGCATCCTCGTGCTAATTACACCCGACTCCCAACATG
TTGGCAAGAACGCCCACCTTATGAAGAACTGGCGCTACTCCCTAGCCCGG
ATTGGCTTGCTTCGGGTGCGCTTCGAGAAGCTACCACATATATCGTGTAT
GGTGTTCCGTAAGGCCATCAGCCGGGAGCTCTCCCAGCACTGGGCGAGCA
TTCACCGGGAGGAGGGCATGTGCGAGGAAATCCGGATACCACAGGACGAT
AGTATGTCTGTGGAAATCCTTAAACAAGGAGCCGAAGGGCGCCTATACCT
AGGCGATTTTAAAGGACAAGCCTGTCTAATTAAGGAGCGATTCGTGAAGA
AGTATCGACACCCAGAACTAGACACCCAGATCACGCGGCAGCGGATGAAA
GCCGAGGCAAAGGCGTCGGCACGATGTCTGGCCGCAGGAATTCTGGCCCC
TAAGATTCTGAATTCTGACCTCAACACCCACAAACTGTATATGGAATACT
TTGACAAAGCCAAAACAGCCAAGCAATTTATTCTGGAAACAGTTGCAACA
---CAGGGCGAGGATAACGCAAAGACATCTCTACTTGAGTTATGCACCAA
AATAGGTCATATCATTGGGAGAATGCACTCCAACAACATTATACATGGCG
ATCTAACTACTTCCAATATCCTCATCAATCCTAAC---------GGCTGT
CATTACGACGTGATACTGATCGATTTCGGATTAAGCCACTACAATCAGGC
CACAGAGGACAAGGGTGTGGACCTCTACGTGCTGGAGCGAGCGCTACTAA
GCACCCACAGCGAACAGCCGTACCTCTTTGAGAAAATCCTATCCGAATAT
CGC---ACTAACGATAACGACCAACATGCTGTGCTCTCCAAATTTGAGGA
GGTGAGAGCCCGAGGTCGGAAACGGACCATGATTGGTATGCGTTTCTTAA
AGAGCTTTAGTGTATTTGCCCAC---CAAGTGCGAAACTCT------TCC
ACCCAATCAGGCCGTCGAAGAGTTGTGGTCACAGGAAGGGGTGCCGTCAC
GCCGCTGGCCAACAATGGATCCGATTCCTGGAGGCGCATTCTGGCCGGCG
ATTCGGCCATCTCTCGACTGGGACCGGAGTTTAAAGGATTACCATGCCAG
GTAGCAGCTCAAATTCCAAGAGATAACTTGCACCTGGGCCAGTACTTGAC
CAAATCGGACATCAAGCTGATGAGCCCCGCCACGCAGTTCGCTGTTCTAG
CTGCTGAGGAGGCTCTGGCCACCGGGAAACTAAACACCAAGGACCTAAGC
GGGGAACAGCTGGAACGATTTGGTGTTTGCGTGGGCATGGGCATGTTTGA
CCTGGCGGAGGTCTATGGAGCCTGGAACCAACTGCAGCGAGGTTACAACA
GAGTCAGCCCCTTCTTTGTTCCAAGACTCCTGCCCAGCATGGCGTGTGGC
CACATAAGCATGAGGCATGGTCTAAGAGGACCCAACCACTCGGTGTCCAC
AGCCTGTGCAACGGGAGCCCATGCACTGGGCGACGCCATGCGGTTCATTC
GCAATGGAGATGCGGATGTAATGCTGGCGGGAAGTGGCGAGGCCTGTATA
GATCCACTTTCCATCGCAGGATTTTGCAGGTTACGAGCTCTGAGTACCGC
CTTCAACGATAATCCAGCTGTGGCCTCCAGACCCTTTGACAAATTCCGAG
ATGGCTTTGTTATGGGCGAAGGAGCAGCTGTGCTTTTGCTGGAGGAATTG
GAGCATGCTCGTGGCCGAGGAGCTCCCATTTTGGCAGAGATCTTAGGCTA
CGGGTTGTCCGGAGATGCGTATCACATAACCTCGCCCAGCGAGGACGGCG
CCGGAGCTACTCTGGCCATGAAGCGAGCCATACGAGACGCTGAGATTGCT
CCGGCTGAAATAACCTATGTAAATGCCCATGCAACATCTACGCCCACTGG
CGATCGCATCGAGTCGCATGCTATAGGACGTGTCTTTGGCGAACACACTT
CTCAAGTTAAGGTCTCCTCCACCAAGGGAGCACATGGACACCTATTGGGA
TCCTCGGGTAATTTGGAAGCCCTGTTTGTGGTGCTTGCCTGTGCAGAGAA
CAAGCTTCCGCCATCCATCAATATCGAGCAACTTGATGTAGACGTCAAT-
-----GTGGTAAGGGAAGCCACCAAATGGTTA------CCAGATCAAAAA
CGTCGAATTGCCCTTAAGAATTCCTTTGGTTTCGGGGGAACTAATGCCTC
CCTCTGCATTGCCAGCTATGCCGAA---ATGCAGTTCCTCCGTGTTGGTA
GCCGTATAACGGCAATACGCCAGAGACTGGCTGACAAGATCCAGATGCCG
GAGCGTTTCAAGAACACGTTCGTGGAAAAATGGGTGCAGTACTGGAACGG
ATTGGTCAGGGATTACACGGAGGTGGCGGTCGGCGTGGTCCGTGAATCTT
ACACGAAACCCAAAAAAGCGTTACTTTATGGTACTGGAATGGCGTTCTTG
TACCACGCCGGTCTAAATAACCCAGACGAGGAGGCATTTATGACACTACT
AAGAAGATCCACAAATCGAATGATCACAGTGCCCGTGGAACTTCAGAATC
CCGTGTCTGTCGACTATCTGCTAACCTTGGAGAGGGCTATTAATCAAAAG
AAGTTGCGGCTCCTTTCCCTGGGTGTGTGCACAATACTCTGGGTAGATCT
GTATGACGAAGACGACTGCACATATCCGGCCATTTGCGAATACACCAAAG
TGGGCATACTCAACTTCCACGAGCGGATTATTGACGTAGGCTTCTGGAAT
CAGTACTGGCGGCTGAAGTGGAAAATGCGCAACTACGATGTTAACTACCT
GATGCATTTAAGCCGTGTTTATATTACCGTAGGTACTACCAAATTCGACG
CTCTTATATCATCTATATCCTCGGACTCCGCTCTAAAAGCTTTAGAGAAA
CGAAAATGCACTAAGCTCGTAATACAACACGGAAATTCACAACCTTTGAC
AGAGGAGAAAATTCTAGATATAAGAAAGAGCCACGGAATCTATATAGAAC
AATACAAATTTCGGCCAAATATAGAGGACATCAAATCTGCAGACCTAATT
ATTGGACATGCAGGAGCAGGAACTTGCATGGATATACTAAATAACCGAAA
ACATGGACTCATTGTAATAAATGACACACTCATGGACAACCATCAATTAG
AGCTGGCCAAGCAATTATCCTCTGAAAATTATCTTTACTATTGCAAGGTT
ACGGATTTGGATGCCCAGCTAGCCTCTCTCGACTTTAAAGCCCTAAAACC
CTATGAATATCAACCCGAAAATCTTAACAAATTTGTTTCCGCCATCAATG
AACTGATGTCT---------------------------------CATATG
TTTATGGTGGCCAAA---------------TTGAAGGTCCCGGGATTAAC
GATTATAACGAATCGTTTACGTCACTACTTTCGAAATATGGACGCCAAAG
AACTGCAGCCTCCCGCTTCGGTGCGCGGAATGCAGGAGCTCCAAAAGGAC
CAATTCCAGAAGACAGTCAAAGTACCCCGTTTACGGGTTCCCGAGTCTCA
AGTGCAGCGAGTGATGCCGCTCGTTAAGAAGTTCCTGCTGAAAATGGAGC
ACCTACATCCTGTCCGAGCTGTGGATAAA---------------------
---------TCTCGAGAGATCCTACTTCATCCAACTCCTATTAAGGATTG
GGAATCCCTACCGACACAGGATCTGCAAAAGCAAGGCATCACCGCAGAGA
ACTTCTGCTTTGCTGAACTTGAGTTGGGCTATGAAAACTGGTCTGCCAAT
GAGATCCTAAAAAGCGTGCTGCCCACGGAAGAAGAGGGTCTCACCTCGTA
CTCCCGCATAGGCCACATTGCCCACCTCAATCTCCGAGAACACCTGTTGC
CGTATAAAGAACTCATTGGCCAAGTGCTTTGTGATAAATTGCCCAACTGC
CGTACGGTGGTCAACAAAGCATCCTCCATTGATAATACCTACCGTAACTT
CCAGCTGGAATTAATTTGTGGGGATCCCGAGTACCAGGTGGAAACCAAGG
AGAATGGAGTACCGTTTGAGTTTGACTTTTCAAAGGTATACTGGAATCCT
CGGCTCTCCACGGAGCACGAAAGGATTGTCAAGATGCTAAACTCAGGAGA
TGTCCTCTATGACGTATTTGCTGGCGTGGGTCCGTTTAGTGTTCCTGCTG
CCAAGAAACGTTGCCATGTTTTGGCCAATGACCTGAATCCAGAGAGCTTC
CACTGGCTCCAACACAATTCCAAGAGAAATAAGTGCTTGTCCAATATAAA
AATGTTTAACAAGGATGGCAGGCAGTTTATACTCAAAGAGCTGCGGGAGG
ACTTACTAAAGCGACTGTTAACC------ACAGATACCTCCTCCTATGGC
ATCCATATAACAATGAATCTACCAGCAATTGCTGTGGAGTTCTTGGATGC
ATTTCGAAGTCTTTATAAAGCAGAGGAAATGACTGAACTGCCGGCAAACG
TCACG---TTTCCCACTGTTCATGTTTACTCCTTTGCCAAGGGCGAGAAC
ACGAAGGGGTTGGTGCAGAAACTAGTAGAGAGCAACCTAGGAGCCAGCCT
TGACCAAAAC---CTCCTTTCCGGAATTAATTTTGTGAGGAATGTGGCCC
CAAACAAGGATATGTACAGGGTTTCCTTTAAGCTATCCCTTAAATTGCTA
ACTACGCCAAAGGAGGCT------------GAAATTTCAAGAAAGCGTTG
TGCGGAGGAGGAGAGG---------------------ATGGTCACTACAA
AAGTTAAATGTGCTATGGGTCGCACCCAA------------CGTCACCGG
CTTCAGAGGGCTAAA---ATATCTGATGAGGATTCCGGC-----------
-TCCCTGCGGAATCTATATATTCATCTTAACTCCCTTGGGTGGCAGAACC
ATACCCATCTATCAGCGCAAACATATACCCTGACTGGACGAGGATTATGT
TCGAAAAAGGAAACCTTTTCCCAGGAAGACGAGCTCATTCGCCTGCCCGT
TGGCTGCCTTATCAGCATAGCCACTCTGGAATCGGACGAGCAATTCAAGA
GCCTCTTCGACAAGGAGCTATTCGACAAGGATTCCAGGATTTCCTTTCAG
GCACTGGTAGCCTGTTACCTTTTATACCTAAAGCATCTGAAAGAGTGTTC
TCTTGAAACGCTTCAGCCTGTTTATACTGCCTATTTGGAAACCCTGCCCA
AGACGTACTCAACTCCCTATTTCTGCTCCATACCTGAGCTGCAGTGTCTG
CCAGAATCCGTCCTAGAACGAACGGTTGGCCAGAATCGCCAGATACGGAG
ATATTTTGAAATTATCAAGAGTCTGGTC------ACGAGCTGCGATTGCT
GTGGAAAAAGCTATGGCCAGGATATTTTTACACTCGCAGAATTTAAGTGG
GCTTACTTCACCACAAATACTAGAAGCGTCTACCTTAGTTCCCGATTTCT
GAAAAAGCAATGCAGC------------------CATTTCCAGGCTCTTA
TAAGTAGCGATACCAACCTAGCTTTGGCTCCGTTCCTGGATCTTTTCAAC
CACTCTGATAGTGTGCAAACTACAGCTGAGATTGAA--------------
----GGCAAGGATTACGTTCTCACATTAAAAACCCTACCTTATTCGAAAA
CCAAATCCTATGAGCAATTGTTCATCAGCTATGGTGCTCTGTCGAACTTT
AAGTTGCTCACAGAATATGGCTTTTGTCTGAAAGGTAATAAGCACGACTA
CTTTGAGATCTCCCTGTTGGATATTGAGCACATGGTTAAGAACAACAAGG
TGCTATCCACGCAAACCTACCACCGGAACATTTTTAAATTCATCAGAGAG
CATAATTTGAACGATCAGATGTTTGTTCACATCAACGACGGATGCTCCCA
CAATTTGAGGGTAGTTCTACACCTGATCTTTAAACAGCAGGCCTACTTCC
CCAATATTCTCAACCAGATTGCCTTTGGTGACGTGGAACAATTCGAGGAT
GTGCAGCCGGAACTGTCCCAACTCGTAGCCTTTAAAATAAAAGAGTACGA
AATCTTTGGGGGAGAGCTGGACAAACTACCAAAACTGACGGAAAGCGGTT
TGGTGGCACGGTTTTATTTGAAGGAGTGCATCCGCTACCTGAATGATTTT
CAAGTGGCACATCCA------------------------AGAGAAATGTT
CAAGCTCTCAGAGCTAGTGCGCTGGCTCGGGCTCACCGAGTTCGAGATCC
TGGTCAACCTGTGCGGCTTGCTGGTTTTCACCATCACGCTGGCCGTCAAG
CTGCATCTACAGGCCAGAGCCGGTCCCGGTGGC------------ATCCT
GCCGGAGCCCATGGGTGACTGGTTTACAGTCTTTAGCCCTTTGTTCTTTA
TCGACATTTGCAACGCGTACTTCTGCGTCATCGTGGGCATCCGCATGTAC
CTAGACTCTAACAACAAGCGAAAAGCCATGCATCGCTTCATGTGGAGCAC
CTACTTCCTGGTGCTGATAGCCATCTTTAAGTACCTGCTCTGCCTTAAGC
TTTCCAGC---AAGACAGGTCTCGAGTACTCGGAGGTCTTTTCGCCGATC
TTTGTCCTGCTGCAGCTAGTGGCGGTGCGCGCTTGTCAGTTGCCCAACTC
CATAATGTCTGGAACAAAGGTGCTTCGTTCCCTGCTACACGAACTGCGAC
AGGCATCTCCAAAT---GGCTGCATCAAGGACTCTCTAGCTGCACGTTAC
GTTTTGGCGCAATACAAGAAGTTCGCCACCACAGAACAGCAAGTCTGCAA
AGCCCGCAATGAAGCTACTTTCCTGGGACAGACTTACTTGACTTATTTGT
CCAGCCAGCGGAACTACTTGGAACTCTACAAGGAATTCCATGGGAGGGGC
GAAAGATCCGTAAGGGATACCGCCGATTTGGTGGGCTTCAAACTGCCCTC
GGATCCTAAGATGGCGTTGCGCGTGCAATTCGAGAACAACGACGACATCG
GCGTCTTCACAAAGCTAACAAACACATACTGCCTGGTGGCCATCGGGGGT
TCCGAGACTTTCTACAGTGCCTTTGAGGCGGAGTTGGCTGAGACGATCCC
GGTGGTACACGCCAATGTTGGCGGCTGCCGGATCATCGGGCGACTCACCG
TGGGCAACAGGAATGGGTTGCTGGTGCCTAATTCCACAACCGACGAGGAG
CTGCAGCACCTACGCAACAGCTTACCGGATGCCGTGAAGATCCAGCGCGT
GGAAGAGCGTCTGTCTGCGCTAGGCAACGTCATTGCGTGCAATGACTATG
TGGCTCTGGTCCATCCAGATTTAGACAAGGAGACCGAGGAGATAATCGGA
GATGTTCTCAAGGTTGAGGTCTTCCGACAGACTATCGCTGACAACACACT
GGTGGGCTCATACACCGTGCTAAGCAACCAGGGTGGCATGGTGCACCCCA
AGACGAGCATACAGGACCAGGACGAGCTGTCGTCATTACTACAGGTTCCC
CTAGTTGCGGGAACAGTAAACCGAGGTAGCGAAGTCCTTGCTGCTGGCAT
GGTTGTCAACGACTGGCTCTCCTTCGTGGGCATGAACACCACAGCCACAG
AGATCTCGGTGATCGAGAGCGTCTTTAAGCTGAACCAGGCACAGCCAGCC
ACAGTGACGACCAAACTGAGAGCGGCTCTGATCGAGGACATGTCCATGTC
A---GCGGCACGTTTATACGGAAGT---------TTTCGTTTATTTTCTT
CGAGCACCGTTCAGCGCAATGCTGTTGGAGGCAAAAGCCTGGTGGAGGCC
GTGGCGGTGACCAAGAATGGTCGCACCATTGTGGCCTGGCACCCGGACAC
GCCTATCCCCTACGAGAATACGCAACCGCTGCCGAAAGTCACAGAGATTC
AAAGCTCGTCGGTGATCAAGGAATCAGCACTAAAGACTGCTATGCGGGCG
TTTAAGACCAAGCATCCCGAGGTGGCGCGCCAGGAGCTTATGCAGTTGAC
CCACACTACCAAGCACCGTTGGTTTCCACGTGCCCGCGACAGGAAAGCAA
AGCAGACGCCGATGGACCGGCCGTACCTAATGTCAACG---GCCGTGCTG
GGAGGCGGCCTGAGCGGTCTGTCCGCCGGATACTACTTGTTGCGGCGGTT
CAAGAAGCCGTTGACGATCTACGAAGCCTCTCCACGAGTGGGCGGATGGG
TACGGTCAGAGAACCGCAAAGACCGGAATTTCATCTTCGAGAGCGGACCA
CGCACCATCCGCCCTGTTGGCTTGCCAGGAGCCAATACTCTGGAACTGGT
GGAGGAGCTAAAACTGGAGGTGACTCCAATCCGGCGAAGTCATGTGGCAG
CCCGAAACCGAATGCTATACGCCAAGGGACAACTCTGCATGCTGCCCAAC
GGTCCAAAGGGACTTTTTGGCGTCCTTCCTCCTTTCACGAAGCCGCTTTA
CAGGGCTGTTTTGAAGGACCTGATCACTGCGAGC---AAGAAGGCCAAGC
TGGAGGACGAAAGCATTTACAGCTTCGCAGAGCGACGATTTGGAAAGGAG
ATAGCCGACTACGCCATTAGCCCCATGATATGTGGTATTTGTGCTGGAGA
TGCCCGCGAGATTAGTGTCCGCTTCCTGATGGAGGGACTCTTCGAGAAGG
AGCAGAAGTATGGAGGAGTACTCAAAGGCACACTTTTTTCCCGCTTTCAA
GAAAAG---AAAAATGACTCAAAAGAGGGCATCTTTGCACAAGGTCAGCC
CAAGCTTTATACCCAGGCGCTTGAGGAGAAGTGGGCCATGTACGGACTGC
AAGGCGGACTTGAGAACCTGCCCAAAGCCATGCGAAAGTACCTCGGCGAG
CAGGATGTCAACGTGCAGCTGAGCAACGAGTGCCGCAATCTGAGTTTTAG
C---ACCTCTGGCGTCCGGATGAACATCAAGGATGCCGAAGTGCCAGTGG
AGCATGTGGTCAGTTCTCTGCCCGCTTTTAAGCTGGCGCCACTGGTAAAG
CATCAACATCCATCGCTTAGCGCCCAGTTACTAGACATTCCGTACGTGGA
TGTGCTGGTGGTGAACATGCAATTTCAA---GGGAAGATTCTTAAGCAGG
ATGGCTTTGGACTGCTGGTGCCACCCGTGGAGAAGTTGCCAATACTCGGT
GTGATTTTTGACAGCTGCTGCTTTGAAATGGGCGAAAACACGGTGCTCAC
TGTTATGATGGGCGGCCATTGGTTCGACCAGTGGTTCGGCAATCGACCC-
-----AGCCCAAAGCAGATCCTCGACTTGGCCACCAGACAGGTGCAGAAA
ATCCTGCAGATCCGCGAAGAGCCCAAGTTTAGCCGAGTGCACACGCTGCA
CAAATGCATCCCGCAGTACACCGTGGGCCACAAGCGTCGCGTCGAGGCCA
TCCGGAATTACATAAAAACTTACAAGCTGCCACTGTCTCTTTGCGGAGCT
GCCTACGATGGAGTCGGCATCAATGACGTCATTCTGTCCGCCCGTCGACA
GGTGGAGGCCTTGCCTTTATCC------------------ATGCCAGCCG
AAAACCTGGAGGAGCAGGGCCTGGAGAAGAATCCGAACCTGGAGTTGGCC
CAGACTAAATTCTTACTCACCCTGTCCGAGTACAAGCAGGATGCGGCCCT
GAAGGCTAAGCTTCTGGAGGCGATTCGCACGGAGAACATGGCCCCGTGGT
ACGAGCACATCTGCACGGAACTCGGCTGGGCCGTTGACAAAGACCTGTTG
GCTCGTATGAAGGAGAACAATCGCGTGGAGGTGGAGCAGCTAGATGCAGC
CATCGAGGATGCAGAGAAAAATCTGGGCGAGATGGAGGTGCGCGAGGCGA
ACCTAAAGAAGTCTGAATACTTGTGCCGAATCGGCGATAAGGCTGCGGCA
GAGACTGCCTTCCGCAAGACCTACGAAAAGACTGTGTCACTGGGTCACCG
TCTGGACATTGTGTTCCACCTGATCCGTTTGGGACTATTTTACCTAGACC
ACGATCTTATCACGCGAAACATCGACAAGGCCAAGTATCTAATTGAGGAG
GGAGGCGATTGGGATCGACGCAACCGGCTGAAGGTCTATCAGGGCGTATA
TTCAGTGGCTGTACGCGATTTCAAGGCGGCTGCCACATTCTTTCTTGACA
CCGTGAGCACATTCACTTCTTACGAGCTGATGGACTATCCCACCTTTGTG
CGCTACACAGTGTACGTGGCCATGATCGCCCTGCCCCGTAATGAGCTGCG
CGACAAGGTGATCAAGGGCTCCGAGATCCAGGAGGTGCTTCACGGCTTGC
CCGACGTTAAACAGTTTCTTTTTGCCCTATACAATTGCCAGTACGAGAAT
TTCTATGTCCATTTGGCTGGCGTAGAGAAGCAGCTGCGGTCCGACTACCT
CATCCATCCCCACTACCGCTACTATGTCCGCGAAATGCGTATCCTGGGCT
ACACCCAGTTGCTGGAGTCGTACCGCTCTCTCACCCTGCAGTATATGGCT
GAGTCATTCGGTGTCACCGTGGACTACATCGACCAAGAGCTGGCCCGCTT
CATCGCCGCCGGACGGCTGCATGCCAAAGTGGATCGCGTAGGCGGCATTG
TGGAGACCAACCGACCGGACAACAAGAATTGGCAGTACCAGGCTACCATT
AAGCAAGGAGATCTGCTACTCAACCGCATCCAGAAGCTGAGTCGCGTGAT
AAACATC-------------------------------------------
--------------------------------------------------
--------------------------------------------------
----
>Drosophila_elegans
ATGGCAGCCACCCTGAAGCCCTACCTGACCGCAGTGCGCCACTCGCTGAC
GGCGGCGATGTGCCTGCAGGACTTCCCCTCGCAGGTGGTAGAGCGCCACA
ACAAGCCAGAGGTGGAGATTTGTTCCAGCAAGGAACTGGTCCTAACGCCC
GTCGTGGTGTCGCGCAACGAGCGCGAGAAGGTCCTGATTGAGCCGTCGAT
CAACTCTGTGCGCGTGAGCATCGCTGTGAAGCAGGCGGACGAGATTGAGC
GCATCCTCTGCCACAAGTTCACCCGGTTCATGATGCGTCGCGCCGAGTCG
TTTGTCATTCTGCGCCGTAAGCCCATCGAGGGCTACGACATCAGCTTCCT
GATCACGAACTTCCACACGGAGCAGATGTACAAGCACAAGCTGGTGGACT
TCGTCATAAGCTTCATGGAGGAGATCGACAAGGAGATAAGCGAGATGAAG
CTGGCGGTCAACGCCAGGGCCCGCACTTGCGCCGAGGAGTTCCTCAAACG
CTTCATGCGCCGC---AACAACTACCCATATCAGCCCCTGAACCAGCAGC
CATCTGGATCTAATCCTCATCCCGCCAGC---CATGATTCCCTGGAGGCC
GAAAATGAACAGGCCGCAGAGGAGCTGAAGCAGAAGATCGGAGCCCTCAA
GTCCCTCACCATCGATATCGGGAATGAGGTGCGCTACCAGGACAAACTCC
TGCGCGGAATCGACGATGACATGGATCGAACGAGTGGCTTTCTGGGCAAC
ACGATGACGCGGGTGGTGCGGTTGGCCAAACAGGGCGGTGGTGCCCGCCA
GATGTGCTACATGTTTCTCTTCGTTCTCGTCGTCTTCTTCATCCTCTGGC
TGACCCTTAAGTTCAAGATGGCCACGGAGGAGCACCAGCGCCTGGCCAAC
ATCGTGAAGAGCTGCCACGAAAGCCTGCGCCAGCTGACGAAGGAACATGG
CGCCACGGCGGCCTGGCAGGAGCACACCAGTCCCAGAAATGCCAAACGCC
TGGCGGAGTACGCCAAGGCCATGCGGCAACTGGCGGCCATATGGGAGACA
AACGAGGGCAATGTAGAGCTGCAGGCACGCAGCCGCATCAAGTGGGCCAT
CGACTACATCACCAAGTACTTCTTCACCGAGGGCATCTACCTGCAGAAGC
GGCAGCGTGAGCAGCGACTCCTGGAATCCTACAGAGCCGAGGGCAAGCTG
GGTGAGATGGAG---TGCAGGCTGATGGAGGAGCCGCCGGACAGACTGCA
TGTGCTGGATGTGGGCAGCTGCTTCAACCCCTTCGCCAGTGTCCCGCATC
TGGAGGTCACCGCCCTGGATTTGTGCCCGGCCACC---GAAGATGTTCTG
CAGGCGGATTTCCTCAAGGTGGAGGTGGCGGCGCATGGATTGGATCAACC
GGAACTGGAGGCGGGC---------------------AGCGTGCGAAGGC
TGCCAGCGAACCACTACGAGTGCGTCATCTTCAGCCTGCTGCTGGAGTAC
ATGCCCAGCGCCGAGCAACGACTGCAGTGCTGCCGCAAGGCCTACGATCT
GCTCCTGCCCGAGGGCATCCTCGTGCTCATCACACCCGACTCGCAGCACG
TCGGCAAGAACGCGCACCTCATGAAGAACTGGCGCTACTCGCTGGCCAGG
ATCGGCCTGCTGCGGGTGCGCTTCGAGAAGCTGCCACACATCTCGTGCAT
GGTGTTCCGCAAGGCCATCAGTCGGGAACTCGCCCAGCACTGGGCAAGCA
TTCACCGGGAGGAGGGCATGAGTGAGGAGATCCGGATACCGCAGGACGAT
GGCATGTCTCTGGAAATTCTAAAACAAGGAGCCGAGGGGCGTCTATATCT
GGGCGATTTTAAAGGAGAGGCCTGTCTGATCAAGGAGCGCTTTGTGAAGA
AGTACCGTCACCCGGAACTGGACACCCAGATCACGCGGCAGCGCATGAAA
GCCGAGGCAAAGGCTGCGGGACGATGCCTGGCCGCCGGGATTTTGGCTCC
AAGGATCATCCACTCGGACCTAAACAGCCACAAACTGTATATGGAATACT
TTGACAAAGCCAAGACCGCCAAGCAGTTTATACTGGATACAGTGTCCAGT
---CAGAGCGAGGACCTGGCAAAGCAATCCCTCCAGAAGTTTTGTACGAG
AATCGGATCAATCATTGGAAAAATGCACTCAAACCACATTATTCACGGGG
ATCTGACGACTTCGAACATCCTTATCAATCCGAAG---------GGCAGC
GAATACGATATTATATTAATTGATTTCGGATTAAGCCACTACAATCAGGC
GACTGAGGACAAGGGCGTGGATTTGTATGTCCTCGAACGGGCCTTACTGA
GCACCCATAGCGAGCAACCGTATCTATTCGAGCAGATCCTGACCGCCTAC
CGCACGGAATGCGGAAAGGACGAGCAGGCTGTTCTATCCAAGTTCGAGGA
AGTGAGAGCCCGTGGACGCAAGAGGACGATGATTGGTATGCGTTACTTAA
GGATTTGCAATCCATTGGTCCACCACCAAGTGCGGAACTCA------TCC
ACGCAAGCTGGCCGCCGGCGAGTGGTGGTCACGGGAAGTGGAGCGGTCAC
TCCGCTGGCCAACAATGGCGCGGATTCCTGGCGACGCATCCTGGCCGGTG
AGTCGGCGATCTCCCGGCTGGGACCGGAGTTCAAGGGACTGCCCTGCCAG
GTGGCGGCCCAAATTTCAAGAGATAACCTGCAGTTGGACCAACACCTGAC
CAAGTCGGACATCAAGCTGATGAGCCCAGCCACCCAGTTGGCTGTTCTGG
CGGCGGAGGAGGCCCTGGCCGCCGGCAAGCTGAACCCCAAGGATCTGAGC
GAGGAGCAGCGGGAGCGCTTTGGCGTCTGTGTGGGCATGGGCATGTTCGA
CCTGACGGAGGTCTATGGAGCCTGGAACCAGTTGCAGCGCGGCTACAATA
GAGTTAGCCCCTTCTTTGTGCCCAGACTCCTGCCCAGCATGGCGTGTGGC
CACATCAGCATGCGGCACGGTTTGAGAGGACCCAACCACTCGGTGTCCAC
AGCCTGCGCCACGGGAGCCCATGCGCTGGGCGATGCAATGCGGTTTATCC
GCAACGGTGATGCGGATGTGATGCTGGCGGGAAGTGGCGAAGCCTGCATA
GATCCCCTCTCCATTGCCGGATTTTGCCGGTTACGGGCTCTGAGCACTGC
GTTCAACGACAATCCGGCGGTGGCCTCCAGACCCTTCGACAAGTCCCGGG
ATGGCTTTGTGATGGGGGAGGGAGCAGCTGTCCTTCTGCTGGAGGAACTG
GAGCATGCTCGCGCCCGAGGAGCTCCCATCCTGGCCGAGATTCTGGGCTA
CGGATTGTCCGGCGATGCCTATCACATAACCTCGCCAAGCGAGGACGGGA
CAGGGGCAACATTGGCTATGAAGCGGGCAATTCGGGATGCTGGGATTGCT
CCCGATAACATCACCTATGTGAATGCTCACGCGACCTCCACGCCCACTGG
GGATCGCATCGAATCGCACGCCATAGGACGGGTGTTTGGCGACCACACGC
CTCAGGTGAGGGTGTCCTCCACAAAGGGAGCCCATGGACACCTGCTGGGC
TCCTCCGGCAATCTGGAA---CCTTTTGTGGTGCTCGCCTGTGCGGAGAA
CAAGCTGCCGCCATCCATCAACATAGAGCAACTGGATGTGGACGTCAAT-
-----GTGGTCAGAGAAGCAACCGAATGGTCA------CCAGATCAAAAA
CGTCGCATTGCCCTCAAGAATTCCTTTGGTTTTGGAGGAACCAATGCCTC
CCTCTGCATTGCCAGCTACGCGGAA---ATGCAGTTCCTCCGCGTGGGCG
GTCGCATAACGGCACTGCGCCAGAGGTTGGCCGACAGGGTTCAGATGCCG
GAGCGCTTCAAGGACACCGTCGTGGAGAAGTGGGTGCAGTACTGGAAGGG
CCTGGTGCGCGACTACTCGGAGGTGGCGGTGGGCGTGGTGCGGGAGTCCT
ACACGAAGCCCAAGAAGGCGCTGCTCTACGGCACCGGCATGCTGTTCCTG
TACCAGGCGGGCCTCAACAATCCCGGCGAGGAGGCCTTCATGACCCTGCT
AAGGCGGTCCACGAACCGCATGATCACCGTGCCCACCGAGCTCCAGAACC
CCGACTCCGCCGATTACCTGCTGACCCTGGAGCGGGCCATCAACCAGAAG
AAACTGCGACTCCTCTCGCTGGGCATCTGCACGATCCTGTGGGTGGATCT
GTACGACGAGGACGACTGCACATACCCGGCCATCTGCGAGTACACCAAAG
TGGGGCTCCTCAACTTCCACGAGAGGATCATCGACGTGGGCTTCTGGAAC
CAGTACTGGCGCCTCGACTGGAAGATGCGCAACTACGATGTCAACTACCT
GATGCATTTAAGCAATGTTTATATTACCGTGGGCACTACCAAATTCGATG
CCCTCATATTAGCTGTAACTTCGAAAACAACTCTTAAGGCGCTGCAGAAT
CGAAAATGCACTAAACTCGTCATACAACACGGAAACTCCCAACCTTTAAC
GGAAGGCGATTGCCAACTGATACGACAACTCTACGGAATCCAGATAGAAC
AATACAAATTCCGGCCAAACATAGAGGATATCAAATCTGCGGACCTAATT
ATTGGACATGCGGGAGCCGGAACATGCATGGATATCCTAAATAACCAAAA
ACATGGACTAATTGTTATAAATGATACACTAATGGATAACCATCAAATGG
AATTGGCCAAACAATTGGCATCCGAGAACTATCTGTTCTACTGCAAAGTT
AAGGATTTGGATGCCCAGATCGTCTCTCTGGACTTTAAAGCCCTGAAACC
TTACGAGCCCCAACCAGAAAATCTTAACAAATTCGTTTCTGCCATTAATG
AACTGATGTCC---------------------------------CACATG
TTTATGGTGAACAAA---------------TTAAAGGTTCCGGGCTTAAC
GATTACAGCCACCCGTTTACGTCACTACTTTCGAAATATGGACTCCAAGG
AGCTGCAGCCACCCAGTTGCGTGCGCAGGATGCAGTTGCTCCAAAGGGAG
CAGTTCCGCAAGAGCATTCAAGTGCCCCGTTTGCTTATGCCCGAGACCCA
TGTGCAACGTGTAATGCCGCTGGTGAAGAAGTTCCTGCTCAAAATGGAGC
ACCTGCATCCAGTGCGAGCTGTGGACACT---------------------
---------TCCCGGGAGATCCTGCTGCATCCAACTCCTGTGAAGGATTG
GGAATCCCTGCCCACAGAGGCGCTGCAGAAGCAAGAAATCACCGCAGAGA
ACTTCTCCTTCTCGGAACTGGAATTGGGCTATGAAAACTGGAGTGCCAAT
GAGATCCTCAAGAGCGTCCTGCCTTTGGAGGAGGAGGGTCTCACTTCGTA
CTCCCGCATCGGGCACATTGCCCACCTGAACCTGCGGGATCACCTGCTGC
CCTACAAACAACTCATTGGCCAGGTGCTCCACGACAAGTTGCCCAACTGC
CGGACAGTGGTCAACAAGGCCTCCACCATAGACAACACCTATCGCAACTT
CCAGCTGGAGCTGATTTGCGGTGATCCGGATTACCAGGTGGAGACCAAGG
AGAACGGAGTGCCCTTCGAGTTTGACTTCTCCAAGGTCTACTGGAATCCC
CGCCTCTCCACGGAGCACGAAAGGATTGTGAAGCTGCTGCAAACGGGGGA
CGTTCTCTATGATGTCTTCGCGGGAGTGGGTCCCTTCAGTGTTCCTGCTG
CCCGGAAGCGTTGTGATGTCCTGGCCAATGACCTGAATCCCGTCAGCTTC
CACTGGCTGCAGCATAATGCCAAGAGAAATAAGTGCTTGCCTCAGATCAA
AATGTTCAACAAGGATGGCAGGCAGTTTATCTTGGAGGAACTAAGAGAGG
ATTTGCTCAAGCGTCTGCTCAAC------ACAGACACCACCTCCTATGCC
ATACACATAACAATGAATCTGCCAGCCATGGCTGTGGAGTTCCTGGACGC
CTTTCGTGGTCTCTACAAAGCAGAGGATCTCTCAAAGTTACCTAGCAGTG
TAACC---TATCCCACGGTTCATGTCTACTCCTTTGCCAAGGGCGATAAC
ACCAAGGAACTAGTAAGGCAACTGGTGGAAAGCAATCTGGGTGCCAGTCT
AGATGAGAAC---CTGCTTCAGGGCATCAGCTTTGTGAGGAATGTGGCCC
CCAATAAGGACATGTACAGGGTGTCCTTTAGACTTTCTCAGCAGCTTTTG
ACCACACCAAAAGAGGTT------------GAACTCTCAAGAAAGCGTTG
TGCAGAGGAGGAGGAGGAAGAGCTG------------GTGGCCGCCACAA
AAGTGAAATGTGTTATGGGTCGAACTCAG------------CGCCTAAGG
CTTCAGAGGGCCCAGCAGAAACCAGCAGAGGATTCCACCAAC--------
-TCCCTACAGAATCTCTACGTTCACCTACACTCCCTCGGCTGGCGAAACC
ACACTCATCTTTCCGCAAAGAACTATCCAGAGACTGGCAGAGGATTGTGC
TCGAAACAGGACACCTTCTCGCCAGAGGACGAGCTCATACGTCTGCCAGT
TGGTTGCCTTATAACCATAGCTACCCTGGAATCGGATAAGGAATTCAAAA
GTCTCTTCAACAAAGACCTATTCGACAAGAATGTCAGGATTTCGTTTCAA
GCCTTGGTAGCCTGTTACCTCATGTACCACAAGCACCTGCATGATTGCTC
T---------CAAACCTCTGGTTACGCTGCATATTTGGACACCTTGCCTA
GAAGCTACTCCACTCCCTATTTCTGTGCCATACCCGAACTGCAGTGTCTG
CCAGAATCCCTGCTAGAGCGAACTGTGGCTCAGAACCGTCAAATACGGGG
ATATTACGAAATAATCAAGAATCTGGTGGGTTTCCTTAACTGCGATAGCT
GTGGGAAGAACTATGGCCAGGAGATATGGACGCTAGCCGAATACAAATGG
GCATACTTCAGCGTAAACACCAGAAGCGTTTACCTCATTTCCCGGTTTCT
GAAAAAGCAGAGCAAT------------------CACTTTCAGGCTCTAA
TCAGTGGCGACACCAATATGGCATTGGCTCCGTTCCTGGACCTCTTCAAC
CACTCCGATGGTGTGGAAACCACGGCAGAGATTCAC--------------
----GGCCAAGATTACGTGCTGACATTGAAATCCTTGCCTCATGTCAAAA
CCAAAACCTATGAACAATTGTTCATCAGCTACGGTGCTCTGCCCAACTTT
AAGCTTTTAACGGAGTATGGTTTTTGGTTGAAAGAAAATAAGCATGATTA
TTTTGATTTCTCTCTGCTGGACATTGAGCACATGGTTAAGCATAACAAGG
AGTTAGCCTCGCAGACTTTCCACCGAAACATCTTCAAGTTCATTAGGGAG
CATAATCTGAACGATCAGATGTTCGTGCACATCGACGATGGCTGTTCGCA
CAATTTAAGGGTAGTGCTGCACCTCATCTTCAAGCAGCAGGCCTACTACC
CCAACATACTCAACCAAATTGCCTTCGGTGACGTCGAACAGTTCGAGGAT
GTGCAGCCGGAGCTGTCCTATCTGGTGGCCTACAAAATAAAGGAGTACGA
GATCTTTGTGGGAGAGCTGGATAAGCTTCCAAAGCTGACGGAGAGTGGAT
CGGTGGCACGGTCTTACCTGCAGGAGTGCATTCGTTACCTGGCTAAATTT
CAAGTGACGCATCCA------------------------GCAGAAATGTT
TAAACTCTCGGAACTGGTGCGCTGGCTGGGGCTCACCGAGTTCGAGATCC
TGGTCAACCTATGCGGCCTGCTGGTGTTCACCATCACGCTGGCCGTCAAG
CTGCATCTGCAGGCCAATGCCGGACCCGGCGGATCCAGC------ATGCT
GCCGGAGGCCATGGGTGACTGGTTCACCGTCTTCAGTCCCCTGTTCTTCA
TCGACATCTGCAACGCCTACTTCTGCGTCATCGTGGGCATCCGCATGTAC
CTGGACTCGAACAACAAGCGCAAGGCCCTGCACCGCTTCATGTGGAGCAC
CTACTTCCTGGTGCTGATTGCCATCTTCAAGTACCTGCTCTGCCTGAAGC
TCTCCAGC---AAGACGGGTCTCGAGTACTCGGAGGTCTTCTCGCCGATC
TTCGTCCTGCTGCAGCTCGTGGCGGTGCGGGCGTGCCAGTTGCCCAACTC
CATCATGTCGGGAACTAAGGTGCTGCGCTCCCTGCTGCACGAACTGCGCC
AGGCTGCCCCAAAT---GGCTGCATCAAGGACTCCTTGGCCGCGCGTTAC
GTGCTGGCGCAATACAAGAAGTTCGCCACCACAGAGCAGCAATTTTGCAA
GGCGCGGAATGAGGCGACTTTCCTGGGACAAACCTACTTGACCTATTTGT
CCAGCCAGCGCCAGTATTTGGAGATCTACAAGGAGTTTCACGGGAGGGGC
GAAAGATCCGTGAGGGACACCGCCGATCTGGTGGGCTTCAAGCTGCCCTC
GGATCCCAAGATGGCGCTGCGCGTGCAATTCGAGAACAACGACGACATCG
GCGTCTTCACCAAGCTGACCAACACATACTGCCTGGTGGCCATCGGCGGA
TCCGAGACCTTCTACAGCGCCTTCGAGGCGGAGCTGGCCGAGACGATCCC
GGTGGTGCACGCCAATGTGGGCGGTTGCCGGATCATCGGCCGTCTCACCG
TGGGCAACAGGAACGGGCTACTGGTGCCCAACTCCACCACCGACGAGGAG
CTGCAGCACCTGCGCAACAGCCTGCCGGATGCCGTGAAGATCCAGCGCGT
GGAGGAGCGCCTGTCCGCACTGGGCAACGTGATTGCCTGCAACGATTATG
TGGCCCTGGTTCACCCGGATTTGGATAAAGAGACCGAGGAGATTATCGGG
GACGTGCTGAAGGTGGAGGTCTTCCGGCAAACCATTGCCGACAACACACT
GGTGGGCTCGTACACCGTGCTGAGCAACCAGGGCGGCATGGTGCATCCCA
AGACCAGCATACAGGACCAGGACGAGCTGTCGTCCCTGCTGCAGGTGCCC
CTCGTGGCGGGCACTGTCAACCGGGGCAGTGAGGTCCTCGCCGCCGGCAT
GGTGGTCAACGACTGGCTCTCCTTCGTCGGCATGAACACCACGGCCACAG
AGATTTCGGTGATCGAGAGCGTCTTCAAGTTGAACCAGGCACAGCCAGCC
ACGGTGACGACCAAGCTGCGAGCGGCCCTCATCGAGGACATGTCCATGTC
A---GCGGCACGTTTATACGGAGGT---------TTTCGTTTATTTTCCT
CGAGTGCCGTGCAGCGCAATGCCGTGGGTGGCAAGAGTCTGGTGGAAGCC
GTGGCGGTGACCCGGAGTGGACGCACAATCGTTGCCTGGCACCCGGACTC
ACCCGTTCCCTATGAGAACACTCAGCCGCTTCCGCAGATCGCCGAAGTTC
AGAGCTCATTGGTGGTCAAGGAATCGGCGCTGAAAACGGCGATGCGGGCC
TTCAAGAGCAAGTCCCCGGAGGTGGCCCGCCAGGAGCTGATGCAGCTGAC
CCACACGACCAAGCACCGCTGGTTTCCCCGCGCACGCGACAGGAAGGCCA
AGCAGACGCCGATGGACCGACCGTACCTGATGACAACG---GCCGTGCTG
GGAGGCGGGCTGAGCGGCCTGTCCGCCGGATACTACTTGTTGCGGCGGTT
CGGCAAGCCGCTGACCATCTACGAAGCCTCGCCTCGAGTGGGCGGATGGG
TGCGGACGGAGAACCGCAAGGACCGCAACTTCATCTTCGAGAGCGGGCCC
CGAACCATACGCCCCGTTGGCCTGCCGGGAGCCAATACGCTGGAACTGGT
GGAGGAGCTGCAGCTGGAGGTGAATCCCATACGGCGCAGTCATGTGGCGG
CCCGCAACAGGATGCTCTTTGCCAAGGGTCAGTTGTGCATGCTGCCCAAC
AGCCCGAAAGGACTCTTCGGTGTCCTGCCGCCTTTCACTAAGCCGCTGTA
CAAGGCCATACTGCGCGATCTGGTCACCTCGAGC---AAAAAGGCCAAGC
TGGAGGACGAGAGCATCTACAGCTTCGCGGAGCGGCGGTTTGGCAAGGAG
ATAGCCGACTACGCCATCAGTCCCATGATCTGCGGCATTTGCGCCGGAGA
TGCGCGAGAGATCAGCGTGCGCTTCCTGATGGAGGGACTCTTCGAGAAGG
AGCAGAAGTACGGTGGCGTACTCAAGGGTTCACTGATGGCCCGCTTCAAG
GACAAGCAGGTGGACTCCAAGAAGGAGGGCCTCTTCGCCCAGGAACAGCC
CAAGCTGTGTGCCCGGGCGCTGGAGGAGAAGTGGGCCATGTACGGGCTGC
AGGGCGGACTGGAGACCCTGCCCAAGGCCATGCGAAAGTACCTGGGCGAG
CGGGATGTCAGTGTGCAGCTGAGCAACGAGTGCCGCAACCTGACATTTAG
C---CCCTCCGGCGTCCGGATGACCCTCAGAGAGGCAGATGTGCCAGTGG
AGCATGTGGTCAGCTCGCTGCCTGCCCACAAACTAGCGCCGCTGGTGAAG
CAGCAGCATCCTTCGCTGAGCGCCCAACTGCTGGACATCCCCTACGTGGA
TGTGCTGGTGGTGAACATGCAGTTCCCT---GGCAAACTGCTCAAGCAGC
AAGGCTTCGGATTGCTGGTGCCGCCCGTGGAGAAGCTGCCCATTCTGGGC
GTGATCTTCGACAGCTGCTGCTTCGAGATGGGCGAGAACACCGTGCTGAC
CGTGATGATGGGCGGCCATTGGTTTGACCAGTGGTTCGGCGATCGCCCC-
-----AGTCCCAAGCAGATCCTCGACCTAGCCACCAGCCAGGTGCAGCGC
ATCCTGCAGATCCGCGAGGAGCCCAAGTTCAGTCGGGTGCACACGCTGCA
CAAGTGCATTCCCCAATACACGGTGGGCCACAAGCGGCGTGTGGAGGGCA
TCCGGAACTATATCAAGACGTACAAGCTGCCGCTGTCGTTGTGCGGAGCC
GCCTACGATGGCGTGGGCATCAACGATGTCATCCTGTCGGCCCGGCACCA
GGTGGAAGCCATGCCGTCGTCC------------------ATGCCTGCCG
AAAATCTGGAGGAGCAGGGCCTGGAGAAGAACCCGAACCTGGAGCTGGCG
CAGACCAAATTCCTGCTCACCCTGGCGGAGTACAAGCAGGATGCGCCTCT
GAAGGCGAAGCTCCTTGAGGCGATTCGCACGGAGAACATGGCTCCGTGGT
ACGAGCACATCTGCACGGAACTCGGCTGGGTCGTGGACAAGGATCTGCTG
GCACGCATGAAGGAGAACAACCGCGTCGAGGTGGAGCAGCTGGACGCGGC
CATCGAGGATGCGGAGAAGAATCTGGGCGAGATGGAGGTGCGCGAGGCGA
ACCTTAAGAAGTCGGAGTACTTGTGCCGCATTGGCGACAAGACTGCGGCG
GAGACAGCCTTCCGCAAGACCTACGAGAAAACCGTATCGCTGGGTCACCG
CCTGGACATTGTGTTCCATTTGATCCGCCTGGGGCTTTTCTACCTGGATC
ACGATCTCATCACGCGGAATATTGACAAGGCCAAGTATTTAATAGAGGAA
GGTGGCGACTGGGACCGGCGTAATCGCCTGAAGGTCTACCAGGGCGTCTA
CTCGGTGGCAGTGCGCGATTTCAAGGCGGCGGCAACCTTCTTCCTTGACA
CCGTGAGCACCTTCACCTCCTACGAGCTGATGGACTACCCCACCTTTGTG
CGCTACACCGTGTACGTCGCGATGATCGCCCTGCCGCGCAATGAGCTGCG
CGACAAGGTGATCAAGGGCTCCGAGATCCAGGAGGTGCTCCACGGCCTGC
CCGATGTCAAGCAGTTCCTGTTCGCCCTGTACAACTGCCAGTACGAGAAC
TTCTACGTGCATTTGGCCGGCGTGGAGAAGCAGCTGCGCTCGGACTACCT
CATCCATCCCCACTACCGCTACTATGTGCGCGAGATGCGCATCCTGGGCT
ACACCCAGCTGCTGGAGTCGTACCGCTCCCTTACCCTGCAGTACATGGCC
GAGTCGTTCGGCGTCACCGTGGACTACATCGACCAGGAACTGGCCCGCTT
CATCGCCGCCGGACGGCTGCATGCCAAGGTGGATCGCGTGGGCGGCATCG
TGGAGACCAATCGGCCGGACAACAAGAACTGGCAGTACCAGGCCACCATC
AAGCAGGGCGATCTGCTGCTCAACCGCATCCAGAAGCTGAGCCGCGTGAT
AAACATC-------------------------------------------
--------------------------------------------------
--------------------------------------------------
----
>Drosophila_rhopaloa
ATGGCAGCCACACTGAAGCCCTACCTGACAGCCGTGCGCCACTCGCTGAC
TGCAGCGATGTGCCTACAGGACTTCCCCTCGCAGGTCGTGGAGCGCCACA
ACAAACCGGAGGTGGAGATCTGCTCCAGCAAGGAGTTGGTCCTCACGCCC
GTCGTGGTATCGCGCAACGAACGCGAGAAGGTCCTAATTGAGCCCTCGAT
CAACTCGGTGCGCGTGAGCATCGCTGTGAAGCAGGCGGACGAGATCGAGC
GCATCCTGTGCCACAAGTTTACCAGATTCATGATGCGCCGCGCCGAGTCC
TTTGTAATCCTGCGTCGAAAGCCAATTGAGGGCTACGACATCAGCTTCCT
GATTACTAACTTCCACACAGAGCAGATGTACAAGCACAAGCTGGTGGACT
TCGTCATAAGCTTCATGGAGGAGATCGACAAGGAGATCAGCGAGATGAAG
CTCGCAGTCAACGCAAGGGCCCGCACCTGCGCCGAGGAGTTCCTCAAACG
CTTTATGCGCCGC---AACAACTACCCATATCAGCCCCTGAGCAACCACC
CGTCTGGATCTAATCCTCAACCTGCAAGC---CACGATTCCCTGGAAGCG
GAAAACGAACAGGCCGCGGAGGAGCTGAAACAAAAAATCGGAGCCCTCAA
ATCCCTCACCATCGATATCGGGAATGAGGTGCGGTACCAGGACAAGATAC
TCCGCGGAATAGACGACGATATGGATCGAACAAGTGGCTTCCTGGGCAAC
ACGATGACCAGGGTGGTACGATTGGCCAAACAGGGCGGTGGTGCCCGTCA
GATGTTCTACATGTTTCTTTTTGTCCTCGTCGTCTTCTCCATCCTCTGGC
TGACCCTAAAGTTCAAGATGGCCACGGAGGAACACCAGCGCCTGGCCAGT
ATCGTGAAGAGCTGCCACGAAAGCTTGCGACAACTGACGAAGGAACATGG
CGCCACGGTGGCCTGGCAGGAGCACACGAGTCCTAGGAATGCCAAGCGAC
TAGCCGAGTACGCCAAGGCCATGCGGCAACTGGCGGCCATATGGGAGACC
AACGATGACAACGTGGAGCTACAGGCACGCAGTCGCATCAAGTGGGCCAT
CGACTACATCACCAAGTACTTTTTCACCGAGGGTATCTACATGCAAAAGC
GACAGCGGGAACAGCGACTCCTGGAATCTTACAGAGCCGAAGGAAAGCTG
GACGAGGTCGAG---TGCAGGATGATGGAGGAGCCGCCGGACAGACTGCA
TGTGCTGGATGTGGGCAGCTGCTTCAACCCGTTCGCCAGTGCCCCGCATC
TCGAGGTCACTGCTCTGGATCTGTGTCCCGCCACT---GAAGATGTTCTT
CAGGCAGATTTCCTCAAGGTCGAGGTGGTGCCT---GGAATAGATAAACC
AGAACTGGAGGCGGGC---------------------AGCGTGAGGAGGC
TCCCAGCAAACCACTACGAGTGCGTCATCTTCAGCCTGTTACTAGAGTAC
ATGCCCAGCGCCGAGCAACGGCTAGAGTGTTGCCGCAAGGCCTACGATCT
TCTCCTGCCCGAGGGCATCCTCGTGCTCATCACACCCGACTCGCAGCACG
TGGGCAAGAACGCCCACCTCATGAAGAACTGGCGCTACTCCCTGGCCCGG
CTTGGACTGCTGCGGGTGCGCTTCGAGAAGCTGCCACACATTTCGTGCAT
GGTTTTCCGCAAGGCCATCAGCCGGGAACTCTCCCAGCACTGGGCGAGCA
TTCACCGGGAGGAGGGCATGAGCGAGGAAATCCGGATACCGCAGGACGAT
GGCATGTCTCTGGAAATTCTAAAACAAGGCGCCGAAGGGCGTTTATATCT
GGGCGATTTCAAAGGAGAGGCCTGCCTGATCAAGGAACGGTTTGTGAAGA
AGTACCGTCACCCGGAACTGGACACCCAAATCACGCGGCAGCGCATGAAA
GCCGAGGCAAAGGCGGCGGGACGATGTCTGGCCGCTGGGATTATGGCTCC
AAGGATCATACACTCGGACCTTAACACCCACAAATTGTATATGGAATACT
TCGACCAAGCCAAGACGGCCAAGCAGTTCATCCAGGATACCGTGGCCGGC
---CAGAGTGAAGATCAGGCGAAGCAATCTCTGCAGGACTTCTGTACGAG
AATAGGGGCAATCATTGGGAAAATGCACTCGAATCACATAATACACGGGG
ATCTGACGACGTCGAACATCCTTATCAATCCCAAG---------GGCGGC
GATTACGACGTTATACTAATTGATTTCGGATTAAGCCACTACAATCAGGC
GACTGAGGACAAGGGCGTGGATCTGTACGTCTTAGAACGGGCGCTACTGA
GCACCCACAGCGAGCAACCATATCTCTTTGAGCACATCCTTACAGCCTAC
CGTAGGGTATGCGGAAAGGACGAGCAGGCAGTACTATCCAAGTTCGAGGA
GGTGAGAGCCCGCGGTCGCAAGAGGACGATGATTGGTATGCGTTTTTTAA
AGAATTGCAATTTATTGGCCAACCACCAAGTGCGTTACTCG------TCC
ACGCAAGCTGGCCGCCGGCGTGTGGTGGTCACGGGAAGTGGAGCAGTCAC
CCCTCTGGCCAGCAATGCCGCGGATTCCTGGCGACGTATCCTGGCCGGCG
AGTCGGCGATCTCCCGGCTGGGGCCGGAGTTCAAGGGATTGCCCTGCCAG
GTTGCGGCACAGATCTCAAGGGATAACCTGCACTTGGACCAGCACCTAAC
TAAGTCGGACATCAAGCTGATGAGCCCCGCCACCCAGTTCGCTGTCTTGG
CGGCGGAGGAGGCCCTGGCCTCCGGAAAGCTGAACCCCAAGGATCTGAGC
GAGGAGCAGAGAGAGCGCTTCGGTGTCTGTGTGGGCATGGGCATGTTCGA
CCTGGCCGAGGTCTACGGTGCCTGGAACCAGCTGCAGCGCGGCTACAACA
GAGTTAGCCCATTCTTCGTTCCCAGGCTCCTGCCCAGCATGGCGTGTGGA
CACGTCAGCATGCGACACGGCTTGAGAGGACCAAACCACTCGGTGTCCAC
AGCCTGCGCCACGGGGGCCCATGCCCTGGGCGATGCCATGCGGTTTATCC
GCAATGGAGATGCGGATGTGATGCTGGCGGGAAGTGGCGAAGCCTGCATA
GATCCCCTCTCCATCGCTGGATTCTGCAGACTGCGGGCTCTGAGCACCGC
ATTCAACGACAATCCGTCAGTGGCCTCCAGACCCTTCGACAAGTCCCGAG
ATGGCTTTGTGATGGGGGAGGGAGCAGCTGTTCTTTTGCTGGAAGAACTG
GAGCATGCACGTGCCCGAGGAGCTCCCATCCTGGCTGAGATACTGGGCTA
CGGTTTGTCAGGCGATGCCTATCACATAACCTCTCCCAGCGAGGACGGGG
CCGGAGCTACTTTGGCCATGAAGCGGGCAATCAGTGATGCTGGGATTGCT
CCGGATCACATAACCTATGTAAATGCCCACGCCACCTCCACGCCCACTGG
GGATCGCATCGAATCACATGCTATAGGACGTGTCTTTGGCGTCCACACTC
CTCAAGTAAAGGTTTCCTCGACAAAGGGAGCCCATGGACACCTACTGGGC
TCCTCCGGCAATCTGGAAGCCCTTTTTGTGGTGCACGCCTGTGCGGAGAA
CAAGCTGCCGCCATCCATCAACATAGACCAACTGGATGTGGACGTCAAT-
-----GTGGTCAGGGAAACCACCGAATGGTCG------CAAGATCAAAAA
CGCCGCATTGCCCTCAAGAATTCCTTCGGTTTTGGAGGAACCAATGCCTC
CCTCTGCATTGCCAGCTATGCCGAA---ATGCAGTTCCTCCGTGTGGGGG
GTCGTATATCGGCACTGCGCCAAAGACTGGCCGACAGGTTTCAAATGCCG
GAGCGCTTCAAGGACACCTTCGTGGAGAAGTGGGTGCAGTACTGGAATGG
ATTGGTGCGGGACTATTCGGAGGTGGCGGTGGGCGTGGTCCGGGAATCCT
ACACGAAGCCCAAAAAGGCGTTGCTCTACGGGACCGGAATGCTGTTCTTG
TACCAAGCGGGCCTCAATAATCCTGACGAGGAGGCCTTTATGACTTTACT
AAGGAGATCCACGAATCGGATGATCACAGTGCCCTTCGAACTCCAGAATC
CCGAGTCCGCCGATTATCTTTTGACCCTGGAGCGGGCCATCAACCAAAAG
AAACTGCGACTCCTTTCCTTGGGGATCTGTACGATCCTTTGGGTGGATCT
CTACGACGAGGACGACTGCACTTATCCGGCCATCTGCGAGTACACCAAAG
TGGGCCTCCTCAACTTCCACGAGAGGATCATCGACGTTGGCTTCTGGAAT
CAGTACTGGCGACTCAAATGGAAGATGCGCAACTACGATGTCAACTACCT
GATGCATTTAAACAATGTTTATATTACCGTGGGCACTACCAAATTCGATG
CCCTGATATTAGCTGTGACTTCGGAACCAGCTCTAAAAGCTCTGCATAAT
CGAAAATGCACTAAACTTGTCATACAACACGGAAATTCGGAACCTTTGAC
GGTAGACGATTCCCAACTAATAAGAAAAAACTATGGAATCCAGATCGAGC
AATATAAATTCCGGCCAAATATAGAGGATATCAAATCTGCGGACCTAATT
ATTGGACATGCAGGAGCCGGAACATGTATGGATATACTTAATAACGAAAA
ACATGGGCTAATTGTGATAAATGATACTCTCATGGATAATCATCAACTGG
AGTTGGCCAAACAATTGGCCTCTGAAAACTATCTGTACTACTGCAAAGTT
AATGATTTGGATGCCCACCTGGCCTCTCTGGACTTTGAAGCTCTGAAACC
GTACGAGACGCAACCGGAAAATCTTAAAAAATTTGTTTCTGCCATTAATG
AGCTGATGTCA---------------------------------TTCATG
TTATTGGTGGCCAAA---------------TTGAAGGTCCCGGGATTAAC
GATTACAGCCACCCGTTTACGTCACTACTTTAGAAACATGGACGCCAAGG
AGCTGCAGCCACCCAGCTCCGTGCGCGGGATGCAGGAGCTCCAGAGGAAG
GAGTTCCGAAAGAGTATTCAAGTGCCCCGATTGCGGGTTCCGGAGTCCCA
AGTGCAACGTGTAATGCCGCTGGTCAAGAAGTTCCTTCTCAAAATGGAGC
ACATGCATCCTGTTCGAGTTGTGGACACA---------------------
---------TCCCGGGAGATCCTACTGCATCCCACACCCGTCAAGGATTG
GGAATCCCTGCCCACGGAGGATCTGGAGAAGCAGGAGGTCACTGCAGAGA
ACTTCTGCTTCGCTGAACTCGAATTGGGCTACGAAAACTGGAGCGCCAAT
GAGATCCTGAAAAGCGTCCTGCCCACTGAGGAGGAGGGTCTTACTTCCTA
CTCCCGCATCGGCCACATTGCCCACTTGAACCTGCGGGATCACCTGCTGC
CCTACAAACAGCTCATCGGCCAGGTACTCCGCGACAAGCTGCCCAATTGC
CGGACGGTGGTCAACAAGGCGTCCTCCATTGACAACACATACCGCAACTT
TCAACTGGAGCTGATCTGCGGTGAGCCGGAGTACCAAGTAGAGACCAAGG
AGAACGGAGTGCCCTTTGAGTTTGACTTCTCCAAGGTGTACTGGAATCCC
CGCCTCTCCACGGAGCACGAAAGGATTGTGAAGCTGTTGCATACGGGAGA
TGTTCTCTACGACGTATTTGCAGGCGTGGGTCCATTCAGTGTTCCTGCTG
CCAAGAAGCGTTGTAATGTGCTGGCCAATGACCTTAATCCCGTCAGCTTC
CACTGGCTGCAGCATAATGCCAAGAGAAATAAGTGCCTGTCCCAGATCAA
AATGTTTAACAAGGATGGCAGGCAGTTCATACTCGAAGAGCTGCGTGAGG
ACTTGCTAAAGCGTCTGCTGACC------ACAGATACCTCCTCCTATGCC
ACGCACATAACAATGAATCTACCAGCTATGGCTGTGGAGTTCCTAGACGC
ATTTCGTGGTCTGTACAAAGCAGAGGAACTTTCTAAGTTGCCTGAAAACG
TGTCC---TATCCCAACGTTCATGTTTACTCATTTGCCAAAGGCGAGAAT
ACCAAGGAGCTAGTGCGGAAGCTGGTGGAGTGCAATCTGGGAGCCAGTCT
AGATGACAAC---CTGCTGCAGGGAATTAGCTTTGTGCGGAATGTGGCCC
CCAACAAGGACATGTATAGGGTTTCCTTTAGGCTTTCCCAACACCTACTG
ACCACCCCGAAAGAGATT------------GAACTCTCGAGAAAGCGTTG
TTCAGAGGATGAGCAGGGG---------------------GCCGCAGCTA
AAGTGAAATGTGTTATGGGTCGCACTCAG------------CGCCTCCGG
CTTCAGAGGGCTCAG---AAATCAGCAGAGGATTCCAGC-----------
-TCCCTACAGAATCTCTACGTTCACCTTCACTCCCTCGGCTGGCAGAACC
ACACTCACCTATCCGCTCAGAACTATGCTCAGACTGGAAGGGGCTTGTGC
TCGAAACAGGACACCTTCTACCCAGAGGACGAGCTCATTCGTCTGCCCGT
TGATTGCCTCATAAGCATAGCCACCCTGGAATCGGATATGGAATTCAAAA
GTCTCTTCAACAAGGACCTATTCGACAAGGACGCTAGGATTTCCTTTCAA
GCGTTGGTCGCCTGTTATCTTATGTACCACAAGCACCTACAGGATTGTTC
T---------AAATCCTCTGGTTACGCTGCTTATTTGGACACTCTGCCCA
GAAGCTACTCTGCTCCCTATTTCTGCTCCATACCCGAGCTGCAATGTCTG
CCGGAATCTTTGCTAGAGCGAACTGTTGCCCAGAACCGCCAGATACGGGG
ATACTACGAGATAATCAAAGGTCTGGTGAGTTTTCTCAGCTGCGATTGCT
GTGGGAAGAGTTATGGCCTGGAGATCTGGACACTCGCTGAATTCAAATGG
GCCTACTTCACAGTAAACACAAGAAGCGTCCACCTCAGCTCCCGCTTTCT
GAAAAAGCAGAGCAGT------------------CACTTCCAGGCTTTGA
TCAGTGGCGACACCAATCTGGCATTGGCTCCGTTCCTGGACCTTTTCAAC
CACTCCGACAGTGTTCAAACTACGGCAGAGATTCAC--------------
----GGCCAAGATTATGTCCTTTCATTGAAATCCCTACCTTTTTCCAAAA
CCAAAATCTATGACCAACTGTTCATCAGTTACGGTGCTCTGCCTAACTTT
AAGCTTTTAACAGAGTATGGTTTTTGGTTAAAAGAAAATAAGCACGATTA
CTTTGATTTATCTCTGCTGGACATTGAGCACATGGTTAAGCATAATAAGG
AGCTATCCACGCAGACCTACCACCGGAACATATTCAAGTTTATCAGGGAG
CACAATCTAAACGATCAGATGTTTGTGCACATCGACGATGGCTGCTCGCA
CAATTTAAGGGTGGTGCTGCACCTGATCTTCAAGCAGCAGGCCTACTTCC
CAAACATACTTAACCAAATCGCCTTTGGTGACGCTGAACAGTTCGAGGAT
GTGCAGCCGGAGCTGTCCTATCTGGTGGCCTACAAAATAAAGGAGTACCA
AATCTTTGTGGGAGAGCTGGATAAACTTCCAAAGCCGTCGGAGAGTGGGT
CGGTTGCACGGTCTTACCTGGAGGAGTGCATTCGCTATCTGGCTAACTTT
CAAATAACTCATCCA------------------------GTAGAAATGTT
CAAGCTCTCGGAGCTGGTGCGCTGGCTAGGGCTCACTGAGTTCGAGATCC
TGGTCAACCTGTGCGGCCTACTGGTGTTCACCATCACGCTGGCCGTCAAG
CTGCACCTGCAGGCCAGTGCCGGACCCGGTGGT------------ATCCT
GCCGGAGGCCATGTGTGACTGGTTTACCGTCTTCAGCCCCCTGTTCTTCA
TCGACATTTGCAACGCGTACTTCTGCGTCATTGTGGGCATCCGCATGTAC
CTGGACTCGAACAACAAGCGCAAGGCACTGCACCGCTTTATGTGGAGCAC
CTACTTTCTGGTGCTGATTGCCATCTTTAAATACCTGCTCTGCCTGAAGC
TCTCCAGC---AAGACCGGCCTCGAGTACTCGGAAGTCTTCTCGCCGATC
TTTGTGCTCTTGCAGCTCGTAGCGGTGAGGGCGTGCCAGTTGCCCAATTC
CATCATGTCAGGAACTAAGGTGCTGCGCTCCCTGCTGCACGAGCTGCGCC
AGGCGGCTCCAAAT---GGCTGCATCAAGGACTCGCTGGCCGCGCGTTAT
GTCCTAGCGCAATACAAGAAGTTCGCCACCACAGAACAGCAGTTTTGTAA
GGCTCGGAACGAGGCGACTTTCCTGGGACAGACCTACTTAACCTACCTGT
CCAGCCAGCGCAAGTACTTGGAGATCTACAAGGAGTATCACGGGAGGGGA
GAGCGATCCGTGAGGGACACCGCAGACTTGGTCGGCTTCAAGCTGCCCTC
GGATCCCAAGATGGCGCTGCGCGTGCAATTCGAGAACAACGACGACATCG
GCGTCTTCACCAAGCTGACCAACACATACTGCCTGGTGGCTATTGGCGGA
TCCGAGACCTTCTACAGCGCCTTCGAGGCGGAGCTTGCGGAGACGATCCC
AGTGGTGCACGCCAATGTGGGCGGCTGCCGGATTATTGGACGCCTCACTG
TGGGCAACAGAAACGGCCTGCTGGTGCCCAACTCCACCACCGATGAGGAG
CTGCAGCACCTGCGCAACAGTCTGCCGGATGCCGTGAAAATCCAGCGCGT
GGAGGAGCGCCTGTCCGCCCTTGGCAACGTCATTGCCTGCAACGATTATG
TGGCCTTGGTTCACCCGGATCTGGATAAGGAGACCGAGGAGATCATCGGG
GATGTACTGAAAGTAGAGGTCTTCCGGCAGACAATCGCCGACAACACACT
TGTGGGCTCATACACCGTGCTGAGCAACCAGGGTGGCATGGTGCACCCCA
AGACGAGCATACAGGACCAGGACGAGCTGTCGTCCTTGCTGCAGGTTCCC
CTTGTGGCGGGAACAGTAAACCGGGGCAGCGAGGTACTCGCCGCCGGCAT
GGTGGTCAACGACTGGCTGTCCTTCGTGGGCATGAACACCACGGCCACAG
AGATTTCGGTGATCGAGAGCGTCTTCAAGCTGAACCAGGCACAGCCAGCC
ACGGTTACGACCAAGCTGCGAGCGGCCCTTATCGAGGACATGTCCATGTC
A---GCGGCACGTTTATACGGAGGT---------TTTCGTTTATTTTCCT
CAAGCGCCGTGCAACGTAATGCCGTTGGTGGCAAGGGCCTGGTGGAGGCC
GTGGCGGTGACACGGAGTGGCCGCACAATAGTGGCCTGGCACCCAGAAAC
GCCCGTTCCCTATGAGAACACTCAGCCGCTTCCCAAGATCGCTGAAGTTC
AGAGCTCGTCGGTGGTCAAGGAGTCGGCGCTGAAGACGGCAATGAGGGCA
TTTAAGAGCCAGCATCCGGAGGTGGCTCGTCAGGAGCTGATGCAGCTAAC
CCACACGACCAAGCACCGCTGGTTTCCACGATCCCGCGACAAGAAGGCAA
AGAAGACGCCTATGGACCGTCCATACCTGATGACGACG---GCCGTGCTG
GGCGGCGGGCTGAGCGGCCTGTCCGCCGGATACTACTTGTTGCGGCGGTT
CGGCAAGCCGCTGACCATCTACGAGGCCTCGCCCCGAGTGGGCGGGTGGG
TGCGTACGGAGAACCGCAAAGACCGCAACTTCATCTTCGAGAGCGGACCG
CGCACCATACGCCCCGTTGGCCTGCCAGGAGCAAATACGCTGGAACTCGT
GGAGGAGCTGCAGCTGGAGGTGACTCCCATCCGGCGCAGTCATGTGGCGG
CCCGCAACAGAATGCTGTATGCCAAGGGGCAGCTCTGCATGCTGCCCAAC
AGTCCCAAAGGACTCTTCGGGGTCCTGCCACCTTTTACCAAACCGCTTTA
CAAGGCAATACTGCGGGATCTGGTCACCGCGAGT---AAGAAGGCCAAGC
TGGAGGACGAGAGCATCTACAGCTTCGCAGAGCGGCGGTTTGGCAAGGAG
ATAGCCGACTACGCCATTAGCCCCATGATCTGCGGCATTTGTGCCGGGGA
TGCCCGCGAGATCAGCGTCCGCTTCCTGATGGAGGGACTCTTTGAGAAGG
AGCAGAAGTACGGTGGAGTACTCAAGGGAGCACTCCTTGCCCGCTTCAAA
GACAAGACGGTGGACTCCAAG---GAGGGCCTTTTCGCTCAGGGACAGCC
CAAGCTGTACGCCCAGGCGCTGCAGGAGAAATGGGCCATGTACGGACTGC
AGGGCGGATTGGAGATCCTTCCCAAAGCACTGCGAAAGTACCTGGGCGAG
CGGGATGTCAGCGTGCAGCTGAGCAACGAGTGCCGCAGTTTGACCTTTAG
C---AGCTCTGGCGTCCGGATGACCATCAAAGATGCGGATGTGCCGGTGG
AGCATGTGGTCAGCTCCCTGCCGGCTCACAAACTAGCGCCCCTGGTGAAG
CAGCAGCATCCCTCGCTGAGCGCCCAACTGCTGGATATACCGTACGTGGA
TGTGCTGGTGGTAAACATGCAGTTTCCA---GGCAAACTGCTCAAGCAGG
ATGGCTTCGGACTGCTGGTGCCGCCCGTGGAGAAGCTGCCGATATTGGGC
GTGATTTTTGACAGCTGCTGCTTCGAGATGGGCGAGAACACCGTGCTCAC
CGTGATGATGGGCGGCCATTGGTTCGACCAGTGGTTCGGCAATCGCCCA-
-----AGCCCCAAGCAGATCCTCGACCTGGCCACCCGGCAGGTGCAGCAG
ATTCTGCAGATCCACGAGGAGCCCAAGTTCAGTCGCGTGCACACGCTGCA
CAAGTGCATACCGCAGTACACGGTTGGCCACAAGCGACGCGTGGAGGGCA
TCCGGAATTACATCAAGACGTACAAGCTGCCGCTGTCGCTGTGCGGAGCC
GCCTACGATGGAGTGGGCATCAACGACGTCATCCTGTCAGCCCGGCGCCA
GGTGGAGGCCATTCCGTCCTCC------------------ATGCCCGCCG
AAAACCTGGAGGAGCAGGGTCTGGAGAAGAACCCGAACCTGGAGCTGGCC
CAGACCAAATTCCTGCTCACCCTGGCGGAGTACAAGCAGGATGCGGCCCT
GAAGGCGAAGCTTCTGGAGGCGATTCGCACGGAGAACATGGCTCCGTGGT
ACGAGCACATCTGCACGGAACTCGGCTGGGCCGTGGACAAAGATCTGCTG
GCGCGCATGAAGGAGAACAACCGCGTCGAGGTGGAACAGCTGGACGCGGC
CATCGAGGACGCGGAAAAGAATCTGGGTGAGATGGAGGTGCGCGAGGCGA
ACCTGAAGAAGTCCGAGTACTTGTGCCGCATTGGAGATAAGACTGCGGCG
GAGACGGCCTTCCGCAAGACCTACGAAAAGACCGTATCGCTGGGTCACCG
CCTCGACATAGTGTTCCATTTGATCCGCTTGGGGCTTTTCTATCTCGATC
ACGATCTCATTACGCGCAACATCGACAAGGCCAAGTATTTGATTGAGGAG
GGTGGCGACTGGGACCGACGCAACCGACTGAAGGTCTACCAGGGTGTCTA
CTCGGTGGCGGTGCGCGACTTCAAAGCTGCGGCCACCTTCTTTCTAGACA
CCGTCAGCACGTTCACCTCCTACGAGCTGATGGACTACCCCACCTTTGTG
CGCTATACCGTTTACGTGGCCATGATCGCCCTGCCGCGAAATGAGCTGCG
CGACAAGGTGATCAAGGGCTCCGAGATCCAGGAAGTGCTCCATGGCCTGC
CCGATGTCAAACAGTTCCTTTTCGCCCTATACAACTGTCAGTACGAGAAC
TTCTATGTGCATTTGGCCGGCGTAGAAAAGCAGCTGCGCTCGGACTACCT
CATTCATCCCCACTACCGCTACTACGTGCGCGAGATGCGCATCCTGGGCT
ACACCCAACTGCTGGAGTCGTACCGCTCCCTCACCCTGCAGTATATGGCC
GAGTCTTTCGGCGTCACCGTGGACTACATCGACCAGGAGCTGGCCCGCTT
CATCGCCGCCGGACGGCTGCACGCCAAGGTGGATCGCGTAGGCGGCATCG
TGGAGACCAATCGACCGGACAACAAGAACTGGCAGTACCAGGCCACCATC
AAGCAGGGCGATCTGCTGCTCAACCGCATCCAGAAGCTGAGCCGCGTGAT
AAACATC-------------------------------------------
--------------------------------------------------
--------------------------------------------------
----
>Drosophila_ficusphila
ATGGCAGCCACCCTGAAGCCCTACCTGACCGCCGTGCGCCACTCGCTGAC
GGCGGCAATGTGCTTGCAGGACTTCCCCTCTCAGGTGGTGGAGCGGCACA
ACAAGCCTGAGGTGGAGATCTGCTCCAGCAAGGAGCTGGTTCTCACGCCC
GTGGTAGTGTCACGAAACGAGCGCGAGAAGGTCCTCATCGAGCCATCAAT
CAACTCGGTGCGCGTCAGCATTGCCGTAAAGCAGGCTGACGAGATCGAAC
GCATCCTGTGCCACAAGTTCACCAGGTTCATGATGCGCCGCGCAGAGTCC
TTTGTCATTCTGCGTCGCAAGCCTATCGAGGGGTACGACATTAGCTTCCT
GATTACAAACTTTCATACGGAGCAGATGTACAAGCACAAGCTGGTAGACT
TCGTTATCAGCTTTATGGAGGAGATCGACAAGGAAATCAGCGAGATGAAG
CTGGCAGTTAATGCAAGGGCTCGAACCTGTGCCGAGGAGTTCCTGAAACG
CTTCATGCGACGC---AACAACTATCCATATCAGCCCCTGAACCACCAGC
CATCGGGA------CCGAGTCCTGCGAGC---CACGATTCCTTGGAGGCG
GAAAACGAGCAGGCGGCGGAGGAGCTAAAACAGAAGATCGGAGCCCTGAA
GTCCCTTACCATCGACATAGGAAATGAGGTGCGCTATCAGGATAAACTTC
TGCGTGGAATCGACGACGATATGGACCGAACGAGTGGTTTTCTGGGCAAC
ACGATGACGCGGGTGCTGCGGTTGGCCAAACAAGGCGGTGGTGCCCGCCA
GATGTTGTACATGTTTGCCTTCGTCCTCGTGGTTTTCTTCATCCTCTGGA
TAACCCTCAAGTTCAAAATGGCCACGGAGGAGCACCAGCGCCTGGCCAGC
ATCGTGAAGAGCTGCCACGAGAGCCTGCGTCAGCTGACGAAAGAGCACGG
CGCTGCGGCGGCCTGGCAGGAGCACACGAGCCCCAGGAACGCTAAGCGAC
TGGCGGAGTACGCTAAGGCCATGCGGCAGCTAGCGGCCATTTGGGAGACA
AACGGAAACAACGAGGAGCTTCAAGCCAGAAGCCGCATCAAGTGGGCTGT
CGACTATATTACCAAGTACTTCTTCACCGAGGGCATATACTTGCAAAAAC
GGCAGCGGGAGCAGCGCTTGCTGGACTCGTACAGAGCCGAGGGCACGATG
GGCGAGGTGGAG---TGCCGGCAGATGGAGGAGCCGCCGGACAGACTGCG
CGTGTTAGACGTAGGCAGCTGCTTCAACCCCTTTGCCAGTGCCCCGCACC
TTGAGGTCACTGCTCTGGACCTGTGCCCCGCTACC---GAGGACGTTCTG
CAGGCGGACTTCCTTCAGGTGGAGGTGGTGCCA---GGGCTGGAACAGCC
AGAGCTAAAGGAGGGC---------------------AGCGTGACAAGAC
TGCCGGCGAACCGCTTCGAGTGTGTCATCTTCAGCCTGCTGCTGGAATAC
ATGCCTAGCGCTGAGCAGCGGCTGCAGTGCTGCCGCAAAGCCTACGACCT
GCTCCTGCCCGAAGGCATCCTCGTGCTCATCACGCCCGATTCCCAGCACG
TGGGCAAGAACGCGCACCTCATGAAGAACTGGCGTTACTCGCTGGCCAGG
ATCGGCCTGCTGCGCGTGCGTTTCGAGAAGCTACCGCACATCTCGTGTAT
GGTGTTCCGCAAGGCCATCAGCCGCGAGCTCTCCCAGCATTGGGCGAGCA
TTCACCGGGAGGACGGCATGTGCGAGGAGATCCGCATACCGCAGGACGAC
TGCATGTCTTTGGAAATCCTTAAACAAGGCGCCGAGGGGCGTCTGTATTT
GGGCGATTTCAAAGGAGAAGCCTGCCTGATCAAGGAGCGGTTCGTGAAAA
AGTACCGCCACCCGGAACTGGACACCCAGATCACGCGGCAGCGCATGAAA
GCTGAGGCAAAAGCGGCCGGACGATGCCTGGACGCCGGAATTTTGGCCCC
GAGGATCCTCCACTCGGACCTCAACAACCACAAGCTCTATATGGAGTACT
TTGACAAAGCAAAGACAGCCAAGCAATTTATTCAAGATATAGTAACCAGC
---CATTCAGAGTCAGAGTCGCAGAAATCCTTGCAAGAATTATGCACGAG
AATCGGAAAGATCATTGGCAAAATGCACTGCCATCATATCATACACGGTG
ATCTAACCACTTCAAACATCCTCATCAATCCAAAA---------GGGGGT
GATTATGATGTGATATTCATCGACTTCGGATTAAGCCACTACAACCAGGC
CACCGAGGACAAGGGCGTGGATTTGTATGTCCTAGAACGGGCGCTGCTAA
GTACGCACAGCGAGCAACCTTACTTATTTGAGCATATTCTTAACGCTTAT
CGTTATGAATGCGGAAAGGATGTGGGAGCCGTTCTAACCAAGTTCGAGGA
GGTAAGAGCCCGAGGACGCAAACGGACTATGATTGGTATGCGGTTTTTGA
GA------AATTTATTGGCTCAT---CAGACGCGTAACTCA------TCC
ACCCAAGCTGGCCGCCGGCGAGTGGTAGTCACGGGGAGTGGAGCAGTCAC
CCCACTGGGCAACAATGTGGCGGATTCCTGGCGGCGCATCCTGGTCGGCG
AGTCGGCAATCTCTCGACTAGGACCAGATTTCAAGGGTCTGCCCTGTCAA
GTGGCGGCACAAGTTCCGCGGGAGAGCCTGCAGTTGGACCAGTACTTAAC
CAAGTCGGACCTAAAGCTGATGAGCCCCGCCACCCAGTTCGCCGTCGTAG
CGGCGGAGGAGGCCCTCGCCACCGGAAAGCTTAACCCAAAGGAACTGAGC
GAGGAGCAGCGAGAGCGCTTCGGCGTATGTGTGGGTATGGGCATGTTCGA
CCTGGCGGAGGTCTATGGAGCCTGGAACCAGCTGCAGCGTGGCTACAACA
GAGTGAGCCCCTTCTTTGTTCCCCGACTGCTGCCCAGCATGGCGTGTGGT
CACATAAGCATGCGGCACGGTCTGAGGGGACCCAACCACTCGGTGTCAAC
AGCCTGTGCAACAGGAGCCCATGCTCTGGGCGATGCGATGCGATTTATCC
GCAATGGCGACGCAGACGTAATGCTGGCCGGCAGTGGTGAAGCCTGCATC
GACCCCCTGTCCATCGCTGGGTTCTGCAGACTGCGAGCTTTGAGCACCGC
ATTCAACGATAACCCAGCGGTGGCTTCCAGACCCTTTGATAAGTCAAGGG
ATGGTTTTGTAATGGGTGAGGGTGCAGCTGTCCTTTTGCTGGAGGAACTA
GAGCACGCTCGCGCCCGAGGAGCTCCCATCCTAGCCGAGATCCTGGGCTA
CGGGCTGTCGGGCGACGCCTATCACATAACCTCGCCCAGCGAGGACGGAG
CAGGAGCCACTCTGGCAATGAGGCGGGCCCTTCAGGATGCTGGAGTTTCC
CCACATCAAATAACTTACGTAAACGCCCATGCTACCTCCACACCCACGGG
GGATCGTATCGAGTCACACGCAATTGGACGTGTTTTCGGCGAGCACACTT
CCCAAGTGAAGGTCTCCTCCACCAAGGGAGCCCATGGCCATCTGCTGGGC
TCATCCGGCAATCTGGAAGCTCTCTTTGTGGTGCACGCCTGCGCGGATAA
CAAGCTGCCACCCTCCATTAACATTGAGCAACTGGATGTGGAAGTCAAC-
-----GTTGTCACGGAAGCCACAGAATGGTCA------CCCGATCAAAAA
CGCCGCGTTGCCCTAAAGAATTCGTTTGGCTTCGGAGGAACCAATGCCTC
CCTCTGCATTGCCAGCTATGTCGAT---ATGCAGTTCCTCCGCGTCGGAG
GTCGTATCGCGGCGCTGCGCCAGAGAGTGGCGGACAAGTTCCAGATGCCG
GAGCGTTTCAAGGGCACCGTCGTGGAAAAGTGGGTGCAGTACTGGAACGG
CCTGGTCAGGGACTACACGGAGGTCGCGGTGGGCGTTGTGCGGGAGTCCT
ACTTGAAGCCCAAAAAGGCGTTGCTCTACGGAACGGGAATGGCGTTCCTT
TACCACGCCGGTCTCAACAACCCCGACGAAGAGGCATTTATGACTCTACT
CAGGCGGTCCACGAACAAGATGATTACTGTGCCATTGGAACTCCAGAACC
CTGTGACCGCCGACTATCTTCTGACCCTGGAGCGGGCCATCAACCAGAAA
AAGTTGCGCCTTCTCTCCTTGGGCATTTGCACGATCCTTTGGGTAGACCT
GTACGACGAAGACGACTGCACCTATCCAGCCATCTGCAAATACACCACCG
TGGGGATCCTCAACTTCCACGAGCGGATCATCGACGTGGGCTTCTGGAAC
CAGTACTGGCGACTCAAATGGAAGATGCGCAACTACGACGTCAACTACCT
GATGGAGTTAAACAACGTATATATTACTGTGGGCACAACCAAATTTGATG
CCCTTATATCAGCTGTAACTTCGGAACTTGCTCTTAAAGCATTGCAGATC
CGAAAGTGCGCTAAACTTGTTATTCAGCACGGAAATTCGCAACCATTGAC
AGAGGTGGAAACCCTCCTAATAAGAAAAACCTTTGGCATCCAAGTAGAGC
AATACAAATTTCGGCCGAACCTGGAGGATATACGAGCTGCGGACCTCATT
ATCGGACATGCAGGAGCCGGAACCTGCATGGATATTCTAAATAATCGAAA
ACGTGGACTTATTGTTATAAATGATACGCTCATGGACAATCATCAATTGG
AGTTGGCCAAACAGTTGGCCTCTGAAAACTATCTGTACTACTGCAAAGTT
CAGGATTTGGATGCAGAACTAATCTCCCTGGACTTTGAAGCCTTAAAACC
CTATGAAACCCAACCAGAAAACCTTACAAAATTTGTATCCGCTGTTAACG
AACTGATGTCC---------------------------------TTTATG
TTTATGGTGACCAAT---------------TTGAAGGTCCCGGGATTAGC
GCTTAGTGTCACCCGTTTACGTCACTACTTTCGAAACATGGACGCGAAGG
AGCTGCAGCCACCTGCTGCGGTGCGCGGGATGCAGGAGCTTCGAAGAGAC
GAGTTCCGGAAGAGCGTCCAAGTGCCCCGATTACGGGTGCCCGAAGCCCA
AGTACAACGAGTTATGCCGCTGGTCAAGCGGTTTCTGCTAAAAATGGAGC
ACCTGCACCCGGTCCGAGCGGTAGACCAG---------------------
---------TCCCGCGAAATCTTGCTGCACCCGACTCCAATTAAGGACTG
GGAGTGCCTCCCCACGGAGGATCTGCAAGAGCAGCAGGTCACCGCAGAGA
ATTTCTCCTTTAGCGAGCTCGAGCTGGGCTACGAGAACTGGAGTGCCAAC
GAGATCCTGAAGAGCGTGCTGCCTGCGGAAGAGGAGGGACTCACCTCTTA
CTCCCGCATCGGCCACATTGCCCATCTTAATCTCCGGGAGCACCTACTGC
CCTACAAGCAGCTAATAGGCCAAGTGCTCCGCGATAAGCTGCCCAACTGC
CGCACGGTGGTCAACAAGGCCGCCTCCATAGACAACACCTACCGCAACTT
CCAGCTAGAGCTGATCTGTGGCGACGCTGATTACCAGGTGGAGACCAAGG
AGAACGGCGTTCCCTTCGAGTTCGACTTCTCTAAAGTGTACTGGAATCCA
CGACTCTCGACGGAGCACGAAAGGATTGTCAAGATGCTGCGATCGGGAGA
TGTTCTCTACGACGTATTTGCTGGCGTCGGACCTTTTAGTGTTCCCGCGG
CCAAGAAGCGCTGCCACGTTCTGGCCAACGACCTCAATCCCGTCAGCTTC
CACTGGCTGCAGCACAACGCCAAGCGGAACAAGTGCCTTTCCCAAATAAA
AATGTTCAACCAGGACGGGAGGCAGTTCATAGTCGATGAGGTGCGCGAGG
ATTTGCTAAAGCGTCTGCTGACC------ACAGATACTACCTCCTACGCC
ATACACATAACTATGAATTTACCAGCCATGGCCGTGGAGTTTCTAGACGC
TTTTCGAGGTCTCTACAAGCCGGAGGAACTGGCCGAGTTGCCTCAAAGGG
TTTCC---TACCCCATCGTCCATGTCTACTCCTTTGCCAAGGGCGACAAC
ACCAAGGAGTTGGTGAGGCAACTGGTGGAGAGCAATCTGGGGGCCAGTCT
CGACGAGGAC---CTGCTGGAGGGAATCAGCTTTGTCAGGAACGTGGCCC
CCAACAAGGACATGTACAGGGTGTCGTTTAGGCTAACCCAGCACCTGCTA
ACCACCCCGAAGGAGATC------------GAAGGCTCGAGAAAGCGTTG
TGCGTCGGAGGAGCCG---------------------CTGGCAGCCAGCA
AAGTGAAATGTGTTATGGGTCGCACACAG------------CGTAACCGG
CTTCAAAGAGCCAAG---AAAGCAGAAGACGATTCTGGC-----------
-TCTCTTCGGGATCTATACGTTCACCTTCACTCGCTCGGATGGCAAAACA
ACACTCACCTATCTGCCCACAACTATGCAGAAACTGGACGGGGATTGTGC
TCAAAACAGGACACCTTTTCCCCGGAGGATGAACTCATTCGGCTACCCAT
TGGTTGCCTAATAAGCATAGTCACCTTGGAGTCGGATGAGGCTTTTAAAA
CTCTCTTCAATAAGGATTTATTCGACAAGGACTCGAGGATTTCCTTTCAG
GCCCTGATTGCCTGTTATCTTTTGTACCAAAAACATCTGCAGGATTGTAC
T---------AAAACGTCTGATTACACGCCCTATTTAAAAAGCCTGCCCA
GAAGCTACACAACTCCCTATTTCTGTTCCATACCAGAGCTGCAGTGTCTG
CCAGAATCGCTGCTAGAACGAACCGTGGAGCAAAACCGGCAGATACGTGG
CTACTTCGAAATAATCAAGAGTCTCGTC------CTCCTCTGTGATTGCT
GTGGGAAAAGCTACGGCCAGGAAATTTGGTCTCTCGCCGAATATAGATGG
GCATACTTCACTGTAAACTCGAGAAGCGTTTACCTGAGCTCTCGGTTTCT
GAAGAAGCAGAGCAAT------------------TACTTCCAGCCTCTCA
TCAGTGGGGACACTAATCTGGCATTGGCGCCATTCCTGGACCTGTTCAAC
CACTCTGATACTGTTCAGACTACTGCAGAAATCCAT--------------
----GGCCAGGATTACGTTCTAACACTGAAATCTCTACCGCTTCCTAAAA
CCAAACTCTATGACCAATTGTTCATCAGCTACGGTGCTCTGCCCAACTTT
AAGTTGCTGACAGAGTACGGCTTTTGGCTAAAAGGAAATAAGCACGACTA
CTTCGAGTTCTCTCTGCTGGACATTGAGCATATGATTAAGCACAACAAGG
AGCTATCAACGCAAACGTACCACCGGAACATCTTCAAGTTCATTAGGGAA
CACAATCTAAACGATCAGATGTTTGTGCACATCGGCGATGGCTGTTCGCA
TAATTTAAGGGTCGTGCTGCACCTGATTTTCAAACAACAGGCCTACTTTC
CCAACATTCTCAACCAGATTGCCTTTGGCGACGCCGAACAATTTGAGGAT
GTTCAACCAGAGCTTTTTTCCCTCGTGGCCCACAAAATAAATGAGTACGA
GATTTTTGTGAGAGAGTTGGATAAACTGCCTAAACTTACGGAAAGTGGAT
CGGTGACCCGATCTTATCTTCTGGAATGCATTCGCTATCTGAGTGACTTT
CAGGTGGCACATCCA------------------------GCAGAAATGTT
CAAACTTTCGGAACTGGTGCGCTGGCTGGGGCTCACCGAGTTCGAGATTC
TGGTCAACTTGTGCGGCCTGCTCGTGTTTACCATCACACTGGCCGTCAAG
CTGCATCTACAGGCCAGAGTTGGTCCCGGTGGA------------ATGCT
TCCGGAAGCCATGTGCGATTGGTTCACTGTGTTTAGCCCGCTATTCTTCA
TTGACATCTGCAATGCGTACTTCTGCGTCATCGTTGGCATACGCATGTAC
CTGGACTCAAACAACAAGCGAAAAGCACTGAACCGCTTCATGTGGAGCAC
CTATTTCCTCGTGCTGATTGCCATCTTTAAGTACCTGCTCTGCCTGAAGC
TCTCCAGC---AAGACGGGCCTCGAGTACTCGGAGGTCTTCTCACCGATC
TTCGTTCTGCTGCAGCTCGTGGCGGTGCGAGCCTGCCAATTGCCCAACTC
CATAATGTCGGGAACTAAGGTGCTGCGCTCCTTGCTGCACGAGCTTCGCC
AGGCTTCTCCAAAT---GGCTGCATTAAGGACTCACTGGCCGCACGTTAT
GTTTTGGCGCAATACAAGAAATTCGCCACAACAGAACAACAGCATTGCAA
AGCTCGCAATGAAGCAACCTTCCTGGGACAGACATACTTGACCTATCTGT
CCAGCCAGCGAAAGTACTTGGAGCTCTACAAGGAATTTCACGGGCGAGGC
GAGAGATCCGTAAGGGATACTGCCGATTTGGTGGGCTTCAAGCTGCCCTC
AGATCCTAAGATGGCGCTGCGAGTGCAATTCGAAAACAACGACGACATCG
GCGTCTTTACCAAGCTAACTAACACATACTGTTTGGTGGCCATCGGGGGA
TCTGAAACCTTCTACAGCGCCTTCGAGGCGGAGCTGGCCGAGACAATCCC
TGTGGTGCACGCCAACGTGGGCGGCTGCCGAATCATCGGTCGCCTTACGG
TGGGCAACCGAAACGGCCTGCTGGTGCCCAATTCCACCACCGACGAGGAG
CTGCAGCACCTGCGCAACAGTCTGCCGGATGCCGTGAAGATTCAGCGCGT
GGAAGAACGCCTCTCTGCGCTGGGCAACGTCATAGCCTGCAACGACTATG
TGGCCCTAGTGCACCCTGATCTAGACAAGGAGACGGAGGAGATCATCGGT
GATGTGCTCAAAGTGGAGGTCTTTCGCCAGACCATCGCGGACAACACACT
AGTGGGTTCCTATGCCGTTCTGAGCAACCAGGGCGGCATGGTCCACCCCA
AAACCAGCATACAGGACCAGGATGAGCTGTCGTCCTTGCTGCAGGTCCCC
CTTGTTGCGGGAACAGTGAACAGAGGCAGCGAGGTGCTCGCCGCTGGCAT
GGTGGTCAACGACTGGCTCTCCTTTGTGGGCATGAACACCACGGCCACAG
AGATTTCGGTGATTGAAAGCGTCTTCAAGCTGAACCAGGCGCAACCCGCC
ACGGTTACGACAAAACTGCGAGCCGCCCTCATTGAGGACATGTCCATGTC
A---GCGGCACGTTTGTACGGAAGT---------TTTCGTTTATTTTCTT
CGAGCGCCGTTCAGCGCAATGCTGTCGGCGGCAAGAGCCTAGTGGAGGCC
GTGGCTGTGACCCGGAATGGCCGCACTATTGTGGCATGGCACCCGGACAC
GCCGATTCCCTACGAGAACACCCAGCCACTGCCGAAGATCACAGAGGTTC
AGTCCTCGTCGGTGGTCAAGGAATCGGCGCTGAAAACTGCTATGCGGGCC
TTCAAGAGCAAACATCCGGAGGTAGCGCGCCAGGAACTGATGCAGCTGAC
CCACACGACCAAGCACCGATGGTTTCCAAGGGCCCGCGACAGGAAAGCGA
AGAAGACGCCGATGGACCGGCCATTCCTTATGACGACG---GCCGTGTTG
GGAGGCGGACTGAGCGGCCTGTCCGCCGGATACTACCTGTTGCGGCGGTT
TGGGAAGCCGCTGACCATCTACGAGGCCTCGCCACGAGTGGGCGGATGGG
TGCGGTCGGAGGACCGCAAGGACCGCAACTTCATCTTCGAGAGCGGACCG
CGTACCATACGGCCCGTTGGCCTACCGGGAGCAAACACTCTGGAACTGGT
GGAGGAACTGAAACTGGAGGTGACTCCCATCCGGCGCAGTCATGTGGCGG
CCCGCAACAGGATGCTCTATGCCAAGGGACAGCTGTGTATGCTTCCCAAC
AGCCCCAAAGGACTCTTTGGCGTCATGCCCCCTTTCACTAAACCGCTTTA
CAGGGCGCTTTTTAAGGATCTGGTCACCGATAGC---AAGAAGGCAAAGT
TGGATGATGAGAGCATATATAGCTTTGCAGAGCGTCGGTTCGGCAAGGAG
ATAGCCGACTACGCCATCAGTCCCATGATCTGCGGTATTTGTGCCGGAAA
TGCCCGCGAGATCAGCGTTCGTTTCCTGATGGAAGGTCTCTTCGAGAAGG
AGCAGAAATATGGAGGCGTACTCAAGGGCACACTTATTTCCCGCTTTAAA
GACAAG---ACAAAGGACGCCAAGGAGGGTCTTTTTGCCGAAGGACAGCC
GAAGCTTTACGCGCAGGCTCTGCAGGAGAAATGGGCCATGTACGGATTGC
AGGGCGGACTGGAGATCCTGCCGAAAGCCATGCGAAAGTACCTCGGCGAG
CGGGATGTCAACGTGCAGCTAAGCCACGAGTGCCGCAATCTGAACTTTAG
C---AGCTCTGGAGTCCGGATGACCATTAAGGATGCTGATGTGCCTGTGG
AACATGTGATCAGTTCTCTGCCCGCTCACAAACTGGCGCCTCTGGTGAAG
CAACAGCATCCCTCGTTGAGTGCCCAACTGCTGGACATACCTTACGTGGA
TGTGCTGGTGGTGAACATGCAGTTCCAG---GGCAAGCTGCTCAAGCAGG
ATGGCTTCGGACTGCTAGTGCCTCCGGTGGAAAAGCTGCCAATATTGGGC
GTGATCTTCGACAGCTGCTGTTTTGAAATGGGGGAGAACACCGTGCTCAC
CGTGATGATGGGCGGTCACTGGTTTGACCAGTGGTTCGGCGATCGCCCC-
-----AGCCCAAAGCAGATCCTCGACTTGGCCACCAGCCAAGTGCAGAAG
ATTCTGCAGATCAGCGAGGAACCGAAGTTCAGTCGCGTTCATACGCTGCA
CAAGTGCATCCCGCAGTACACAGTAGGCCACAAGCATCGCGTGGAGAGCA
TTCGGAACTACATCAAGACGTACAAGCTGCCGTTGTCATTGTGTGGAGCC
GCCTACGATGGAGTGGGCATCAACGATGTTATTCTGTCCGCCAGGCGACA
AGTAGAGTCGCTACCGCTGTCC------------------ATGCCTGCCG
AAAACCTGGAGGAGCAGGGCCTGGAGAAGAACCCGAACCTGGAGCTTGCC
CAGACCAAGTTCCTGCTCACCCTGGCGGAGTACAAGCAGGATGCAGCCCT
AAAGGCAAAGCTTCTGGAGGCGATTCGCACCGAGAACATGGCCCCATGGT
ATGAGCACATCTGCACGGAGCTCGGCTGGTCGGTGGACAAGGACCTGCTG
GCCCGCATGAAGGAGAACAACCGCGTGGAGGTGGAGCAGCTGGATGCGGC
CATCGAGGACGCAGAGAAGAACCTGGGCGAGATGGAGGTACGCGAGGCAA
ACCTCAAGAAGTCGGAGTACTTGTGCCGCATCGGAGACAAGGCTGCGGCA
GAGACCGCATTCCGCAAGACCTACGAAAAGACCGTTTCGCTGGGTCACCG
CCTCGATATTGTGTTCCACCTGATTCGCTTGGGCCTGTTCTACCTTGACC
ACGATCTCATCACGCGCAACATCGACAAGGCCAAGTACCTGATCGAGGAG
GGCGGAGACTGGGATCGGCGCAACCGGCTGAAGGTGTACCAGGGCGTCTA
CTCGGTGGCGGTGCGCGACTTTAAGGCAGCAGCCACCTTCTTCCTGGACA
CCGTTAGCACCTTTACCTCCTACGAACTGATGGACTACCCCACCTTCGTG
CGCTACACTGTGTATGTGGCCATGATTGCCCTGCCCCGCAACGAACTGCG
CGACAAGGTGATAAAGGGCTCCGAGATCCAGGAGGTCCTTCACGGACTGC
CCGACGTAAAGCAGTTCCTGTTTTCCCTGTACAACTGCCAGTACGAGAAC
TTCTACGTCCATTTGGCCGGCGTGGAGAAGCAGCTGCGCTCGGACTACCT
CATCCACCCTCACTACCGCTTCTACGTGCGCGAGATGCGCATTCTGGGCT
ACACCCAGCTGCTGGAGTCCTACCGCTCGCTCACCCTGCAGTACATGGCA
GAGGCGTTCGGCGTCACCGTGGACTACATCGACCAGGAGCTGGCCCGCTT
CATTGCCGCCGGACGGCTGCACGCCAAAGTGGATCGCGTGGGCGGCATTG
TGGAGACCAACCGGCCAGACAACAAGAACTGGCAGTATCAGGCCACCATT
AAGCAGGGCGATCTGCTGCTCAACCGCATCCAAAAGCTGAGCCGCGTGAT
AAACATC-------------------------------------------
--------------------------------------------------
--------------------------------------------------
----
>Drosophila_kikkawai
ATGGCCGCCACCCTCAAGCCCTACCTGACCGCCGTGCGCCACTCGCTGAC
GGCGGCCATGTGCCTGCAAGACTTCCCCTCCCAGGTGGTCGAGCGGCACA
ACAAGCCGGAGGTGGAGATCTGCTCCAGCAAGGAGCTGGTTCTCACGCCC
GTCGTCGTGTCCCGGAACGAGCGCGAGAAGGTGCTGATCGAGCCCTCGAT
CAACTCGGTGCGCGTTAGCATTGCGGTGAAGCAGGCGGACGAGATCGAGC
GCATCCTATGCCACAAGTTCACCCGATTCATGATGCGCCGCGCCGAATCC
TTCATCATTCTGCGCCGCAAGCCCATCGAGGGGTACGACATCAGCTTCCT
GATCACCAACTTCCACACGGAGCAGATGTACAAGCACAAGCTGGTGGACT
TTGTCATCAGCTTCATGGAGGAGATCGACAAGGAGATCAGCGAGATGAAG
CTGGCGGTCAATGCCAGGGCTCGCACCTGTGCCGAGGAGTTCCTCAAGCG
CTTCATGCGCCGC---AATAACTATCCATATCAGCCCCTGAACCAGCAGC
CATCGGGATCGGGCGCTGCTCCGGCGAGT---CATGATTCCCTGGAGGCG
GAAAATGAGCTGGCCGCCGAGGAGCTTAAACAGAAAATTGGAGCACTGAA
ATCGCTAACCATCGATATAGGCAATGAGGTGCGCTACCAGGATAAGTTAC
TGCGCGGAATCGACGATGATATGGATCGGACAAGTGGTTTTCTGGGCAAC
ACCATGACCCGGGTGTTGCGCTTGGCCAAACAAGGCGGTGGTGCTCGCCA
GATGTGCTACATGTTCCTCTTTGTCCTTGTCGTATTCTTGATCCTCTGGC
TGACCCTTAAGTTTAAGATGGCAACGGAGGAGCACCAGCGGCTGGCCGGC
ATCGTCAAGAGCTGCCACGAGAGCCTCCGCCAGCTGACGAAACAGCATGG
GGCGACGGTGGCCTGGCAGGAGCACACGAGTCCCAGAAATGCCAAGCGTC
TGGCGGAGTACGCCAAGGCCATGCGGCAACTGGCGGCCATATGGGAGACG
AACGACGGGAATTTGGAGCTGCAGGCGCGCAGCCGCATCAAGTGGGCCAT
TGACTACATTACCAAGTACTTCTTCACCGAGGGCATCTACCTGCAGAAGC
GGCAGCGGGAGCAGCGACTCCTGGAATCCTACAAGAGCGAGGGCCAGTTG
GGAGAGGTGAGG---TGTCAGCTAATGGAGGAGCCGCCGGACAGGCTACG
GGTGTTGGACGTGGGCAGCTGCTTTAATCCCTTTGCCAGTGCTCCGCACC
TGGAGGTAACGGCTCTGGATCTGTGCCCCGCCACC---GAAGATGTGTTG
CAGGCGGATTTCTTGAAAGTTGAAGTGGTGCCT---GGAGTGGCGGAACC
CGAGCTGGAAGAGGGC---------------------AGTGTCAGAAGGC
TACCAGCGAACCATTACGAGTGCGTCATCTTTAGCCTGCTGCTGGAGTAC
ATGCCCAGCGCCGAGCAGCGGCTGCAGTGCTGTCGGAAGGCCTACGACCT
GCTCCTGCCCGAGGGCATCCTTGTGCTCATCACACCCGACTCGCAGCATG
TGGGCAAGAATGCCCACCTCATGAAGAACTGGCGCTATTCGTTGGCCAAG
CTTGGCCTGTTGCGGGTGCGCTTCGAGAAGCTGCCGCACATCTCGTGCAT
GGTTTTTCGCAAGGCCATCAGCCGGGAGCTCTCGCAGCACTGGGCTAGCA
TCCACCGGGAGGAGGGGATGTGTGAGGAAATCCGGATACCACAGGACGAT
GGCATGTCCCTGGAAATCCTGAAGCAAGGCGCCGAGGGGCGTCTATACCT
GGGCGATTTCAAGGGCGAGTCCTGCCTGATCAAGGAGCGGTTTGTAAAGA
AGTACCGCCACCCCGAGCTGGACACACAGATCACGCGGCAGCGGATGAAG
GCCGAAGCAAAGGCGGCAAGCCGTTGCTTGGCTGCCGGTATCCTGGCCCC
GAAGATCCTTCACTCGGACCTCAACACCCACAAGCTGTACATGGAGTACT
TTGACAAGGCAACAACTGCCAAGCTGTTTATACAACGGACATGGGCGGCA
---AATTTGGAGGAAGAGGCGAAGCCGACGCTGCAGGAGCTCTGCTCGCG
AATTGGAACTATAGTCGGCAAGATGCACTCGAACCACATCATACACGGCG
ACCTGACCACCTCGAACCTGCTCATCAACCCGACG---------GCCCAC
GACTACGACATTATCGTTATTGATTTCGGACTGAGCCACTACAGTCAGGC
CACCGAGGACAAGGGCGTCGATCTGTACGTTCTGGAGCGCGCTCTGCTCA
GCACCCACAGCCAGCAGCCCTTCCTGTTCGAGCACATCCTGGCGGCGTAT
CGGAAGGAGTGCGGCAAAGACGAGGAGGCTGTGCTGTCCAAGTTCGAGGA
GGTGAGAGCAAGGGGACGCAAGCGCACAATGATTGGTATGCGGTTTTTAA
GAAGTTCCAATCTATTGACCCTTCTCCCAACGCGTAACTCC------TCC
ACACACTCCGGACGCCGGCGGGTGGTGATAACAGGAAGTGGCGCCGTAAC
TCCATTGGCCAACAACGCAGGGGATTCATGGCGGCGCATCTTGGCCGGGG
AATCAGCCATTTCCCAACTGGGACCTGAGTTCAAGGGCTTACCGTGTCAG
GTGGCTGCCCGGATAGACAGGGAGAAGCTCCAATTGGAGAAGCCCCTAAG
CAAGGCGGACATGAAGCTTATGAGTCCGGCTACCCAACTGGCTGTCTTGG
CGGCGGAGGAGGCTCTACAAGCTGGGAGGCTGAACCCCAAGGATATGAGC
GAGGAGCAACGTGAGCGATTCGGAGTCTGCGTGGGCATGGGCATGTTCGA
TCTTACGGAGGTCTACGGCGCCTGGCAGCAACTCCAGCGAGGCTATAACC
GCGTGAGCCCCTTCTTTGTGCCACGGCTGCTGCCCAGCATGGCCTGTGGT
CACATAAGCATGCGGCATGGCCTCAGAGGACCCAACCACTCGGTGTCCAC
AGCCTGCGCCACTGGTGCCCATGCCCTGGGCGATGCCATGCGCTTTATTC
GCAATGGAGATGCGGATGTGATGCTGGCTGGAAGCGGTGAATCCTGCATA
GATCCTCTTTCCATTGCCGGCTTCTGCAGATTGCGTGCCCTTAGTACCGC
TTTCAATGATAACCCAGCGGTGGCTTCCCGACCCTTTGACAAATCTCGTG
ACGGCTTTGTGATGGGGGAGGGGGCAGCCGTTCTTTTGCTTGAGGAACTG
GAACATGCCCGCTCGCGAGGAGCCCCGATCCTGGCCGAGTTATTGGGTTA
CGGCCTGTCCGGCGATGCGTTTCACATAACCTCCCCCAGTGAGAATGGGG
AGGGAGCTACTCTGGCTATGAAAAGAGCCATACAGGATGCCGGGATTAAG
CCGGAGGAGATTACGTATGTGAATGCCCATGCCACATCCACGCCGACCGG
TGACCGCATTGAATCGCACGCCATTGGACGAGTCTTTGGCGAGCACACCT
GTCAGGTGAGGGTTTCTTCCACGAAAGGAGCCCACGGCCATCTGCTCGGC
TCCTCGGGCAATCTAGAGGCCCTATTCGTGGTGCACGCTTGTGCAGACAG
CAAGCTGCCACCTTCCATCAACATAGAGGAGCTGGATGTGGACGTGAAAG
TGGACGTGGTCAGGGCAGCAGACGAATGGACG------CCGAACCAGGGA
CGTCGTGTTGCTCTCAAGAACTCTTTTGGATTCGGAGGAACCAATGCCTC
GCTGTGCATTGCCAGCTTTTCCGAA---ATGCGACTGATCCGC-------
-----ATCACGGCGCTGCGCCAGCGCCTGGCCGACAAGCTGGTGATGCCG
GAGCGACTGAAGGACACATTTGTGGAGAAATGGATCAAGTACTGGAACGG
CCTGATGCGCGACTACTCCGAGGTGGCGGTTGGCGTGGTCCGCGAGTCCT
ATGCCCGCCCCAAGAAGGCGCTGTTCTATGGCACCGGGCTAGTCCTGCTC
TACAAGAGCGCTGTAAACAATCCCAGCGAGGATTGTTTCATGACGCTGCT
GCGACGAGACACCAACAGGATGATAACGGTGGCAAAGGATCAACAGAATC
CCGTGGCGGCGGAATACCTGCTCACATTGGAGCAGGCCGTTAACCAGAAG
AAGCTCCGCCTGCTCTCGCTAGGCATCTGCACGCTGCTCTGGGTGGATCT
GTATGACGAGGACGACTGCACATATCCGGCCATCTGCGAGTACACCAAGG
TGGGCCTCCTCAACTTCCACGAGCGCGTCATCGATGTGGGCTTCTGGAAC
GAGTTCTGGCGGCTCAGGTGGAAGATGCGCAACTTTGATGTGAATTACCT
GATGCAGTTAAATACGGTTTATATTACCGTGGGCACCACCAAATTCGATG
ACCTTATAGGCGTCGTTAAATCGGAACCTGCCCTGAGAGCTCTGCAGGCC
AGAAAATGCCGTAAGCTCATCGTGCAGCATGGCAATTCGGAGCCCTTGTC
GGCCGAAGAAACTCAACTGATAAGCAAAAAGTATGGTATCCAGGTCGAAC
AATATAAATTCCGGCCGAATCTGGAGGATATAAGGGCTGCTGACCTCATT
ATTGGCCATGCCGGGGCTGGCACTTGCATGGACATACTGAACAACCGGAA
ATATGGACTGATTGTGATCAACGACAAGCTAATGGACAATCATCAACTGG
AGCTGGCCCGGCAACTGGCCGCCGAGAACTATATCTACTACTGCGGGGTC
ACGGATGTGGACGCCAAGCTGGCCACGTCGGACTTTCAAGCCCTGAGACC
CTACGAAACGCAGCCCGAGAATATGCAAAAATTCGTTCAAGCTTTAAATG
ATCTCATGACT---------------------------------GGTATG
TTTATGGTGGCCCAA---------------TTGAAGGTACCAGGAATAAC
GTTTATAGCCACTCGTTTACGTCATTACTTTCGGAATATGGAGTGCCAGG
ATCTGCAGCCGCCTTCGGCGGTGCGCGGCATGCAAGAGCTGCAGCGGGAC
CGCTTCCGGAAGAGTGTCCAAGTGCCCAGATTACGGCTGCCCGAGTCGCA
GGTGCAGCGTGTGATGCCGTTGGTCAAGAAACTCCTGCTCAAAATGGAGC
ACCTGCATCCTGTGCGTGCTGTGGACCAG---------------------
---------TCCCGGGAGATCCTACTGCATCCCACGCCAGTCAAGAACTG
GGAATCCCTGCCCACTGAAGAGCTACAGAAGCAGGAAGTGACAAAGGAGC
ATTTCTCCTTTGCGGAACTCGAGCTGGGCTACGAGAACTGGAGCGCCAGC
GAGATCCTAAAGAGTGTGCTACCCGCCGAAGAGGAGGGTCTCACCTCCTA
CTCCCGCATCGGTCACATAGCCCACCTGAATCTCAGGGATCACCTGCTGC
CCTACAAGCAGCTTATCGGCCAGGTGCTGCGCGACAAGCTGCCCAACTGC
CGGACGGTGGTCAACAAAGCGGCGAGCATCGACAACACCTACCGCAACTT
CCAGCTGGAGCTGATCTGCGGCGAGGCAGAGTATCAGGTGGTGACCAAGG
AGAACGGCGTGCCCTTCGAGTTTGACTTCTCCAAGGTGTACTGGAATCCA
CGTCTCTCCACGGAGCACGAGCGGATCGTTAAGCTGTTGCATTCCGGTGA
CGTTCTCTACGACGTCTTCGCCGGCGTGGGTCCTTTTAGTGTTCCGGCGG
CCAAGAAACGCTGCCATGTCTTGGCCAACGACCTGAATCCTGTGAGCTTC
CACTGGCTGCAGCACAATGCTAAGAGAAACAAGTGCCTGGGGCAGATCAA
AATGTTCAACAAGGATGGCAGACAGTTTATTGTGGAGGAGTTGCGGGAGG
ATCTTCTAAAGCGTCTGCTCACA------ACAGACACTTCTGCGTATGCC
ATTCATGTAACCATGAATCTGCCCGCCTTGGCTGTGGAGTTCCTGAACGC
CTTTCGTGGTCTCTACAAGGTGGAGGATCTTGCCGAGTTGCCAGGGAATG
TGGTT---TATCCTACCGTTCATGTTTACTCCTTTGCCAAGGGCGAAAAC
ACCAAAGCCTTGGTGCAAGAGCTGGCGGAAAGGCATCTGGGAGCCACTTT
AGATGATAGT---CTCCTTCAGGGCATTAGCTTTGTAAGGAATGTGGCTC
CCAACAAGGACATGTACAGGGTTTCCTTTCGCTTATCCCACCAGCTATTG
ACCACAACCAAGGAGGAG------------CAGCTCACGAGGAAACGAGG
CGCCCAGGAGGAGGATCAGCTTGAGGCTGATTTACAAAATTCAGCCAGCA
AAGTGAAATGTGTTATGGGTCGCACTCAG------------CGTCGTCGC
AGCCACAGGAACACC------------AAGGATTCCAGC-----------
-TCCTTGCATGCTCTCTACGTGGACCTCCACTCGCGGGGTTGGCAGAACT
CCACAGGCCTCTCAGCCTGCAACTTTCTCCAGACGGGCAGAGGACTGTGC
TCCAAGCGGGCCACGTTTGCTCCAGAGGATGAGCTAATACGGCTGCCCGT
GGAGTGCCTACTAAGTATAGCTACCCTGGAATCCGACGAGGCTTTTAAAG
AGCTCTTCAACAAGGAGTTCTTCGACAAGGATGCCAGGATCTCCTTTCAG
GCTTTGATAGCCTGCTACATAATGTACCAGAAACACCTGCAAGACTGTTC
A---------AATAGCTCGGTATACGCCGCCTACCTGGATACATTACCCA
AAAGCTACTCTACCCCCTACTTTTGCTCTATACCGGAGCTACAGTGCCTA
CCTGAGGCGCTGCTGGAGCGAACTGTGGCCCAGAACCGGCAGATAAAGGA
TTATTACGGAATAATCAAGAGTCTGGTGGGTTCCTTGAGCTGCCAGTGTT
GTGGACAAAGCTACTGCCTGGATATTTGGACCCTGGCCGATTATCGGTTG
GCTTACTTTGCCGTAAATACCCGCAGCGTGTACCTCAGTGCCCGTTTTTT
AAAGAAACAAAGCAGC------------------CACTTTCAAGGCCTGC
TCAGCGGAGACACCAACTTGGCCTTGGCTCCCTTCCTGGACCTCTTCAAC
CACTCGGATTCGGTCCAGACCACCGCTGAGATACAG--------------
----TCTAAGGATTATGTGGTCACCCTGAAGTCCCTGCCTTTGGCTGAAA
CCAAACCTTATGAGCAGCTGTTCATCAGCTACGGCGCTCTGCCCAACTTC
AAGCTTCTGACTGAGTACGGGTTTTGGCTGAAGGGTAATCTCCACGACTA
TTTTGAGTTCTCCTTGCTGGACATCGAACACATGATCAAGCACCGCAAGG
AGCTGTACTCCCAGATCTACCACCGTAACATCTTTAAGTTCATAAGGGAG
CATAATCTATCTGACCAGATGTTCGTACACCTGGGAGACGGCTGCTCCCA
CAATTTACGGGTGGTTTTACACCTGATCTTCAAGCAGCAGGCCTACTTTC
CCAACATCCTCAACCAAATAGCCTTTGGCGATGCCGAACAGTTCGAGGAT
GTGCAGCCGGAGTTGGCGTATCTTGTCAGGTACAAGGTGCAGGAGTATCA
GATTTTTATGGGAGAGCTGGATAAACTACCCGAGCTGACGGAGAGTGGAT
CTACTGCGCGATCTTATTTGGAAGAATGTGTCCGTTACCTGGGCGACTTT
GAAGCTAGGCATTTTCCTGATTTT---------------GATCAGATGTT
CAAGCTCTCGGAGCTGGTTCGCTGGCTCGGGCTCACCGAGTTCGAGATCC
TGGTGAACCTATGCGGGCTGCTGGTGTTTACCATCACGCTGGCCATCAAG
CTGTCGGGCGAGAACGCAGGCAACAGCTTGGGCGGACTCAACGGGATGCA
GCAGGAGCCGACGGAGGATTGGTTCACCATCTTCAGTCCACTCTTCTTCA
TCGATATTTGCAACGCGTACTTCTGCGTCATAGTGGGCATCCGCATGTAC
CTGGACTCGGACAACAAGCGCAAGGCCTTGCACCGCTTTATGTGGAGCAC
CTACTTCCTGGTGCTGATCGTCATCTTTAAGTACCTGCTCTGCCTGAAGC
TGTCGAGC---AAAATGGGGCTCGAGTATTCGGAGGTCTTCTCGCCGATC
TTCGTGCTCCTGCAACTCGTGGCGGTGCGCGCCTGTCAGCTTCCCAACTC
CATTATGTCGGGTACCAAGGTGCTGCGCTCCCTGCTACATGAACTGCGAC
AGGCCTCGCCGAAT---GGCTGCATCAAGGACAACCTGGCCGCGCGCTAC
ATTCTGGCGCAGTACAAGAAGTTCGAGACCACGGACCAGCAGCTCTGCAA
GGCCCGCAACGAGGCAATCTTTCTCGGGCAGACGTACCTCACCTACCTGA
GCAGCCAGCGAAACTACACGGAGCTGTACAAGGAGTTCCATGGGAGGGGA
GAGCGGTCCGTAAGGGACACCGCAGATCTGGTGGGCTTCAAGCTGCCCAC
GGATCCCAAGATGGCGCTGCGCGTGCAATTCGAGAACAACGACGACATCG
GCGTCTTCACCAAGCTAACCAACACATACTGTCTGGTGGCCATCGGCGGC
TCCGAGACCTTCTACAGCGCCTTCGAGGCTGAGCTGGCTGAGACGATTCC
CGTGGTGCACGCCAATGTGGGCGGCTGCCGCATCATTGGACGCACAACGG
TGGGCAACAGGAACGGCCTGCTGGTGCCCAATTCCACCACCGACGAGGAG
CTGCAGCACCTGCGCAACAGTCTGCCGGATGCTGTGAAAATCCAGCGCGT
TGAGGAGCGCCTTTCCGCTCTGGGCAACGTCATTGCTTGCAACGATTATG
TGGCTCTGGTCCACCCAGATCTGGACAAGGAGACCGAGGAGATTATCGGG
GACGTCCTCAAGGTGGAGGTCTTCCGACAGACAATAGCTGATAACACACT
GGTGGGCTCCTACACCGTGCTGAGCAACCAGGGCGGCATGGTGCATCCCA
AGACAAGCATAGAGGATCAGGACGAGCTGTCATCGCTCCTGCAGGTTCCC
CTGGTTGCGGGCACAGTAAATCGCGGCAGCGAGGTCTTGGCCGCCGGCAT
GGTCGTCAACGATTGGCTCTCCTTTGTGGGCATGAACACAACGGCCACAG
AGATCTCGGTGATTGAGAGCGTCTTCAAACTGAACCAGGCCCAGCCGGCC
ACGGTCACGACCAAACTGCGAGCCGCCCTCATCGAGGACATGTCCATGTC
A---GCGGCACGTTTATACACCGGT---------TTTCGCTTATTTTCCT
CG---------------AATCCCGTCGGCGGCCAGCGCCTGGTCGAGGCC
GTGGCAGTGACCAAGAACGGCCGCACCATTGTGGCCTGGCATCCGGAGCC
GTCCTTCCCCTACGAGAACACCCGGCCGCTGCCCAAGATTGCCGAGGCCC
AGAGCTCGTCGGTGGTCAAGGAAACGGCTCTAAACTCGGCAATGCGGGCA
TTCAAGAGCAAACACCCGGAGGTGGCGCGCCAGGAGCTGATGCAGCTGAC
GCACACCACCAAGCACCGATGGTTTCCACGTGCCCGCGACAACAAGGCCA
AGAAGACGCCGATGGACCGGCCGTACCTGATGAAGACG---GCTGTGCTG
GGCGCCGGTCTGAGCGGCCTTTCCGCCGGCTACTATCTGTTGCGCCGGTT
CGGCAAGCCGCTGACCATCTACGAGGCCCTACCGCGGGTCGGGGGCTGGG
TGCGGTCGGAGAACCGCAAGGATGGTAACTTCATTTTCGAGAGCGGACCG
CGAACCATTCGGCCCGTGGGAGAGGCTGGAGCCAATACCTTGGAGCTGGT
GGAGGAGCTCAAACTGGCGGTGAAGCCCATTCCACGCAGTCATGTGGCTG
CCCGCAATCGGATGTTGTATGCGAAGGGACAACTGTGTCTTCTGCCCAAC
GGACCCAAGGGTCTCTTCGGTGTCCTGCCGCCCTTCACCAAGCCGCTGTA
CAAGGCGCTGCTGCGGGATCTGTTCACCAAAAGC---ACACCGGTCAAGA
CGGGTGACGAGAGCATCTACAGCTTCGTGGAGCGCCGGTTTGGCAAAGAG
ATCGCCGACTACGCCATCAGCCCCATGATCTGCGGCATTTGTGCGGGGAA
CGCCCAAGAGATTAGCGTCCGCTTTTTAATGGAAGGTCTCTTTGAAAAGG
AGCAGAAGTACGGTGGTGTGCTCAAGGGGACCCTCTATGCGCTCTTCCAA
AACAAA---GAGAAAGACTCCAAGGAGGGGTTGTTCGCCCAGGGGCAGCC
CAAGCTGTATACGCAGGCGCTGCAGGAGAAGTGGGCCATGTACGGCCTGC
AGGGTGGCCTGGAGATCCTGCCACGCACCATGCGAAAGTACCTGGTGGAG
AGGGATGTCAACGTACAGCTGAGCAACGAGTGTCGGAACCTGTCCTTCAA
C---AGCTCTGGCGCCCAGATGACCATCAAAGATGCGGAAGTGCCGGTGG
AGCATGTGGTCAGTGCCCTGCCAGCTCACAAGCTGGCGCCTCTTGTAAAA
CAGCAGCATCCCTCGCTGTGCGCCGAGCTCTTGGAGATTCCTTACGTTGA
CGTTGTGGTGGTGAACCTGCAGTTCCAG---GGCAACCTCCTTAAGCAGG
ATGGATTTGGTCTGCTGGTGCCGCCCGTAGAAAAACTGCCCATTCTGGGC
GTAATCTTTGACAGCTGCTGCTTCGACATGGGCGGAAACACGATCCTCAC
CGTGATGATGGGCGGCCACTGGTTCGAGCAATGGTTCGGCAATCGTCCC-
-----AGCCAGAAGCAGATCCTCGACCTGGCCACTAGCCATGTACAGAAG
ATTCTGCAGATCAGCGAGGAGCCCAAGTTTAGCCGCATTCACACACTGCA
CAAGTGTATCCCGCAGTACACGGTTGGCCACAAGCGGCGCGTGGAGAGCA
TTAGAAACTATATCAAGTTCTTCAAGTTGCCTTTGTCGCTCTGCGGAGCC
GCCTACGACGGTGTGGGCATTAACGACGTCATCCTGTCCGCCAGACGTCA
GGTGGAGGCAATGCAA------------------------ATGCCTGCCG
AAAACCTGGAGGAGCAGGGCCTGGAGAAGAACCCGAACCTGGAGCTGGCG
CAGACCAAGTTCCTGCTGACCTTGGCAGAGTACAAGCAGGATGCGGCCCT
GAAGTCGAAGCTCCTGGACGCCATACGCGCGGACAACATGGCTCCGTGGT
ACGAGCACATCTGCACCGAACTGGGCTGGGCCGTGGACAAGGACCTGCTT
GCCCGGATGAAGGAGAACAACCGCGTGGAGGTGGAGCAGCTGGACGCGGC
CATCGAGGACGCAGAGAAGAACCTGGGCGAGATGGAGGTGCGCGAGGCAA
ACCTGAAGAAGTCAGAGTTCTTGTGTCGCATTGGTGACAAGGCCGCGGCC
GAGACTGCCTTCCGGAAGACCTACGAGAAGACCGTCTCGCTGGGCCACCG
CCTGGACATCGTGTTCCACCTAATCCGCCTGGGACTGTTCTACCTGGACC
ACGACCTTATCACACGCAACATCGACAAGGCCAAGTACCTGATCGAGGAG
GGCGGCGACTGGGACCGTCGCAACCGCCTGAAGGTCTACCAGGGCGTCTA
CTCGGTGGCTGTGCGCGACTTCAAGGCGGCTGCCACCTTCTTCCTGGACA
CAGTTAGCACCTTCACCTCCTACGAGCTGATGGATTACCCCACATTCGTG
CGCTACACCGTGTACGTGGCCATGATTGCACTGCCCCGCAACGAGCTGCG
CGACAAGGTGATCAAGGGCTCCGAGATCCAGGAGGTGCTCCACGGCCTGC
CCGACGTCAAGCAGTTCCTCTTCGCGCTGTACAACTGCCAGTACGAGAAC
TTCTACGTGCACCTGGCCGGAGTGGAGAAGCAGCTGCGCTCGGACTACCT
CATCCACCCCCATTACCGCTACTACGTGCGCGAGATGCGCATTCTCGGCT
ACACTCAGCTGCTTGAGTCCTACCGCTCCCTCACCCTACAGTATATGGCC
GAGGCCTTCGGCGTCACTGTGGACTACATCGACCAGGAGCTGGCGCGCTT
CATCGCCGCCGGACGGCTGCACGCCAAGGTGGATCGCGTGGGCGGCATCG
TGGAGACCAATCGGCCCGACAACAAGAACTGGCAGTACCAGGCCACCATC
AAGCAGGGCGATCTGCTGCTCAACCGCATCCAGAAGCTGAGCCGCGTGAT
AAACATC-------------------------------------------
--------------------------------------------------
--------------------------------------------------
----
>Drosophila_bipectinata
ATGGCCGCCACCCTGAAGCCCTACCTGACCGCCGTGCGCCACTCGTTGAC
GGCGGCCATGTGCCTGCAGGACTTTCCCTCGCAGGTCGTCGAACGCCACA
ACAAGCCGGAGGTGGAAATCTGTTCCAGCAAAGAACTGGTGCTCACGCCC
GTCGTGGTGTCCCGAAATGAACGGGAGAAGGTTCTGATTGAGCCCTCCAT
TAACTCTGTGCGTGTGAGCATCGCGGTGAAGCAGGCCGATGAGATCGAGC
GGATCCTGTGCCACAAGTTCACCCGATTCATGATGCGCCGCGCCGAATCC
TTCATCATTCTGCGGCGGAAGCCCATCGAGGGCTACGACATTAGCTTCCT
AATCACCAACTTCCACACTGAGCAGATGTACAAGCATAAGCTGGTGGACT
TTGTTATTAGCTTCATGGAGGAGATCGACAAGGAGATCAGCGAAATGAAG
CTGGCGGTCAATGCCAGGGCTCGCACCTGCGCCGAGGAGTTCCTCAAGCG
CTTTATGCGTCGC---AATAATTATCCCTATCAGCCCCTGAACCAGCAGC
CACCGAGC------TCTGGTCCCGCCAAT---CACGATTCCTTGGAGGCG
GAAAATGAACTGGCAGCCGAGGAGCTGAAACAAAAGATCGGTGCCCTCAA
ATCCCTGACCATAGATATAGGAAATGAAGTCCGTTACCAGGATAAGTTGT
TGCGCGGCATCGACGACGATATGGATAGGACGAGTGGCTTTCTGGGAAAT
ACAATGACGCGGGTAGTACGATTGGCCAAGCAGGGCGGAGGAGCCCGCCA
GATGTGCTACATGTTCCTTTTCATCCTGCTCGTTTTCTTTATTCTTTGGA
TAACTCTCAAGTTTAAAATGGCCACGGAAGAGCATCAACGTCTGGCTAAT
ATTATAAAAAGCTGCCATGAAAGTTTACGGCAGCTGACGAAGGAACATGG
AGCTGCAGCGGCGTGGCAGGAGCACACAAGTCCTCAGAACGCCAGCCGAT
TGGCGGAGTACGCCAAGGCCATGCGGCAACTGGCGGCCATATGGGAGACC
AACAACGAGAACGTGGAGCTGCAGGCGCGCAGTCGCATAAAGTGGGCCAT
TGACTATATCACGAAATACTTCTTCACCGAGGGAATTTATCTACAGAAGC
GACAACGCGAGCAACGTTTACTCGAATCCTACAGGACAGAAGGACAGTTG
GGCGACGTGGAG---TGCCAATGGATGGAGGAGCCGCCGGACAGACTACG
TGTGCTGGACGTGGGCAGCTGTTTCAACCCCTTCGCTAGCACCCCGCATC
TGGAGGTCACAGCCCTGGATCTTTGTCCGGCCACA---GCGGATGTCCTC
CAAGCAGATTTTTTAAAAGTAGAAATAGAGCCC---GGACTAGAAGAGCC
TGAACTGGTAGAGGGG---------------------AGTGTCAGGAGGC
TGCCTGCGAAGCACTACGAGTGCGTAATTTTCAGTCTTTTGTTGGAATAC
ATGCCCAGTGCCGAGCAACGGCTGGAATGCTGTCGAAAGGCCTACGACCT
CCTCCTGCCCGAAGGCATACTTGTTATTGTGCATCCAGACTCCCAGCATG
TGGGTAAAAACGCCCACCTAATGAAAAACTGGCGCTATGCGTTGGCCAAG
CTGGGCCTGCTAAGAGTGCGATTTGAGAAACTTCCACACATCTCTTGCAT
GGTTTTCCGGAAAGCCATCAGCCGGGATCTCGCCCAGCACTGGGCAAGCA
TCCACCGGGAAGAGGGCATGTGCGAAGCCATACGGATACCGCAGGACGAC
AATATGTCGTTGGAAATCCTGAAGCAAGGAGCCGAGGGGCGGCTCTATCT
CGGTAATTACAAAGGGGAATCCTGCCTGATTAAGGAGCGGTTCGTGAAAA
AGTACCGTCACCCGGATCTGGACACGCAGATCACGCGGCAGCGCATGAAG
GCCGAAGCTAAGGCAGCTGGTCGGTGCCTGGCAGCCGGCATCCTGGCTCC
CCGGATCCTCCACTCGGATTTGAATACTCACAAGCTGTATATGGAATACT
TTGAGAAAGCCCAGACGGCCAAGCAATTCATTCAGGAAACGGTGGCTGGA
---AAGACGGAGGATCTGGCGAAGCAAACTCTAGAGGATCTATGCACTAG
GATTGGTGGAATCATTGGCAAGATGCACTCGAACCACATTATTCACGGAG
ACTTGACCACGTCGAATATACTCATTAATCCGAAG---------GACGGC
GACTACGACGTTGTCTTCATTGATTTCGGGCTGAGCCACTACAACCAGGC
AACCGAGGACAAGGGTGTGGATCTGTATGTTCTGGAACGGGCTCTGCTCA
GCACGCACAGTGAGCAACCCTACCTATTCGAGAGCATTCTGTCATCCTAC
CGCAAGGAGTGCGGCAAGGACGAGGAGGCTGTTTTGGCCAAGTTTGAGGA
GGTCAGGGCGAGAGGACGCAAACGCACCATGATTGGTATGAGTTTTTTGA
AGAATTTTAAGATTGTGGCAGCGGCTCCATTGCGCTATTCTTCAACCTCA
ACACATTCCCACCGCCGACGGGTGGTGATCACCGGCAGTGGAGCTGTCAC
ACCGCTGGCCAACAATGTGGCGGATTCCTGGCGTCGCATCCTAGCCGGCG
AATCGGCAATCTCCAAGCTGGGACTAGAATTTAAAGGATTGCCCTGCCAG
GTGGCTGCACAAATACCAAAGGACTCCCTTCAACTGGACAAACACCTGAG
CAAGTCGGACATCAAGCTGATGAGCCCCGCCACCCAGTTGGCGGTACTGG
CGGCCGAGGAGGCGCTGACAAACGGACGCCTTAATCCCAAGGAGTTAAGT
GAGGAGCAAAAGGAACGCTTCGGCGTCTGTGTGGGCATGGGAATGTTTGA
TCTTGCGGAAGTCTACAGTACTTGGAACCAGTTGCAAAGGGGTTACAACA
GGGTTAGCCCCTTTTTCGTACCCCGACTCCTGCCAAGCATGGCATGTGGC
CACATCAGCATGCGACATGGTCTCAGAGGACCGAACCACTCAGTCTCCAC
GGCATGCGCAACGGGTGCTCATGCCTTGGGCGACGCCATGCGATTCATCC
GTAATGGAGATGCTGACGTGATGCTGGCCGGAAGCGGTGAAGCCTGCATA
GATCCTCTATCCATCGCCGGATTCTGCAGATTAAGAGCTCTGAGCACCGC
CTTTAACGACAACCCTGGAGTAGCCTCCAGGCCCTTTGACAAGTCCCGAG
ATGGCTTTGTGATGGGGGAAGGAGCTGCCGTGCTGTTGCTCGAGGAACTG
GAGCATGCCCGCGCTAGAGGAGCACCCATTTTAGCGGAAATCTTGGGCTA
CGGCTTGTCGGGCGATGCCTATCACATCACGTCCCCAAGCGAAGATGGGA
CCGGAGCTACGCTGGCCATGAAGCGGGCCATCCAAGATGCAGAAATCAGT
GCTGAGGAAGTCACCTATGTCAATGCCCATGCCACCTCTACACCCACTGG
CGATCGGATCGAATCCCATGCTATTTCCCGGGTCTTCGGTGATCATACCT
CGAATGTGAGGGTTTCCTCAACGAAGGGAGCCCACGGGCATCTCCTGGGC
TCTTCGGGGAATCTGGAGGCCCTTTTTGTAGTTCATGCTTGTGCGGAAAA
CAAGCTGCCACCCTCCATCAACATAGAGCAGCTGGATGTGGACGTCGAT-
-----GTGGTAACCAAATCCGTGGAGTGGTCTCCAAATCAGAATAAGAAT
CGCCGCATTGCCCTCAAGAATTCGTTTGGCTTTGGGGGCACCAATGCCTC
CTTGTGCATTGCCAGCTACTCGGAA---ATGCGACTGATACCACTGGGCG
GACGGATAACGGCGATGCGCCAGCGAATCAGCGAGCGTCTGGTGTTGCCG
CAACGATTCAAGGGCACCATCGTGGAGAAGTGGGTGACCTACTGGAAGAG
CCTGGTGCGCGACTACACGGAGGTGGCGATCGGCGTTGTACGCGAATCCT
ACGCCAAGCCCAAGAAGGCCCTGGTCTATGGAACCGGCCTGTATGTGCTG
TACCAGGCCGCGGCGAAAAATCCCGGTGAAGAAGCGTTCATGACGTTGTT
GCGACGAGAAACCAACAGAATGATCACTGTGGCGCCAGGACAACAGAACC
CCGTCTCGGCCGAATACCTGCTGCTCCTGGAGCGGGCCATCAATCAAAAT
AAATTGCGGCTAATGTCGCTGGGCTTCTGTACGCTAATGTGGGTGGATCT
CTACGACGAGGACGACTGCACATATCCGGCCATCTGCGAATATACCAAAG
TGGGCCTGTTGAACTTCCACGAGCGGGTGATCGATGTGGGCTTCTGGAAT
CAGTACTGGAGGCTCAGGTGGAAGATGCGCAACTACGACGTCAACTACCT
GATGAGTTTAAAAACAGTTTATGTTACCGTGGGAACCACCAAATTTGACG
CCCTTATAGCAGCCATATCCTCGGAAGCCGGGATCAGGGCCTTGAAGGAT
CGGAAATGCAAAAAACTTATCATTCAACATGGAAATTCGCTTCCTCTGAC
CCCTGAAGCAGTTCAACGGATAACCCGCAGGTACGGAATCCAAATCGAAC
AATATAAGTTCCGTCCAAACAAGGAAGATATTAGAAAGGCGGATTTGATC
ATCGGCCATGCAGGAGCTGGAACCTGTATGGATATACTGAACAACAACAA
GCATGGTTTAATTGTGATCAACGACCAGTTAATGGACAATCACCAATGGG
AACTGGCCCGGCAACTGGCTAGCGAAAATTATCTGTATTACACCAAAGTC
ACCGATTTGGATGAGCAGCTGACCAGTTTGGACTTTAGTGCTCTGACACC
TTACGAAGCCCAGGCCACGAACATTGAATGGTTTGTTGCCGCTGTTAACG
AGCTCTGCGTCGAAGCATCCCCGATAAGAAAATTTCGATTTTGTTTTATG
CCTATGGTGACCAGA---------------GTGAGGGTTTCGGAAATAAC
GATTTTATCCACCCGTTTACGTCACTACTTTCGAAACATGGACAGCTCGG
ACCTCCAGCCACCTGCCTCCGTGCGCGGAATGCAGGAGCTGCAAAGGGAG
CGGTTCCAGAAGAGTGTCCCAATTCCCAGATTGCGTGTACCCGAGTCCCA
CGTCCAGCGGGTGATGCCTTTGGTCAAAAAGTTTCTACTTAAAATGGAGC
ACCTGCATCCTGTGAGGGCGCTCGAAGCT---------------------
---------AACCGTGAGATCCTACTGCATCCGACACCCGTTAAGGACTG
GGACTCTCTGCCCACTGAGGAGTTGCAGCAGAGGGAGGTGACCAAGGAGC
ATTTTATTGTATCGGACCTAGAACTATCCTATGAGAATTGGAGCGCCAAC
GAGATACTGAAGAGCGTCCTGCCGGCGGAGGAGGAAGGACTCACCTCCTA
CTCCCGCATCGGCCACATAGTTCACCTGAATCTTCGCGATCACTTGCTTC
CCTACAAGCAGCTCATTGGTCAGGTCTTTCTAGACAAGCTGCCCAACTGC
CGCACGGTGGTCAACAAGGCTGCCACTATAGACAACACTTACCGCAACTT
CCAACTGGAGTTGATCTGCGGAGAGGAAGATTACCAGGTGGAGACCAAGG
AGAACGGTGTGCCTTTTGAGTTTGACTTTTCAAAGGTCTATTGGAATCCA
CGCCTCTCGACAGAACACGAAAGGATTGTAAAGTTGCTAAATGCCGGAGA
CGTGCTCTACGATGTCTTCGCAGGCGTGGGGCCTTTTAGTGTCCCGGCGG
CCAAGAAACGCTGCCACGTGCTGGCCAACGATCTGAATCCAGTCAGCTTC
CAGTGGCTGCAGCACAATGCCAAAAGGAACAAGTGCTTGTCCCACATCCA
AATGTTTAACAAGGATGGGCGGCAGTTTATTCTGGAAGAGCTGAGGAATG
ATTTGCTGAAGCGCCTTTTGGAA------ACCGACACCACCTCCTATTCC
ATTCACATAACCATGAATCTTCCCGCCATGGCAGTGGAGTTCTTGGATGC
TTTTAGAGGTATCTTTAAGGAGGAGGAGCTGAGTGACATCCCTAGTAATG
TGGTT---TACCCCTTTGTCCATGTTTATTCGTTTGCGAAAGGAGAAAAC
ACCAAGCATCTAGTGCAGGAGCTGGTTGAGAGCAATCTGGGCATCACCCT
GGATGATGAA---CTACTCCAGGGCATCAGTTTTGTTAGAAACGTGGCAC
CCAACAAGGACATGTACAGGGTTTCCTTCAGGCTGTCGCACAGATTACTG
ACAACGCCCAAGGTGGCAGTCTCG------GTAGCCTCTAGAAAGCGAAG
CGGCGAGGAGGAGGAC------------------------GTGCCCACCA
AAGTGAAATGTGTTATGGGTCGCACCCAG------------CGGAAACGC
CGCCAAAGGGCCAACCAACAATCAACCGAGGACCGCAGC-----------
-TCCTTAAGGGATCTCTATGTCCAGCTTCACTCACAGGGCTGGCAGAATG
AAACCCACTTATCCGTCAAAAGCTACCCTCAAACTGGTCGAGGGCTCTGC
TCTAAATCGGATACCTTTTCTGCAGAAGATGAACTTATTCGACTACCTAT
TAACACCCTTATAAGCATAGCTACCCTGGAGTCGGATGAGGACTTTAAAG
ATCTTTTCAACAAGGACCTCTTCGACTCGGATGCTAGGATATCCTTCCAA
GCTTTGGTAGCTTGTTACTTAATGCACCAAAAGCATCTAAAAGAATGCTC
A---------CAAAGCTCGAATTACGCCGCCTATTTGGATACCCTGCCCA
GAAGCTATACCACTCCCTATTTCTGCTGCATTCCCGAACTGCAGTGCCTG
CCGGAAGCTCTGCTGGAGCGAACTGTGTCCCAAAACAGGCAAATCAAGGG
ATATTACGAAATTATAAAAGGCCTTGTTGGATTCCTCAAATGTATCTGCT
GTGGGCAGAGCTACTGTCAGGATATCTGGACCTTGGCGGAGTATCGATTG
GCCTACTTCGCTGTTAACACGCGAAGTGTCTACCTCAGTTCTCGCTTCTT
GAAAAAGCCAAGTTCT------------------CACTTTCAAGGACTCA
TCAGTGGCGACACCAATCTAGCATTGGCGCCCTTTCTTGATTTATTTAAT
CACTCCGATTCGGTGCAAACCACGGCGGAGATTCAT--------------
----GGTCAGCATTATGTCGTAACCCTAACGGATTTACCTTCTTCCAAAA
CCAACCTCTATGATCAGTTGTTTATCAGTTATGGGGCATTGCCAAACTTT
AAACTGTTGACAGAGTACGGTTTTTGGCTGGAAAGGAACGCCCACGACTA
TTTTGAGTTCTCCATTCTGGACATAGAACACCTCATCAAGCAGAATAAGA
AGCTATCCACGGAGACCTACCACCGGAACATCTTTAAATTCATCAAGGAG
CACAACTTGGGCGATCAAATGTTTGTCCATCTCGAAGACGGTTGCTCCCA
CAACCTAAGGGTGGTGCTGCATCTCATATTCAAGCAACAATCCTATTTCC
CCAACATACTTAACCAGATAGCCTTTGGAGATGTGGAACAGTTTCAGGAT
GTGCAGCCAGAGCTTAACTATTTGGTGGGCCATAAGATTGTGGAGTATGG
AGTTTTTGTGGCAGAACTGGATAAGCTTCCTCGGCTTACGGCGAGCGGCT
CGGTGGCACGATCTTATCTGCTGGAGTGCATACGCTACCTAAAGGTTTTT
CAGGCGGCGAATTCCATAGTTGAT---------------GAGCTAATGTT
CAAGCTCTCTGAGCTGGTGCGCTGGCTGGGGCTGACAGAGTTTGAGATCC
TGGTCAATCTTTGCGGCCTTCTCGTGTTCACCATCACGCTAGCTGTCAAG
CTGTCA------GCCGCGGGACCGACTGGAGGC------------GTCCT
TCCCGAACTGGTAGGCGACTGGTTCACAGTCTTCAGCCCTTTGTTCTTTA
TCGACATTTGTAACGCGTACTTCTGCGTGATTGTGGGAATACGTATGTAC
TTGGACTCTGACAACAAGCGAAAGGCGCTGCACAGATTCATGTGGAGCAC
CTATTTCCTAGTGCTTATTGCCATTTTCAAGTACCTGTTGTGCCTGAAGC
TTTCTGGG---AAGACGGGCCTCGAGTACTCGGAAGTCTTCTCGCCGATA
TTCGTGCTGCTGCAACTTGTGGCGGTGCGTGCCTGCCAGCTCCCCAACTC
TATCATGGCAACT---AAGGTTCTACGCTCCCTTTTGCACGAGTTGCGTC
AGGCCTCGCCCAAC---GGCTGCATCAAGGACTCGCTGGCGGCTCGGTAC
ATTCTCGCCCAGTACAAGAAGTTTGAGACGACGGACCAGCAACTGTGCAA
GCGCCGGGACGAGGCCCTCTTCTTGGGTCAGGCCTACCTTACCTACCTGA
GCAGCCAACGCAAGTACACGGAGCTGTACAAGGAGTACCACGGGAGGGGC
GAGCGATCCGTGAGGGATACTGCAGACCTGGTGGGGTTCAAGCTGCCCAC
AGATCCCAAGATGGCGCTCCGCGTGCAATTCGAGAACAACGACGACATCG
GCGTCTTCACTAAACTTACAAACACATACTGCCTTGTGGCCATTGGCGGT
TCCGAGACCTTCTACAGTGCTTTTGAAGCGGAGCTGGCCGAGACTATCCC
GGTGATACACGCCAACGTGGGCGGCTGCCGCATCATTGGTCGCCTCACTG
TCGGCAACAGAAACGGGCTGCTGGTGCCCAATTCTACCACGGACGAGGAG
CTGCAGCACCTGCGGAACAGTCTGCCCGACGCCGTCAAGATCCAGAGAGT
GGAAGAGCGTCTATCAGCCCTGGGCAACGTCATAGCTTGTAACGACTATG
TTGCTCTCGTGCACCCAGATCTAGACAAAGAGACTGAGGAGATCATCGGC
GACGTTCTGAATGTGGAAGTGTTCCGTCAGACCATTGCCGACAACACGCT
GGTGGGCTCCTATACGGTTTTGAGCAACCAGGGCGGCATGGTGCACCCCA
AGACAAGCATACAGGACCAGGACGAACTGTCGTCCCTGCTGCAAGTTCCC
CTCGTGGCTGGAACTGTAAACCGAGGCAGTGAAGTGCTCGCTGCCGGCAT
GGTGGTCAACGACTGGCTCTCCTTTGTGGGAATGAACACCACCGCCACTG
AGATTTCCGTGATCGAGAGCGTCTTCAAGCTAAACCAGGCACAGCCGGCC
ACCGTGACAACCAAATTGCGAGCGGCCCTGATCGAGGACATGTCCATGTC
A---GCGGCACGTTTATACGCAGGT---------TTTCGTTTATTTTCCT
CGAGTTCCATCAACAGCAATGCTGTCGGTGGCAAGAGCCTGGTCGAGGCG
GTGGCGGTGACCAAAAACGGCCGCACCATAGTGGCATGGCACCCAGGTAC
ACCTTTCCCCTACGAGAAAACCCAACCGCTGCCCAAGATCGCCGATGTCC
AAACGTCTGAAGTAATCAAGGAAACTGCTTTGAAGACGGCGATGCAAGCC
TTTGGCAGGAAACATCCAGAGGTTTCCCGGCAGGAGCTGATGAAGCTGAC
GCACACCACAAAGAACCGATGGTTTCCTCGTGCCCGCGACAAGAAGGCGA
AGAAGACGCCCATGGACCGGCCATACTTGATGACGACG---GCTGTACTG
GGCGGCGGACTAAGCGGCCTCTCCGCCGGGTACTATCTACTGCGCCGGTT
TGGAAAGCCGCTAACCATCTACGAAGCGGCTCCCCGAGTTGGAGGATGGG
TGAGGACCGAGAGTCGCAAAGATCGGGGCTTTATCTTTGAAAGCGGGCCA
CGTACAATTCGACCGGTTGGTATTCCTGGAGCCAATACGTTGGAGCTAGT
AGAGGAGCTGCAGTTAGAAGTAAAGCCCATTACCCGCAGTCATGTGGCAG
CCCGGAACCGAATGCTTTACGCAAAAGGCCAACTTTGCCTGTTACCCAAC
AGCCCAAAGGGTCTCTTCGGTGTCAAGCCGCCCTTCACAAAGCCTCTGTA
CAAGGCGATTCTACGGGACCTAGTCGCCGGGAGA---ACGCCGACCAAGC
TAGAAGACGAATCCATATACAGCTTTGCGGAACGTCGGTTCGGCAAAGAG
ATTGCAGACTACGCCATCAGTCCAATGATCTGTGGAATCTGCGCCGGCGA
TGCTCGCGAGATCAGCGTAAAATTTTTAATGGAAGGGCTCTTTGAGAAGG
AACAGAAATATGGCGGTGTTCTGAAGGGATCCCTTATTTCACGGTTTAAG
GGTAAG---ATAGATGAAGGAAAGGAAGGCCTCTTTGCCCAGGGTCAGCC
GAAGCTTTACTCCCAGGCGCTGCAGGAAAAATGGGCCATGTACGGACTGG
CTGGAGGGTTGGAGACACTGCCCCGTGCAATGAGGAAGTACCTTGGTGAG
AGGGATGTCAACGTACAACTAAGCAACGAGTGCAAGAATTTGACCTTCGG
A---GACTCTGGTGTTCGGATGACAGTTAAGGACGCCGATGTACCTGTGG
ATCACATCGTCTGTTCCTTACCCGCCCACAAATTGGCTCCATTGGTTAAG
CTGCAACACCCTTCACTTTCCGCGCAACTACTGGAAATTCCTTACGTGGA
TGTGGTGGTAGTAAACATTCAATACCAA---GGGCAACTTCTTAAACAAG
ATGGCTTCGGATTGCTGGTTCCTCCCGTGGAGCAACTACCCATTCTAGGA
GTCATTTTTGATAGCTGCTGCTTCGACATGGAAGGTAACACAGTGCTTAC
TGTCATGATGGGCGGCCACTGGTTCGATAAGTGGTTTGGCGATCGCCCC-
-----AGTCAGAAGCAGATTCTGGATCTGGCCACTCACCATGTGAAAAAG
ATTTTGGAAATTCGCGAGGATCCCAAGTTCAGCCGTGTTCACACACTCCA
CAAGTGCATACCACAGTATACCGTTGGCCACAAACGCCGAGTGGACAATA
TCCGAAAGTACCTTAAGACTTATAAACTGCCGCTTTCCCTCTGCGGAGCC
GCGTACGACGGAGTAGGAATCAACGATGTCATTCTGTCTGCCCGACGTCA
GGTGGAAGCACTGCAGCTGGCC------------------ATGCCTGCTG
AAAACCTGGAGGAGCAGGGCCTGGAGAAGAACCCGAACCTGGAGCTGGCC
CAAACCAAATTCCTGCTCACTTTGGCGGAGCACAAACAGGATGCTACCCT
GAAAGCGAAACTTTTGGAGGCAATTCGCACGGATAATATGGCTCCGTGGT
ACGAGCACATATGCACGGAGCTCGCCTGGACCTTGGATAAGGACTTGTTG
GCGCGCATGAAGGAGAACAATCGCGTGGAGCTGGAACAGCTGGACGCAGC
CATCGAGGACGCGGAGAAGAATCTGGGCGAGATGGAGGTTCGCGAGGCGA
ATCTTAAGAAGTCGGAATATCTGTGCCGTATCGGCGACAAAGTAGCGGCG
GAGTCGGCTTTCCGTAAAACCTACGAGAAGACTGTGTCCCTGGGGCACCG
CCTTGACATTGTATTCCACCTAATCCGTCTGGGCCTCTTTTACTTGGACC
ACGATCTCATCACGCGCAACATCGACAAGGCCAAGTACCTGATCGAGGAG
GGCGGCGACTGGGACCGTCGCAACCGGCTTAAGGTTTACCAGGGTGTCTA
CTCAGTTGCCGTGCGTGACTTCAAGGCAGCTGCCACCTTTTTCCTGGATA
CCGTGAGCACCTTTACATCTTACGAGCTGATGGACTACCCCACCTTCGTG
CGATACACTGTCTATGTGTCCATGATTGCCTTACCTCGCAACGAGTTGCG
CGACAAAGTAATTAAGGGATCGGAAATACAGGAAGTACTTCATGGTCTGC
CGGACGTCAAGCAGTTCCTTTTCTCGCTATACAACTGTCAGTACGAGAAC
TTCTACGTGCATCTAGCTGGAGTAGAGAAGCAATTGCGCGCGGACTACCT
AATCCATCCCCACTACCGCTACTATGTGCGCGAGATGCGCATTTTGGGCT
ACACCCAGCTGCTTGAGTCTTACCGCTCGCTCACTCTGCAGTATATGGCG
GAAGCTTTTGGCGTTACTGTCGACTACATCGACCAGGAGCTGGCTCGTTT
CATCGCCGCTGGCCGGCTTCATGCCAAGGTTGACCGAGTGGGCGGCATCG
TGGAGACGAACCGGCCTGACAATAAAAACTGGCAGTACCAAGCCACCATC
AAGCAGGGAGACCTGCTCCTCAATCGCATCCAGAAACTGAGCCGCGTGAT
AAACATC-------------------------------------------
--------------------------------------------------
--------------------------------------------------
----
>Drosophila_ananassae
ATGGCCGCCACCCTGAAGCCCTACCTGACCGCCGTGCGCCACTCGCTGAC
AGCGGCGATGTGCCTGCAGGACTTCCCCTCGCAGGTCGTGGAGCGCCACA
ACAAGCCGGAGGTCGAAATCTGTTCCAGCAAAGAACTGGTGCTCACGCCC
GTCGTGGTGTCCCGAAATGAACGGGAGAAGGTTCTGATTGAACCTTCCAT
TAACTCTGTGCGTGTGAGCATCGCAGTGAAGCAGGCCGATGAGATCGAGC
GCATCCTGTGCCACAAGTTCACCCGCTTTATGATGCGCCGTGCCGAGTCC
TTCATCATTCTGCGGCGGAAGCCCATTGAGGGCTACGACATTAGCTTCCT
AATCACCAACTTCCACACTGAGCAGATGTACAAACATAAGCTGGTGGACT
TCGTCATTAGCTTCATGGAGGAGATCGACAAGGAGATCAGCGAAATGAAG
CTGGCGGTCAATGCCAGGGCTCGCACCTGCGCCGAGGAGTTCCTCAAGCG
CTTCATGCGACGC---AATAACTATCCCTACCAGCCCCTGAACCAGCAGC
CATCTGGA------TCAGGTCCCGCCAAT---CATGATTCCTTGGAGGCG
GAAAATGAACTGGCGGCCGAGGAGCTGAAACAGAAGATCGGTGCCCTCAA
ATCCCTGACCATAGATATAGGAAATGAAGTCCGTTACCAGGATAAGTTGT
TGCGCGGCATCGACGATGATATGGATAGGACAAGTGGCTTCCTGGGGAAT
ACAATGACGCGGGTAGTACGGCTGGCCAAGCAGGGCGGCGGACCCCGCCA
GATGTGCTACATGTTCCTTTTCATTCTGCTTGTTTTCTTCATCCTTTGGA
TTACCCTCAAGTTTAAAATGGCCACGGAGGAGCATCAACGTCTGGCTAAT
ATTATAAAAAGCTGTCACGAAAGCTTGCGGCAGCTGACCAAGGAACATGG
AGCTGCGGCAGCCTGGCAGGAACACACAAGTCCCCATAATGCCAGCCGAT
TGGCGGAGTACGCCAAGGCCATGCGGCAACTGGCGGCCATATGGGAGACC
AACAACGAGAATGTGGAGCTACAGGCGCGCAGTCGCATCAAATGGGCCAT
AGACTACATCACAAAATACTTCTTCACCGAGGGAATTTACCTACAAAAAC
GACAACGCGAGCAGCGATTGCTGGAATCCTACAAAACAGAAGGACAGTTG
GGCAACGTGGAG---TGCCAGTGGATGGAGGAGCCGCCAGATAGGTTGCG
TGTGCTGGACGTGGGCAGCTGCTTCAATCCCTTCGCTAGCACTCCGCACC
TGGAGGTCACAGCCCTCGATCTTTGTCCGGCCACA---GCGGATGTCCTG
CAAGCGGATTTTTTAAAAGTAGAAGTGGAGCCC---GGTCTAGAAGAGCC
AGAACTGGTGGAGGGA---------------------AGTGTCAGAAGGC
TGCCAGCGAAGCACTACGAGTGCGTAATTTTCAGTCTTTTGTTGGAATAT
ATGCCCAGTGCCGAGCAACGTCTGGAATGCTGTCGAAAGGCCTACAACCT
CCTCCTGCCAGAAGGCATTCTTGTTATTGTGCATCCAGACTCCCAGCATG
TGGGTAAAAACGCCCATCTAATGAAAAACTGGCGCTATTCCCTGGCCAAG
CTTGGCTTGCTGCGAGTGCGTTTTGAGAAACTTCCACACATCTCTTGCAT
GGTTTTTCGTAAAGCCATCAGCCGGGATCTTTCCCAGCACTGGGCAAGCA
TCCATAGGGAGGAGGGAATGTGCGAAGCCATACGGATACCTCAGGACGAC
AATATGTCATTGGAGATCCTGAAGCAAGGAGCCGAGGGGCGACTCTATCT
CGGAAACTACAAGGGCGAATCCTGCCTGATTAAGGAGCGGTTCGTGAAGA
AGTACCGGCACCCGGATCTGGACACGCAGATCACGCGGCAGCGCATGAAG
GCCGAAGCTAAGGCTGCCGGCCGGTGCCTGGCTGCCGGCATCCTGGCTCC
CCGGATCCTCCACTCGGATCTGAATACCCATAAGCTCTACATGGAATACT
TCGACAAGGCCCAGACGGCCAAGCAGTTCATTCAGGAGACGGTGGCTGGA
---AAGACGGAGGATCTGGCGAAGCAAGCTCTGGAGGAGCTGTGCACTAG
GATTGGTGGAATCATTGGCAAGATGCACTCGAACCACATTATTCACGGAG
ACTTGACCACATCGAATATACTCATTAACCCGAAG---------GAAGGC
GACTACGAAGTTGTCTTCATTGATTTCGGGCTGAGCCACTACAACCAAGC
CACGGAGGACAAGGGTGTGGATCTGTATGTCCTGGAACGGGCTCTGCTCA
GCACGCACAGCGAGCAGCCCTACCTGTTTGAGAGCATTCTCTCCTCCTAC
CGCAAGGAGTGCGGCAAGGACGAGGAGGCTGTTCTGGCCAAGTTTGAGGA
GGTGAGGGCGAGAGGACGCAAACGCACCATGATTGGTATGAGTTTTTTAA
AGAATTTTAAGATTGTGACAGTAGCTCCACTGCGCTACTCTTCAACCTCA
ACACATTCCCACCGCCGACGGGTGGTGATCACCGGCAGTGGAGCTGTGAC
ACCACTAGCCAACAATGCGGCGGACTCCTGGCGTCGCATCCTGGCCGGCG
AATCAGCAATCTCCAAGCTAGGCCCAGAATTCAAAGGATTGCCCTGCCAA
GTGGCTGCACAAATACCAAAGGACTCCCTTCAGCTGGATAAACACCTGAG
CAAGTCGGACATTAAGCTGATGAGTCCAGCCACCCAATTGGCGGTTCTGG
CGGCAGAGGAGGCCCTGACCACCGGACGCCTCAATCCCAAGGAGTTGAGC
CAGGAGCAAAAGGAGCGCTTCGGCGTCTGTGTGGGCATGGGAATGTTCGA
TCTTGCCGAAGTCTATGGCACCTGGAACCAGCTGCAAAGAGGTTACAATA
GAGTAAGCCCTTTTTTCGTGCCCCGACTCCTGCCCAGCATGGCGTGTGGC
CACATCAGCATGCGACATGGTCTCCGAGGACCCAACCACTCAGTCTCCAC
GGCGTGTGCAACGGGTGCTCATGCCTTGGGCGACGCCATGAGATTCATCC
GGAATGGAGATGCTGACGTGATGCTGGCGGGAAGCGGCGAAGCCTGCATA
GACCCTCTATCCATCGCCGGGTTCTGCAGACTAAGAGCTCTGAGCACCGC
CTTTAACGACAATCCCGGAGTAGCCTCCAGGCCCTTCGACAAGTCCCGAG
ATGGTTTTGTAATGGGTGAGGGAGCTGCAGTGCTGTTGCTGGAGGAACTG
GAGCATGCCCGCGCTCGAGGGGCACCCATTTTAGCGGAACTCTTGGGCTA
CGGCTTGTCGGGCGATGCCTATCACATAACATCGCCCAGCGAAGATGGGA
CTGGAGCAACGCTGGCCATGAAGCGGGCCCTCCAAGATGCAGGAATCAAG
GCCGAGGAAGTCACCTACGTGAATGCCCATGCCACCTCAACACCCACTGG
CGATCGCATCGAATCCCATGCCATTTCCCGGGTTTTCGGTGATCATACTT
CAAATGTAAGGGTTTCCTCGACGAAGGGAGCCCATGGCCATCTTCTGGGC
TCCTCTGGGAATCTGGAGGCACTGTTTGTAGTCCATGCGTGTGCGGACAA
CCAGCTACCGCCCTCCATCAACATAGAGCAGCTGGATGTGGACGTCGAT-
-----GTTGTAACCAAGTCCGTGGAGTGGTCT------CAGAATCAGAGT
CGTCGCATCGCCCTAAAGAACTCGTTTGGCTTTGGAGGCACTAATGCCTC
CTTGTGCATTGCCAGCTATTCGGAA---ATGCGACTGATCCCATTGGGCG
GACGGATAACGGCGATGCGCCAGCGTATCAGCGAACGGCTGGTGTTGCCG
CAACGATTCAAGGGCACGATCGTGGAGAAATGGGTTACCTACTGGAACAA
CCTGGTGCGCGACTACACAGAGGTGGCGGTCGGCGTGGTCCGTGAGTCCT
ATGCCAAGCCCAAGAAGGCCCTTGCCTACGGAACTGGTCTCTATGCGCTG
TACCAGGCCGCACAGAACAATCCCGGCGAAGAGGCGTTCATGACGTTGAT
GCGGCGGGAAACCAACAAGATGATAACTGTCGCACCAGGACAACAGAATC
CCGTCTCGGCCGAATACCTGCTACTCCTGGAACGGGCCATCAATCAGAAC
AAATTGCGGCTACTGTCGCTGGGCATTTGTACGCTTCTGTGGGTGGATCT
GTACGACGAGGACGACTGCACATATCCGGCCATCTGCGAGTACACCAATG
TCGGACTGATGAACTTCCACGAGCGGGTGATCGATGTGGGCTTCTGGAAT
CAGTACTGGCGGCTCAAGTGGAAGATGCGCAACTACGACGTCAACTACCT
GATGGATTTAAAAACAGTTTATGTTACAGTTGGAACCACAAAATTTGATG
CCCTGGTAGCAGCCATCACCTCGGAACCCGCCCTCAAGGCCTTGAAGACC
CGACAATGCCAAAAACTCATCATCCAACATGGAAACTCGCTACCTCTGAC
CGAAGATGCAGTGCAACTGATAAGGGACTCCCTCGGACTGGAAATAGAGC
AATATAAATTCCGTCCAAATAGAGAGGATATTAGAGACGCTGACTTGATA
ATTGGACATGCCGGAGCTGGAACATGCATGGATATTCTGAACAACAATAA
GCACGGCCTTATTGTAATCAACGACCAGTTAATGGACAATCACCAGTGGG
AGCTGGCCCGCCAACTGGCCTCAGAAAACTATCTCTATTACAGCAAAGTC
GCCGATTTGGATGAGAATCTGGCCACGTTGGACTTTAATGCTCTGAAACC
CTACGAAACCCAGCCCGAGAACTTGAAAAAATTTGTGGCCGCCGTTAATG
AACTAATGTCT------------------------------------ATG
CCTATGGTGACCAGA---------------GTGAGGGTTTCGGAAATAAC
GATTTTATCCACCCGTTTACGTCACTACTTTCGAAACATGGACTGCTCGG
ACCTCCAGCCACCTGCCTCCGTGCGCGGGATGCAGGAGCTGCAACGGGAG
CGGTTTCAGAAGAGTGTCCCCATTCCCAGATTGCGTATACCCGAAGCCCA
TGTCCAGCGTGTGATGCCTTTGCTCAAAAAGTTTTTGCTTAAGATGGACC
ACCTGCATCCTGTGAGGGCGCTCGAATCT---------------------
---------ACTCGTGAGATCCTACTGCATCCGACACCCATAAAGGACTG
GGACTCTCTGCCCACTGAGGATCTGCAAAAGAGGGACGTCACCAAGGAGC
ACTTTATCATATCAGACCTAGAACTATCCTATGACAATTGGAGCGCCAAT
GAGATCCTCAAGAGCGTCTTGCCGGCGGAAGAGGAAGGCCTCACCTCCTA
CTCCCGCATCGGTCACATCGTTCACCTGAATCTTCGCGACCACCTGCTGC
CTTACAAGCAGCTGATTGGTCAGGTCTTTCTGGACAAGCTGCCCAACTGC
CGCACGGTGGTCAACAAGGCTGCCACTATAGACAACACTTACCGCAACTT
CCAACTGGAGTTGATCTGCGGAGAGGAAGATTACCAGGTGGAGACCAAAG
AGAACGGGGTGCCTTTCGAGTTTGACTTCTCAAAGGTCTATTGGAATCCA
CGCCTCTCCACAGAGCACGAAAGGATTGTTAAGGCGCTGAATGCCGGAGA
TGTGCTGTACGATGTCTTCGCTGGCGTGGGACCTTTCAGTGTCCCCGCGG
CCAAGAAGCGCTGCCATGTGCTTGCCAACGACCTGAATCCTGTAAGCTTT
CAGTGGCTGCAGCACAATGCCAAAAGGAATAAGTGTTTGTCCCACATCCA
AATGTTTAACAAGGAAGGACGGCAGTTTATTCTCGAAGAGCTAAAGAATG
ATTTGCAGAAGCGGCTGTTGGAA------ACTGACACCACCTCCTATTCC
ATCCACATCACCATGAACCTACCCGCCATGGCGGTGGAGTTCTTGGATGC
ATTTCGAGGTATCTTCACGGAGGAGGAGCTAAGTGCCCTCCCCAGTAATG
TGGTT---TACCCCTTGGTCCATGTTTACTCGTTTGCCAAAGGAGAAAAC
ACCAAGCAGCTAGTGCAAGAGCTGGTTGAGAGGAATCTGGGCACCTCCTT
GGATGATGAA---CTTCTCCAGGGCATCAGTTTTGTTAGGAACGTGGCAC
CCAACAAGGACATGTACAGGGTTTCCTTTAGGCTGTCCCACAGGTTACTG
ACCACGCCCAAGGAGGCAGGTGCT------GTACCCTCTAGAAAGCGAAG
CGGCGAGGAGGAGCAC------------------------GTGCCCACCA
AAGTGAAATGTGTTATGGGCCGCACCCAG------------CGAAAGCGC
CGCCAAAGGCCCAACCGACAGCCAACCGAAGACCGCAGC-----------
-TCCGTGAGGGATCTCTATGTCCAGCTTCACTCACAGGGCTGGCAGAATG
ATACCCACTTATCCGTCAAGATCTACCCTCAAACTGGCCGAGGACTCTGC
TCAAAAACGGATACCTTCTCTGCAGAAGATGAGCTGATTCGACTACCTGT
TAATTGCTTCATAAGCATAGCTACCCTGGAGTCAGATGGAGACTTTAAGG
ATCTTTTCAACAAGGACCTCTTCGACACCGATGCTAGAATATCCTTCCAA
GCCTTAGTAGCTTGTTACTTAATGCACCAAAATCATCTCAACGAATGCTC
A---------CAAAGCTCGAATTACACAGCTTACTTGGATACCCTGCCCA
GAAGCTATACGACTCCATATTTTTGCTGCATTCCCGAACTGCAGTGCCTC
CCGGAATGTTTGCTGGAGCGAACTGTGGCCCAAAACAGGGTAATCAAGGG
ATACTACGAAATAATTAAGGGCCTTGTTGGTTTTCTTAAGTGTCATTGCT
GTGGGCAGAGCTACTGTCAGGACATTTGGACCTTGGCGGAGTATCGATTG
GCCTACTTTGCAGTTAACACGCGAAGTGTCTATCTAAGTTCACGTTTCTT
GAAAAAGCCAAGTAAT------------------CACTTTCAAGGACTCA
TCAGTGGGGACACGAATCTAGCACTGGCACCCTTCCTTGACTTATTTAAC
CACTCCGATTCAGTACAAACGACGGCCGAGATTCAT--------------
----GGACAGAATTATGTCGTCACGTTAAAGGATCTACCTACTCCTCAAA
CCAAGCTACATGATCAGTTGTTCATTAGCTATGGGGCGTTGCCAAACTTT
AAACTACTGACGGAGTATGGTTTCTGGCTGGAAAACAATGCTAACGACTA
TTTTGAGTTCTCTATTCTGGACATTGAACACCTCATCAAGCAAAATAAGC
AGTTATCCGCAGAGACCTACCACCGGAACATCTTCAAATTCATCAGGGAG
CACAACTTGTGCGATCAAATGTTTGTCCATCTCGAAGACGGCTGCTCCCA
CAACCTACGGGTGGTACTGCATCTCATCTTTAAGCAACAATCCTACTTCC
CCAACATACTCAATCAGATAGCCTTTGGAGATGTCGAACAGTTCCAGGAT
GTGCAGCCAGAGCTTAACTATTTGGTGGCCCACAAGATCGTGGAGTATGG
GGTTTTTGTGGCAGAACTGGATAAGCTTCCTCGGCTCACGGAGAGCGGCT
CGGTGGCACGATCTTATCTGCTGGAGTGCATACGCTATCTAAAGGCCTTT
CAGGCGACGAACTCTATAATTGAT---------------GAAGAAATGTT
CAAGCTCTCTGAGCTGGTGCGCTGGCTGGGGCTGACCGAGTTCGAGATTC
TGGTCAACCTTTGCGGCCTTCTCGTATTCACCATTACGCTAGCTGTCAAG
CTGTCC------GCCGCGGGATCGACTGGAGGC------------GTTCT
TCCCGAGCTGGTGGGCGACTGGTTCACCGTCTTCAGCCCTTTGTTCTTCA
TCGACATTTGTAACGCGTACTTCTGCGTAATTGTGGGCATACGTATGTAC
TTGGACTCGGACAACAAGCGCAAGGCGCTGCACCGCTTCATGTGGAGCAC
CTACTTCCTAGTGCTAATTGCCATCTTCAAGTACCTGCTGTGCCTCAAGC
TCTCTGGG---AAGACGGGCCTCGAGTACTCGGAAGTCTTCTCGCCGATT
TTCGTGTTGCTGCAACTTGTAGCGGTGCGCGCCTGCCAGCTGCCCAACTC
CATCATGGCGGCAACTAAGGTTCTACGCTCCCTTCTGCACGAGCTGCGTC
AAGCCTCGCCTAAC---GGCTGCATCAAGGATTCCCTGGCTGCCCGGTAC
ATTCTCGCCCAGTACAAGAAATTTGAGACTACGGATCAGCAACTGTGCAA
ACGCCGGGACGAGGCACTCTTCTTGGGTCAGGCCTACCTAACCTACCTGA
GCAGTCAACGAAAGTACACGGAGCTGTACAAGGAGTACCATGGGAGGGGC
GAGCGATCCGTGAGGGATACTGCGGACCTGGTGGGATTCAAGCTGCCCAC
CGATCCTAAGATGGCGCTCCGAGTGCAATTCGAGAACAACGACGACATCG
GCGTCTTCACCAAACTTACAAACACATACTGCCTGGTGGCCATCGGCGGT
TCCGAGACCTTCTACAGTGCCTTTGAGGCGGAACTGGCCGAGACTATCCC
GGTGATCCACGCCAACGTGGGCGGCTGCCGCATCATTGGTCGCCTCACTG
TTGGCAACAGAAATGGGCTGCTGGTGCCCAACTCCACCACGGACGAGGAG
CTGCAGCACCTGCGTAACAGTCTGCCCGACGCCGTCAAGATCCAGAGAGT
GGAGGAGCGTCTTTCGGCCCTCGGAAACGTCATAGCTTGTAACGACTATG
TGGCCCTCGTACACCCAGATCTGGACAAAGAGACTGAGGAGATCATTGGC
GACGTTTTGAATGTGGAGGTGTTCCGTCAGACCATTGCCGACAACACGCT
CGTTGGCTCCTACACGGTGTTGAGCAACCAGGGCGGCATGGTGCACCCCA
AGACAAGCATACAGGACCAGGACGAACTTTCGTCGCTGCTGCAAGTTCCC
CTCGTGGCGGGAACTGTAAACCGAGGCAGTGAAGTGCTCGCTGCCGGCAT
GGTGGTCAACGACTGGCTCTCCTTTGTGGGCATGAACACCACCGCCACTG
AGATTTCCGTGATTGAGAGCGTCTTCAAGCTAAACCAGGCACAGCCGGCC
ACCGTGACAACCAAATTGCGTGCGGCCCTCATCGAGGACATGTCCATGTC
A---GCGGCACGTTTATACGCAGGT---------TTTCGTTTATTTTCCT
CGAGTTCCATCCACCGCAATGCTGTCGGTGGCAAGAGCCTGGTCGAGGCG
GTGGCGGTGACCAAGAACGGCCGCACCATAGTGGCATGGCACCCAGACAC
ACCCTTCCCCTACGAGAAAACGCAACCGCTGCCAAAGATCGCCGAGGTCC
AATCCTCTGATGTGATCAAGGAAAGTGCTTTGAAGACGGCGATGCAAGCC
TTTGGAAGGAAACATCCAGAAGTGGCGCGGCAGGAGCTGATGAAGCTGAC
ACACACCACCAAGAACCGGTGGTTTCCACGCGCCCGCGACAAGAAGGCCA
AGAAGACGCCAATGGACCGGCCATACCTGATGACGACG---GCTGTGCTG
GGCGGCGGACTAAGCGGCCTCTCCGCCGGCTACTACCTATTGCGGCGGTT
TGGAAAGCCGCTAACCATCTACGAAGCGGCTCCTCGAGTCGGAGGATGGG
TGAGGTCAGAATTCCGTAAGGATCGGGGTTTTATCTTCGAGAGCGGACCG
CGTACAATTCGACCGGTTGGTGTTCCGGGGGCCAATACGTTAGAGCTGGT
CGAGGAGCTGCAGTTGGACATCAAGCCCATTACCCGCAGTCATGTGGCAG
CCCGGAACCGAATGCTGTACGCCAAAGGTCAGCTCTGCATGTTGCCCAAC
AGTCCAAAAGGTCTCTTCGGAGTCATGCCGCCCTTCACAAAGCCATTATA
CAAAGCGCTTCTACGGGACCTAGTTACCCAAAGC---ACGCCGGCCAAGT
TGGAGGACGAATCCATATACAGCTTTGCGGAACGACGTTTTGGAAAAGAG
ATTGCCGACTACGCCATCAGTCCAATGATCTGTGGAATCTGCGCCGGCGA
TGCTCGCGAGATCAGCGTACGGTTTCTGATGGAAGGACTTTTCGAGAAGG
AGCAAAAATATGGTGGTGTGTTGAAGGGATCGCTTATTGCGCGGTTTAAG
GGTAAG---GTAGATGAAGGAAAGGAAGGCCTATTTGCCCAGGGTCAGCC
TAAGCTTTACTCCCAGGCGGTGCAAGAAAAATGGGCCATGTATGGACTGA
CTGGAGGCTTGGAGATACTGCCCCGCACAATGAGGAAGTACCTTGGCGAG
AGGGATGTCAACGTACAACTGAGTAACGAGTGCAAGAATTTGACCTTTGG
A---AACTCTGGTGTTCGAATGACAGTCAAGGATGCCGATGTTCCTGTGG
ACCACATCGTCTGTTCCTTACCCGCCCACAAATTGGCGCCCTTGGTTAAG
GTTCAACACCCTTCACTTTCCGCGCAACTTCTGGATATTCCCTATGTGGA
TGTCGTTGTAGTAAACATGCAGTTCCAA---GGACAGCTCCTCAAACAAG
ATGGCTTCGGGTTGCTGGTTCCCCCAGTAGAGAAACTACCCATCTTAGGA
GTCATTTTCGACAGCTGCTGCTTCGACATGGGAGGTAACACAGTGCTAAC
GGTCATGATGGGCGGCCACTGGTTTGATAAGTGGTTTGGTGATCGTCCC-
-----AGTCAGAAGCAAATTCTGGACCTGGCCACTCACCATGTGCAGGAA
ATTCTTGGAATTCGCGACGATCCCAAGTTCAGTCGTGTGCACACCCTCCA
CAAGTGCATACCACAGTATACGGTTGGCCACAAGCGCCGTGTGGACAACA
TCAGAAAGTACCTAAAGACTTACAAACTGCCACTTTCCCTTTGCGGTGCC
GCCTACGATGGAGTAGGAATCAACGATGTCATTCTGTCTGCCCGGCGTCA
GGTGGAAGCACTGCAACTAGCC------------------ATGCCTGCCG
AAAACCTGGAGGAGCAGGGCCTGGAGAAGAACCCCAACCTGGAGCTGGCC
CAAACCAAATTCCTGCTCACTTTGGCGGAGCACAAGCAGGATGCTATTCT
GAAAGGGAAACTTTTGGAGGCAATTCGCACGGATAATATGGCTCCGTGGT
ACGAGCATATATGCGCAGAGCTCGGCTGGACGTTGGATAAGGACCTGTTG
GCCCGCATGAAGGAGAACAATCGCGTGGAGCTGGAACAGCTGGACGCGGC
CATCGAGGACGCGGAAAAGAATCTTGGTGAGATGGAGGTTCGCGAGGCGA
ATCTTAAGAAGTCAGAATATCTGTGCCGCATCGGTGACAAAGTAGCGGCG
GAGTCGGCTTTCCGCAAAACCTACGAAAAGACTGTGTCATTGGGACACCG
CCTTGACATCGTGTTCCACTTAATCCGCCTGGGCCTCTTCTACTTGGACC
ACGATCTCATCACGCGCAACATCGACAAGGCAAAGTACCTGATTGAGGAA
GGCGGCGACTGGGACCGTCGCAACCGGCTTAAGGTTTACCAGGGTGTCTA
CTCAATTGCCGTGCGTGACTTCAAGGCCGCTGCCACCTTTTTCCTGGATA
CCGTGAGCACCTTTACGTCGTACGAGCTGATGGACTACCCCACCTTCGTG
AGATACACCGTTTACGTGTCCATGATCGCCTTACCACGCAATGAGTTGCG
CGACAAAGTAATCAAGGGATCTGAAATACAGGAAGTTCTTCATGGTCTGC
CCGACGTTAAGCAGTTCCTCTTCTCGCTCTACAACTGTCAGTACGAGAAC
TTCTACGTGCATCTAGCCGGCGTAGAAAAGCAGCTGCGCGCGGACTATCT
AATCCATCCCCACTACCGCTACTATGTGCGCGAGATGCGCATTCTAGGCT
ACACCCAGCTACTTGAGTCCTACCGCTCCCTCACTCTTCAGTATATGGCG
GAAGCTTTTGGCGTTACTGTCGACTACATCGACCAGGAGCTGGCTCGCTT
CATCGCCGCTGGCCGGCTACATGCCAAGGTTGACCGAGTGGGCGGCATCG
TTGAGACGAACCGGCCAGACAATAAAAACTGGCAGTACCAAGCTACCATC
AAGCAGGGAGACCTGCTGCTCAACCGCATCCAGAAACTGAGTCGCGTGAT
AAACATC-------------------------------------------
--------------------------------------------------
--------------------------------------------------
----
>Drosophila_persimilis
ATGGCCGCCACATTGAAACCCTATCTTACCGCCGTGCGGCACTCGCTCAC
CGCCGCCATGTGCCTGCAAGATTTCCCCTCCCAAGTGGTGGAGCGTCACA
ACAAGCCGGAGGTGGAGATATGCTCCAGCAAAGAGCTGGTGCTCACGCCC
ATTGTGGTGTCCCGCAACGAGCGGGAGAAGGTTCTGATTGAGCCGTCGAT
CAACTCGGTGCGGGTGAGCATTGCCGTGAAGCAGGCGGACGAAATCGAGA
AGATACTGTGTCACAAGTTCACGAGGTTTATGATGCGCCGCGCCGAATCC
TTCGCCATATTGCGCCGGAAGCCCATCGAGGGCTACGACATTAGCTTCCT
CATCACTAACTGTCACACGGAGCAGATGTACAAGCACAAACTGGTGGACT
TTGTGATTAGTTTCATGGAGGAGATCGACAAGGAAATCAGCGAAATGAAA
CTGGCAGTGAACGCCAGGGCTCGAACATGCGCCGAGGAGTTCCTCAAGCG
GTTCATGCGACGCACCAACAACTATCCTTACCAACCGCTGAACCAACAGC
CATCTGGT------CCCAGTCCGGCTGGT---CATGATGCGCTCGAGGCG
GAGAACGAGCGCGCCGCCGAGGAGCTCAAACAGAAAATAGGCGCCCTCAA
GTCCTTAACCATTGACATTGGGAACGAAGTGCGCTACCAGGATAAGCTAC
TGCGTGGCATTGACGACGACATGGATCGGACATCGGGGTTCCTGGGCAAC
ACAATGACGCGAGTCGTCCGCCTGGCCAAACAGGGTGGCGGGGCCAAACA
GATGTGCTACATGTTCCTCTTTGTGCTTGTGGTGTTCTTGTTGCTCTGGC
TGACGCTAAAGTTCAAAATGGCCACTGAAGAGCATCAGCGTCTGGCTAAC
ATAGTGAAGAGCTGTCATGAGAGCCTGCGGCAGCTTACGAAGGATCATGG
GGCCCAGGTGGCCTGGCAGGAGCACACAAGCCCACAGAATACGAAACGTC
TGCTGGAGTACGCCAACGCAATGCGGGAGCTAGCTGGCATATGGGAAAGA
AATGACAGCAACATGGAGCTGCAGGCACGCAGCCGCATCAAGTGGGCCAT
TGACTACATAACCAAGTACTTCTTCACCGAGGGAATATACATGCAAAAGC
GCCAGCGGGAACTGAGATTACTAGAATGTTACACCAGCGAGCAGCAGCTG
GGTGAAGTGACG---TGCGAGTTCTTGGAGGAGCCACCAGACAGGTTGCG
GGTACTGGACGTGGGAAGCTGTTTCAATCCCTTTGCCAATTCCCCGCATC
TGGAGGTGACAGCAATTGATTTGTGTCCCGCCACC---AATGACGTCCTC
CAAGCGGATTTCCTGAAAGTTGATGTGTCGCCA---GGACTCGCAGAGCC
AGATCTTTGCGAGGGC---------------------AGCGTGAAGAGTC
TGCCTGCCAACCACTACGAGTGTGTTATATTCAGTCTTCTCTTGGAGTAC
ATGCCCAGTGCGGAACAGCGCCTTCTTTGCTGCCGGAAAGCCTACGATCT
CCTACGCCCCGAAGGTATACTTGTTCTCATAACGCCCGACTCTCAGCATG
TGGGCAAGAACGCGCACTTGATGAAGAACTGGCGCTACTCATTGGCCAAA
TTGGGCCTCCTCAGGGTACGCTTTGAAAAGTTGCCGCATATCTCCTGCAT
GGTGTTCCGTAGGGCCATAAGCATAGACCTTTCTCGCCACTGGGCGAGCA
TTCATCGAGAGGAGGGCATGTGCGAAGCCATAAAAATACCGCAGGACGAA
AATATGCCCAGCGAAATTTTAAAACAAGGAGCCGAGGCGCGCCTCTACCT
TGGCGAATACCAGGGAGAAACCTGCTTGATTAAGGAACGCTTTGTCAAGA
AGTACCGCCACCCAGAGCTAGACAAACAAATCACCCGACGTCGCATGAAG
GCAGAGATGAAGACGGCCGCACGTTGTCTGGCTGCCGGCGTGTTGGTCCC
GAAAGTACTTCACCTGGACTACCCCGCACACACCTTGTATATAGAATACT
ATGCCAATGCCAAGACAGCCAAGGAGTTCATCCAGGAAACGGTTGCCACC
---AAGGAGGCGGACGAGGCGAAGAAGCTACTGCTGGATCTGTGCTGGAG
AATCGGCGTGATCGTTGGCAGAATGCACACTGACCACATCATACATGGCG
ACCTGACCACATCAAACATCCTAATCGATCCCCAG---------GAGAAC
AAGTACGATATCGTGTTCATTGATTTCGGTTTGAGTCACTACGACAAGGG
CGCCGAGCGCAAGGGCGTGGATCTGTACGTTCTGGAGCGGGCCCTGCTGA
GCACGCACAGCGAGCAGCCCTATCTCTTCGAACAAATCCTGGCTGGCTAC
CGCATGCAGTGTGGCAGGGAGGGGGACATTGTTCTCGACAAGTTCGAGGA
AGTACGGGCACGCGGACGTAAGCGAACGATGATTGGCATGCGGTTGTTAC
GCAGTTCCAAGTTTTTTGTTCCT---CAGGCTCGAAATTCC------TCG
ACGCAGGCTGGACGACGACGCGTAGTGATCACTGGAAGCGGTGCCGTAAC
GCCGTTGGGAAACAATGCGCAGGACTCGTGGCGGCGGGTGTTGGCCGGCG
AGTCGGCAATCTCAAAACTGGGGCCGGAGTTCAAGGGATTGCCGTGCCAG
GTTGCCGCACAAATTTCAAGGGAAAACTTGCAGTTGGAAACGCATCTGAG
CAAAACAGACATCAAACTGATGAGCCCTGCCACACAACTGGCTGTGCTGG
CAGCAGAGGAAGCCCTGGCCTCGGGGAATCTCAAACCGAAGGAGCTCAGT
GAGGAGCAGCGGGAGCGCTTCGGTGTTTGTGTCGGAATGGGAATGTTCGA
TCTGGCGGAG---TACAGCATCTGGAACCAGCTACAGCGTGGCTACAATC
GAGTCAGTCCCTTCTTTGTGCCAAGACTGCTGCCCAGCATGGCATGCGGC
CACATCAGCATGCGGCACGGTCTACGAGGTCCCAACCACTCCGTTTCAAC
AGCTTGCGCCACTGGAGCCCATGCCCTGGGTGATGCCATGCGGTTTATTC
GCAGCGGCGATGCGGATGTGATGCTGGCGGGTAGCGGGGAGGCATGTATT
GACCCACTGTCAATAGCTGGCTTCTGCAGATTACGGGCCCTCAGTACCGC
ATTTAATGATAACCCAGCCGTGGCCTCGCGACCTTTTGACAAGGCGCGTG
ATGGCTTTGTGATGGGCGAAGGAGCAGCTGTGCTGCTGCTGGAGGAACTC
GAGCACGCACGCGCCCGCGGTGCCCCCATTCTGGCGGAGTTGCTGGGCTA
TGGCCTCTCAGGCGATGCACACCACATCACGTCCCCCAGCGAGGATGGGG
CTGGAGCCACACTGGCCATGCAACGAGCCCTCAAGGACGCCGGTGTCAGC
CCTAAGGAGATCAGCTACGTGAACGCCCACGCTACATCCACGCCCACTGG
TGATCGCATCGAATCGTATGCTATTAGTCGAGTGTTCGGCGAACACACGC
CCCAGGTCCAAGTATCCTCGACAAAGGGAGCCCACGGACACCTGCTGGGC
TCCTCTGGCAACCTGGAGGCGCTCTTCGTGGTGCACGCCTGCGCGGAGAA
TACCCTGCCGCCTTCCATAAACATCGAGCAGCTGGATGTGAACGTGAAT-
-----GTTGTGACTAAAGCTTGCGAATGGTCC------CAGGGACAGGGA
AGGCGCGTGGCTCTGAAGAATTCCTTTGGCTTTGGCGGCACCAATGCCTC
CCTATGCATTGCCAGCTACTCCGAAGAGATGAGTTTGATGCGTGTGGGCA
GCCGTGTGACGGCACTGGGACAGAAAATTGGCGAGAAAATCGTGCTGCCC
GAGCGTCTCAAAGACACTTTTGTCGAGAAATGGGTAAAATACTGGAAGGG
CCTGGTGCGCGACTACTCGGAGGTGGCCCTCGGTGTGGTCAAGGAATCAT
ATACCAAGCCCAAGAAGGCCCTTGCGTACGGCACCGGCATTCTGTGTCTG
TACCAAATGGCCCAGCACAACCCCGACGAAGGCGTTTTCATGACCCAGTT
ACGCCATGATAACAGCCGCATGATCATGGTCCCGCCTGAACTACAAAATC
ACGTTTCGGCGAAGCATCTTCTAATGCTGGAGCGCGCCATCAACCAAAAG
AAACTGCGCTTCCTCTCGCTGGGCATCTGCACGCTGGTCTGGGTGGATCT
CTTTGGCGAGGATGACTGCACATATCCAGCCATCTGCGAGTTCACCAACG
TCGGATTCCTGAACTTCCACGAGCGCGTGATCGACGTGGGTTTCTGGAAC
GAGTTCTGGCGCCTCAAGTCGAAGATGCACAACTACGATGTCAACTACCT
GATGCATTTAAAAACCGTTTATGTGACTGTTGGAACCACAAAATTCGATG
CGCTCATTAAGGCCGTAACGTCAGAGGCGGCTCTGGAAGCCCTGCAATCC
CGGGAGTGCCGCAAACTCATCCTGCAGCATGGCAATTCCGAGCCGGTACA
AGCGGATGAGTCTCGACGGATAAGCCAGCAATACGGGATCCAATTGGAGC
AGTACACGTTTCGACCCAATACTGAGGATATTAAGGCCTCCAATTTGATC
ATTGGCCATGCCGGTGCCGGCACCTGCATGGATATATTGACTAACGGCAA
GGCTGGACTCATTGTGGTCAACGACGAGCTGATGGACAACCATCAGCAGG
AATTGGCCACGCAGCTGGCCTCCGAGCAGTACCTCTACTATTGCAAACCC
AGCCAGTTGGCCGTCCAACTGGCTACTCTGGATTTTGCGTCGCTCAGAGC
CTACGAGTCGGCCAGCGAGAACATGCTGAAGTTTGTGAATGCCCTGGACG
AGCTGATGGCCAAT---------CGATGGTCACATTCCGCCAACAAAATG
ATTTTTGTGCCGCGG---------------CTGGAGGTACCAAAAATAAC
GATTATATCCACCCGTTTACGTCACTACTTTCGAAACATGAACTGTTCCG
AGCTGCTGCCGCCCGCCTCGGTGAGGGGGATGCTGGAGCTCCAGCGTGCG
GAGTTCCAAAAGCGTGTGCAAGTTCCCCAACTGCGGGTGCCCGAGCTGCA
GGTGCAACGTGTAATCCCTCTGGTCAAGAAATTCCTGCTCAAAATGGAGC
ACATGCATCCAGTGCGCGCTGTGGACAAG---------------------
---------TCGCGGGAGATACTACTGCACCCCATGCCTATAAAAGCCTG
GGAATCCCTTCCCACAGAAGACCTTCAGAAGCAGCAGGTCACGCAGGATA
ACTTCAGCTTTGTCGAACTTGAGTTGAACTACGAGAACTGGAGCGCCAAC
GAAATCCTAAAGAGTGTGCTCCCAGAGGAGGAGGATGGAATGACATCCTA
CTCGCGAATCGGACACATCGTGCATCTGAACCTGCGCGACCACCTCCTGC
CGTACAAGCAGCTCATAGGGGAAGTGCTGCGCGACAAGCTTCCGAACTGC
CGCACGGTAGTCAATAAAGCGTCTTCCATAGACAATACGTACCGAAACTT
CCAGCTGGAGCTGATATGCGGGGAAGCCGAGTACCAAGTGGAGACCAAGG
AGAATGGCATTCCTTTCGAGTTTGATTTCTCCAAGGTTTACTGGAACCCC
CGCCTATCTACCGAGCACGAGCGCATTGTTAAACTGCTCCAGCCAGGAGA
CGTTCTCTACGATGTGTTTGCCGGCGTGGGTCCGTTCAGCGTGCCGGCGG
CGAAGAAGCGCTGCCATGTCCTGGCTAACGATCTGAACCCCGTCAGTTTC
CACTGGCTGCAGCACAACGCGAAACGGAACAAGTGCCTTTCTAACATCAA
AATGTCCAACAAAGATGGAAGAGAGTTTATTTTGAAGGAACTGCGGGCGG
ACCTGCTGCAACGACTGCGTTTG------ACGGACACATCTTCGTATGCC
ACTCACATAACAATGAATCTCCCAGCCATGGCTGTGGAATTCCTGGATGC
GTTTCGCGGCCTCTACACAGACAACGAGCTAGCTGATATCTCCGATGCTG
TTGTC---TTCCCCACTGTTCACGTATATTCGTTCGCCAAGGGCGAGAAT
ACCAAAGCATTAGTGAGGGCGCAGGTAGAACAGAATCTGGCTTCCACACT
GGACGAGAAA---CAGCTTCAGGGCATTAGCTTTGTGCGTAATGTAGCGC
CAAATAAGGACATGTACAGGGTATCCTTTAAACTTACGCGGCATTTGCTA
ACCACGCCAAAGGAAGCCGAAGCC------AATAACGTACGCAAGCGGTG
CGCGGAGGATGAGAAAGTTGATCCT---------GAGGTGGCGGCAACAA
AAGTGAAATGTGTTATGGGTCGCACACAA------------CGCCTTCGT
CGACGCCAGGCCAGCGAATCGCCAACTGTTGACGCGCACAAA---CAGAA
CAGCCTGCAGGCTCTCTACGTCCAGCTGCATGCCCAGGGCTGGCAGAACT
CTACGCAGCTATCAGCGCACTCCTATGTACAGACTGGGCGCGGACTGTGC
TCAAAGCGTCGGTCGTTCGTGGCTGGGGATGAGCTGATCCGCCTGCCCGT
TGAGTGTCTCATAAGCATAGCTACCCTGGAGGCAGACCAGGCGTTCAAAG
GCCTCTTCAATAAGGATCTATTCGACAAGGACGCACGCATTTCGTTTCAG
GCCCTGATCGCCTGCTACTTGATGCACCAGAAGCACTTGCACGATTGTTC
A---------CAAAGCTCTCATATTGGTGTTTACCTGGATACTCTGCCTA
GAAGCTACACCACGCCTTATTTCTGCACCATACCCGAGCTGCAGTGTCTA
CCGGAGTCAGTGCTCGAGCGCACCGTGGCCCAGAACCGACAGATACGCGA
CTACTACGAAATTCTCAAGACCCTGGTGGGATCGCAGTATTGTGAGGGCT
GCGGCCAGAGGTACTGCCAAGAAATATGGACTCTGTCGGAGTATCGAGTG
GCCTACTTCGCCGTAAACACTCGTAGCGTCTACCTCAATGCCCGTCTGCT
GAAACTGCAGTCAAGCAAGAGC------------CACTTCCAGCCTCTCC
TGAGCGGGAATACAAAACTAGCACTGGCTCCGTTCCTGGACCTGTTCAAC
CATTCGGACGCTGTTCAAACAACTGCCGAGATCCAG--------------
----GGACAGGACTATGTTGTGACACTGAATGGCCTGCCCATACCTGAGG
TCAAGCCTTACGACCAGTTGTACATCAGCTATGGAGCGCTTACCAATTTC
AAGCTGCTGACAGAGTACGGCTTTTGGCTGAAGGGGAATGCCCATGACTA
CTTTGAAGTGTCATTGCTGGACATTGAGCACATGATCAAGCTCAATAAAA
CGCTGGCCACGCAGACCTACCATCGCAACATCTTTAAGTTTATCAGGGAG
CACAATTTGTGCGATCAGATGTTTGTTCACCTCGACGACGGATGCTCGCA
CAACCTCCGAGTGGTCCTTCATCTGATCTTCAAGCAGCAGGCCTACTTTC
CCAATTTGCTCAATCAGATCGCTTTTGGCGATGTCGATCAGTTTGACAAT
GTGCAGCCAGAGCTGGCATATTTGGTGGTCCACAAGATCAGAGAGTATCA
GATATTTGCGGGGGAGTTGGACAAGCTTCCGCAGCTAACAGAGAGCGGTG
CAGTAGCCCGGTCCTATCTGATGGAGTGCGTCCGATATCTGAACGACTTT
GAGGCGGCGCATTGCGCATCTGTATCTGATTTCCACAACGAAGAGATGTT
CAAACTATCGGAGTTAGTACGCTGGCTAGGCCTGACTGAGTTCGAGATCC
TGGTCAACCTGTGCGGCCTGCTGGTGTTTACCATAACGTTAGCCTTTAAG
ATATCCGGCACCTTGAAT------------------------GAGGTATT
CCCAGAGCTGATGAAAGACTGGTTCACCGTCTTCAGTCCTTTGTTCTTTA
TCGACATCTGCAATGCGTACTTCTGCGTCATTGTAGGCATCCGCATGTAT
CTGGACTCTGACAACAAGCGAAAGGCGCTGCATCGCTTCATGTGGAGCAC
TTACTTCCTAGTGCTGATTGCCATCTTCAAGTATCTGTTGTGTCTCAAGC
TGTCGGGCAGGAATACGGCGCTGGAATACAGCGAAGTCTTCTCGCCGATA
TTCGTCTTGCTGCAGTTGGTGGCCGTCCGGGCCTGTCAGCTGCCCAATTC
TATAATGTCGGCCACCAAAGTTCTGCGCTCTCTGCTGCACGAGCTCCGCC
AGGCGTCGCCAAGT---GGCTGCATTAAGGAATCCTTGGCCGCACGCTAC
ATACTGGCGCAGTACAAAAAGTATGAGACAACCGACCAGCAGCTGTGCAA
GGCCCGCAACGAGGCAGTCTTCTTAGGCCAAACATATCTCACCTACTTGA
GTAGTCTGCGCAACTATAACGAGCTGTACAAGGAGTACCATGGACGTGGA
GAGCGGTCCGTGAAGGAAACAGCCGATGTGGTCGGCTTCAAGTTGCCCAC
GGATCCCAAGATGGCGCTTCGCGTGCAATTCGAGAACAACGATGACATCG
GCGTCTTCACCAAACTCACAAATACATATTGTCTAGTCGCCATTGGCGGC
TCCGAGACCTTCTACAGTGCTTTCGAGGCCGAATTGGCCGAGACCATTCC
GGTGGTGCATGCAAATGTGGGAGGCTGCCGCATCATCGGACGCCTCACTG
TCGGCAACCGCAACGGGCTGCTGGTGCCCAACTCGACCACAGACGAAGAG
CTGCAGCATCTGCGCAATAGTCTGCCAGACGCCGTAAAGATCCAGCGGGT
GGAGGAGCGTCTCTCAGCCCTGGGCAACGTGGTGGCCTGCAACGATTATG
TGGCCCTTGTTCATCCTGATTTGGACAAGGAGACAGAGGAGATTATTGGG
GACGTCCTCAATGTGGAGGTCTTTCGCCAGACCATTGCCGACAACACCTT
GGTCGGCTCCTACACTGTACTGAGCAACCAGGGAGGCATGGTGCATCCCA
AGACGAGCATACAGGACCAGGACGAGCTGTCTTCTCTGCTGCAGGTTCCC
CTCGTAGCTGGAACGGTGAACCGTGGTAGCGAGGTCCTCGCGGCCGGCAT
GGTGGTCAACGATTGGCTCTCCTTTGTGGGCATGAACACAACAGCCACAG
AGATATCGGTGATTGAGAGCGTCTTTAAGCTGAATCAGGCACAGCCGGCT
GCGGTGACAACCAAATTACGCGCGGCCCTGATTGAGGACATGTCCATGGC
TTGGGCGGCACGTTTATACACAAGT---------TTTCGTTTATTTTCTA
AAAATGCCGTGAACTGCAACGCCATCGGAGGCAAGAGTCTGGTGGACGGC
GTGGCTATTACAAAAAATGGCAAAACAATAGTTGCCTGGCATCCAGAAAC
AGCCTTCCCCTACGAACACTCAAAGCCGCTGCCCAAAGTTGTGGAAGCGC
AAACCTCTGCGGTGATCAAGGAAACTGCACTGAAGACGGCGATGCAGGGA
TTCAAGAGGAAGCATCCTGAAGTGGCACGCTACGAGCTGTCGAAATTGAC
ACACACCACAAAGCACCGTTGGTTCCCACGTGCTCGCGACAAGAAGGCCA
AGAAGACGCCCATGGATAGGCCATACCTGATGAAAACG---GCCGTGCTG
GGCGGCGGCCTGAGTGGCCTCTCCGCCGGTTATTACCTGTTGCGGCGATT
CGGCAATCCTCTGACCATCTACGAAGCCTCCCCGCGAGTCGGTGGCTGGA
TACGGACAGAGGCGCGCAGGGATCGCGACTTTATATTTGAGACTGGACCA
CGCACTATACGTCCCGTTGGTATACCTGGAGCCAATACGCTGGAGATGAT
GGAGGAGCTGCAGTTGCCCCTGAAGCCAATCCCTCGGAGTCATGTGGCGG
CTCGCAATCGCATGCTGTATGCCAAGGGCCAGCTGTGTATGCTGCCCAAT
AGTCCCAGAGGACTGTTTGGCGTCAAGCCGCCATTCACTCAACCCCTGTA
TAAGGCACTGCTCCACGATCTGTCCACGGGGAGG---ACTTTGGCCAGCA
ACGAGGACGAATCGATATACAGCTTTGCCGAGCGCCGCTTTGGCAAGGAG
ATAGCCGACTACGCCATCAGCCCCATGATCTGTGGCATTTGCGCCGGCGA
TGCCAAGCAGATCAGCGTTCGCTTCCTAATGGAGGGACTTTTCGAGAAGG
AGCAGAAATACGGCGGCGTGCTCAAGGGCATCCTATATGCCCGCTTCAAG
GATAAT---GTAGACGAGAAGAAGCCGGGACTGTTTGCCCAAGATCAGCC
CAAACTCTATGCCCAGGCCCTGCAGGAGAAGTGGGCGATGTACAGCATCG
AGGGTGGATTGGAGGTACTGCCTCGAGCCATGCGCAAGTATCTCGACCAA
CACAACGTCAACGTGCAGCTAAGCAACGCGTGCCAGACTTTGACATTCAG
C---AAAAGTGGAGTCCGCATGTCCCTACGCAATGCTGATGTCCCTGTGG
ACCATGTCGTGAGCTCTCTGCCAGCCTACAAACTGGCTCCACTCTTGAAG
CCACAGCACCCCTCGCTGTGCGAGCAGCTCCTGGAAATTCCCTATGTGAA
TGTAGTGGTCGTCAACATTCAGTATAAT---GGCAATCAGCTCAAGCAGG
ACGGCTTCGGTCTGCTGGTGCCTCCCGTCGAAAAGCTGCCCATTTTGGGT
GTTATCTTTGACAGCTGCTGCTTTGACATGAACGGAAACACGGTGCTAAC
CGTGATGATGGGCGGTCATTGGTTCGACCAATGGTTTGGCCATCAACCC-
-----AGCCAGAAGCAGATTCTCGATATTGCCAAAAAGTACGTGCGCGAG
ATACTCGACATCCAGGAGGAGCCCAAGTTCAGTCGCGTCCACATTCTCCC
CAAGTGCATTCCACAGTATACCGTGGGCCACAAGGAACGCGTGAAGAGGA
TCCGCAAGTATCTGAAGGACTACAAGCTGCCCTTGTCGCTGTGCGGTGCT
GCCTTCGATGGCGTAGGCATCAACGATGTTATATTGTCGGCTCGTCGTCA
GGTGGACGCCATACCG------------------------ATGCCTGCTG
AAAACCTCGAAGAGCAGGGTTTGGAGAAGAACCCAAACCTGGAGCTGGCC
CAGACAAAGTTTTTGCTCACTTTGGCCGAGCACAAACAAGATGTGAGCCT
AAAGGCAAAACTCTTGGACGCCATACGGGCCGATAATATGGCACCATGGT
ACGAACATATCTGCACTGAACTCGGCTGGACTGTGGACAAGGATCTGTTG
ACGCGCATGAAGGAGAACAACCGCGTGGAGATCGAACAACTGGATGCGTC
CATCGAAGATGCCGATAAGAATCTGGGCGAAATGGAGGTGCGCGAGGCTA
ACCTGAAAAAGTCGGAGTATTTGTGCCGCATTGGCGACAAAGCCGCTGCT
GAGACAGCCTTCCGCAAGACATACGAGAAGACCGTCTCGTTGGGCCATCG
CCTGGACATTGTGTTCCACCTCATCCGTTTGGGTCTGTTCTATTTGGATC
ACGACTTAATAACACGTAACATCGACAAGGCAAAATACCTGATTGAGGAG
GGCGGCGACTGGGATCGCCGCAATCGTCTGAAGGTGTACCAGGGAGTATA
TTCCGTTGCAGTGCGCGACTTCAAAGCGGCGGCAACGTTCTTCCTGGACA
CCGTGAGCACCTTCACCTCGTACGAGCTTATGGACTACCCCACATTTGTG
CGCTACACAGTGTATGTGTCCATGATAGCCCTGCCGCGCAACGAGCTACG
CGACAAAGTCATCAAGGGCTCGGAGATTCAGGAGGTTTTGCACGGGTTGC
CCGATGTCAAACAGTTCCTCTTCTCCCTTTACAACTGTCAGTATGAGAAT
TTCTACGTACATTTAGCTGTGGTCGAGAAGCAGCTGCGTTCCGACTACCT
CATCCACCCTCACTACCGCTACTACGTGCGAGAGATGCGTATCCTTGGGT
ACACCCAACTACTGGAGTCTTATCGCTCCCTCACGCTTCAGTACATGGCC
GAGTCTTTTGGGGTCACTGTGGATTACATCGACCAGGAGCTGGCACGCTT
CATCGCCGCTGGTAGGCTGCATGCCAAGGTGGATCGCGTCGGCGGCATTG
TGGAGACGAATCGCCCGGACAACAAGAATTGGCAGTACCAGGCCACCATC
AAGCAGGGTGATCTGCTGCTCAATCGCATTCAGAAGCTGAGTCGCGTGAT
AAATATA-------------------------------------------
--------------------------------------------------
--------------------------------------------------
----
>Drosophila_pseudoobscura
ATGGCCGCCACATTGAAACCCTATCTTACCGCCGTGCGGCACTCGCTCAC
CGCCGCCATGTGCCTGCAAGATTTCCCCTCCCAAGTGGTGGAGCGTCACA
ACAAGCCGGAGGTGGAGATATGCTCCAGCAAAGAGCTGGTGCTCACGCCC
ATTGTGGTGTCCCGCAACGAGCGGGAGAAGGTTCTGATTGAGCCGTCGAT
CAACTCGGTGCGGGTGAGCATTGCCGTGAAGCAGGCGGACGAAATCGAGA
AGATACTGTGCCACAAGTTCACGAGGTTTATGATGCGCCGCGCCGAATCC
TTCGCCATATTGCGCCGGAAGCCCATCGAGGGCTACGACATTAGCTTCCT
CATCACTAACTGTCACACGGAGCAGATGTACAAGCACAAACTGGTGGACT
TTGTGATTAGTTTCATGGAGGAGATCGACAAGGAAATCAGCGAAATGAAA
CTGGCAGTGAACGCCAGGGCTCGAACATGCGCCGAGGAGTTCCTCAAGCG
GTTCATGCGACGCACCAACAACTATCCCTACCAACCGCTGAACCAACAGC
CATCTGGT------CCCAGTCCGGCCGGT---CATGATGCGCTCGAGGCG
GAGAACGAGCGCGCCGCCGAGGAGCTCAAACAGAAAATAGGCGCCCTCAA
GTCCCTAACCATTGACATTGGGAACGAAGTGCGCTACCAGGATAAGCTAC
TGCGTGGCATTGACGACGACATGGATCGGACATCGGGGTTCCTGGGCAAC
ACAATGACGCGAGTCGTCCGCCTGGCCAAACAGGGTGGCGGGGCCAAACA
GATGTGCTACATGTTCCTCTTTGTGCTTGTGGTGTTCTTGTTGCTCTGGC
TGACGCTAAAGTTCAAAATGGCCACTGAAGAGCATCAGCGTCTGGCTAAC
ATAGTGAAGAGCTGTCATGAGAGCCTGCGGCAGCTTACGAAGGAGCATGG
GGCCCAGGTGGCCTGGCAGGAGCACACAAGCCCACAGAATGCGAAACGTC
TGCTGGAGTACGCCAACGCAATGCGGGAGCTAGCTGGCATATGGGAAAGA
AATGACAGCAATATGGAGCTGCAGGCACGCAGCCGCATCAAGTGGGCCAT
TGACTACATAACCAAGTACTTCTTCACCGAGGGAATATACATGCAAAAGC
GCCAGCGGGAACAGAGATTACTAGAATGTTACACCAGCGAGCAGCAGCTG
GGTGAAGTGACG---TGCGAGTTCTTGGAGGAGCCACCAGACAGGTTGCG
GGTACTGGACGTGGGAAGCTGTTTCAATCCCTTTGCCAATTCCCCGCATC
TGGAGGTGACAGCAATTGATTTGTGTCCCGCCACC---AATGACGTCCTC
CAAGCGGATTTCCTGAAAGTTGATGTGTCGCCA---GGACTCGCAGAGCC
AGATCTTTGCGAGGGC---------------------AGCGTGAAGAGTC
TGCCTGCCAACCACTACGAGTGTGTTATATTCAGTCTTCTCTTGGAGTAC
ATGCCCAGTGCGGAACAGCGCCTTCTTTGCTGCCGGAAAGCCTACGATCT
CCTACGCCCCGAAGGTATACTTGTTCTCATAACGCCCGACTCTCAGCATG
TGGGCAAGAACGCGCACCTGATGAAGAACTGGCGCTACTCATTGGCCAAA
TTGGGCCTCCTCAGGGTACGCTTTGAAAAGTTGCCCCACATCTCCTGCAT
GGTGTTCCGTAGGGCCATAAGCATTGACCTTTCTCGCCACTGGGCGAGCA
TTCATCGAGAGGAGGGCATGTGCGAAGCCATAAAAATACCGCAGGACGAA
AATATGCCCAGCGAAATTTTAAAACAAGGAGCCGAGGCGCGCCTCTACCT
TGGCGAATACCAGGGAGAAACCTGCTTGATTAAGGAACGCTTTGTCAAGA
AGTACCGCCACCCAGAGCTAGACAAACAAATCACCCGACGTCGCATGAAG
GCAGAGATGAAGACGGCGGCACGTTGTCTGGCTGCCGGCGTCTTGGTCCC
GAAAGTACTTCACCTGGACTACCCCGCACACACCTTGTATATAGAATACT
ATGCCAATGCCAAGACAGCCAAGGAGTTCATCCAGGAAACGGTTGCCACC
---AAGGAGGCGGACGAGGCGAAGAAGCTACTGCTGGATCTGTGCTGGAG
AATCGGCGTGATCGTTGGCAGAATGCACACTGACCACATTATACATGGCG
ACCTGACCACATCAAACATCCTAATCGATCCCCAG---------GAGAAC
AAGTACGATATCGTGTTCATTGATTTCGGTTTGAGTCACTACGACAAGGG
CGCCGAGCGCAAGGGCGTGGATCTGTACGTTCTGGAGCGGGCCCTGCTGA
GCACGCACAGCGAGCAGCCCTATCTCTTCGAACAAATCCTGGCTGGCTAC
CGCATGCAGTGTGGCAGGGAGGGGGACATTGTTCTCGACAAGTTCGAGGA
AGTACGGGCACGCGGACGTAAGCGAACGATGATTGGCATGCGGTTGTTAC
GCAGTTCCAAGTTTTTTGTTCCT---CAGGCTCGAAATTCC------TCG
ACGCAGGCTGGACGACGACGCGTAGTGATCACTGGAAGCGGCGCCGTAAC
GCCGTTGGGAAACAATGCGCAGGACTCGTGGCGGCGGGTGTTGGCCGGCG
AGTCGGCAATCTCAAAACTGGGGCCGGAGTTCAAGGGATTGCCGTGCCAG
GTTGCCGCACAAATTTCAAGGGAAAACTTGCAGTTGGAAACGCATCTGAG
CAAAACAGACATCAAACTGATGAGCCCTGCCACACAACTGGCTGTGCTGG
CAGCGGAGGAGGCCCTGGCCTCGGGGAATCTCAAACCGAAGGAGCTCAGT
GAGGAGCAGCGGGAGCGCTTCGGTGTCTGTGTCGGAATGGGAATGTTCGA
TCTGGCGGAGGTTTACAGCACCTGGAACCAGCTGCAGCGTGGCTACAATC
GAGTCAGTCCCTTCTTTGTGCCAAGACTGCTGCCCAGCATGGCATGCGGC
CACATCAGCATGCGGCACGGTCTACGAGGTCCCAACCACTCCGTTTCAAC
AGCTTGCGCCACTGGAGCCCATGCCCTGGGTGATGCCATGCGGTTTATTC
GCAGCGGCGATGCGGATGTGATGCTGGCGGGTAGCGGGGAGGCATGTATT
GACCCACTGTCAATAGCTGGCTTCTGCCGATTACGGGCCCTCAGTACCGC
ATTTAATGATAACCCAGCCGTGGCCTCGCGACCTTTTGACAAGGCGCGTG
ATGGCTTTGTGATGGGCGAAGGAGCAGCTGTGCTGCTGCTGGAGGAACTC
GAGCACGCACGCGCCCGCGGTGCCCCCATTCTGGCGGAGTTGCTGGGCTA
TGGCCTCTCAGGCGATGCACACCACATCACGTCCCCCAGCGAGGATGGGT
CTGGAGCCACACTGGCCATGCAACGAGCCCTCAAGGACGCCGGTATCAGC
CCTGAGGAGATCAGCTACGTGAACGCCCACGCCACATCCACGCCCACTGG
TGATCGCATCGAATCGCATGCCGTTAGAAGAGTGTTCGGCGAACACACGC
CCCAGGTCCAAGTATCTTCGACAAAGGGAGCCCACGGACACCTGCTGGGC
TCATCTGGCAACCTGGAGGCGCTCTTCGTGGTGCACGCCTGCGCGGAGAA
TACCCTGCCGCCTTCCATAAACATCGAGCAGCTGGATGTGGACGTGAAT-
-----GTGGTGACTAAAGCTTGCGAATGGTCC------CAGGGACAGGGA
AGGCGCGTGGCTCTGAAGAATTCCTTTGGCTTTGGCGGCACCAATGCCTC
CCTATGCATTGCCAGCTACTCCGAAGAGATGAGTTTGATGCGTGTGGGCA
GCCGTGTGACGGCACTGGGACAGAAAATTGGCGAAAAAATCGTGCTGCCC
GAGCGTTTCAAAGACACTTTTGTCGAGAAATGGGTAAAATACTGGAAGGG
CCTGGTGCGCGACTACTCGGAGGTGGCCCTCGGTGTGGTCAAGGAATCAT
ATACCAAGCCCAAGAAGGCCCTTGCGTACGGCACCGGCATTCTGTGTCTG
TACCAAATGGCCCAGCACAACCCCGACGAAGGCGTTTTCATGACCCAGTT
ACGCCGTGATAACAGCCGCATGATCATGGTCCCGCCTGAACGACAAAATC
ACGTTTCGGCGAAGCATCTTCTAATGCTGGAGCGCGCCATCAACCAAAAG
AAACTGCGCTTCCTCTCGCTGGGCATCTGCACGCTGGTCTGGGTGGATCT
CTTTAGCGAGGATGACTGCACATATCCAGCCATCTGCGAGTTCACCAACG
TCGGATTCCTGAACTTCCACGAGCGCGTGATCGACGTGGGTTTCTGGAAC
GAGTTCTGGCGCCTCAAGTGGAAGATGCACAACTACGATGTCAACTACCT
GATGCATTTAAAAACCGTTTATGTGACTGTTGGAACCACAAAATTCGATG
CGCTCATTAAGGTCGTAACGTCAGAGGCGGCTCTGGAAGCCCTGCAATCC
CGGGAGTGCCGCAAACTCATCCTGCAGCATGGCAATTCCGAGCCGGTGCC
AGCGGATGTGTCTCGACGGATAAGTCAGCAATACGGCATCCAATTGGAGC
AGTACACGTTTCGACCCAATATTGAGGATATTAAGGCCTCCGATTTGATC
ATTGGCCATGCCGGTGCCGGCACCTGCATGGATATATTGACTAACGGCAA
GGCTGGACTCATTGTGGTCAACGACGAGCTGATGGACAACCATCAGCAGG
AATTGGCCACGCAGCTGGCCTCCGAGCAGTACCTCTACTATTGCAAACCC
AGCCAGTTGGCCGTCCAACTGGCTACTCTGGATTTTGCGTCGCTCAGAGC
CTACGAGTCGGCCAGCGAGAACATGCTGAAGTTTGTGAATGCCCTGGACG
AGCTGATGGCCAAT---------CGATGGTCACATTCCGCCAACAAAATG
ATTTTTGTGCCGCGG---------------CTGGAGGTACCAAAAATAAC
GATTATATCCACCCGTTTACGTCACTACTTTCGAAACATGAACTGTTCCG
AGCTGCTGCCGCCCGCCTCGGTGAGGGGGATGCGGGAGCTCCAGCGTGCG
GAGTTCCAAAAGCGTGTGCAAGTTCCCCAACTGCGGGTGCCCGAGCAGCA
GGTGCAACGTGTAATCCCTCTGGTCAAGAAATTCCTGCTCAAAATGGAGC
ACATGCATCCAGTGCGCGCTGTGGACAAG---------------------
---------TCGCGGGAGATACTACTGCACCCCATGCCTATAAAAGCCTG
GGAATCCCTTCCCACAGAAGATCTTCAGAAGCAGCAGGTCACGCAGGAGA
ACTTCAGCTTTGTCGAACTTGAGTTGAACTACGAGAACTGGAGCGCCAAC
GAAATCCTAAAAAGTGTGCTCCCAGAGGAGGAGGAGGGAATGACATCCTA
CTCGCGAATCGGACACATCGTGCATCTGAACCTGCGCGACCACCTCCTGC
CGTACAAGCAGCTCATAGGGGAAGTGCTGCGCGACAAGCTTCCGAACTGC
CGCACGGTAGTCAATAAAGCGTCTTCCATAGACAATACGTACCGAAACTT
CCAGCTGGAGCTTATATGCGGAGAAGCCGAGTACCAAGTGGAGACCAAGG
AGAATGGCATTCCTTTCGAGTTTGATTTCTCCAAGGTTTACTGGAACCCC
CGCCTATCTACCGAGCACGAGCGCATTGTTAAACTGCTCCAGCCAGGAGA
CGTTCTCTACGATGTGTTTGCCGGCGTGGGGCCGTTCAGCGTGCCGGCGG
CGAAGAAGCGCTGCCATGTCCTGGCTAACGATCTGAACCCCGTCAGCTTC
CACTGGCTGCAGCACAACGCGAAACGGAACAAGTGCCTTTCTAACATCAA
AATGTCCAACAAAGATGGAAGAGAGTTTATTTTGAAGGAACTGCGGGCGG
ACCTGCTGCAACGACTGCGTTTG------ACGGACACATCTTCGTATGCC
ACTCACATAACAATGAATCTCCCAGCCATGGCTGTGGAATTCCTGGATGC
GTTTCGCGGCCTCTACACAGACAACGAGCTAGCTGATATCTCCGATGCTG
TTGTC---TTCCCCACTGTTCACGTATATTCGTTCGCCAAGGGCGAGAAT
ACCAAAGCATTAGTGAGGGCGCAGGTGGAACAGAATCTGGCTTCCACACT
GGACGAGAAA---CAGCTTCAGGGCATTAGCTTTGTGCGTAATGTAGCGC
CAAATAAGGACATGTACAGGGTATCCTTTAAACTTACGCGGCATTTGCTA
ACCACGTCAAAGGAAGCCGAAGCC------AATAACGTACGCAAGCGGTG
CGCGGAGGATGAGAAAGTTGATCCT---------GAGGTGGCGGCAACAA
AAGTGAAATGTGTTATGGGTCGCACACAA------------CGCCTTCGT
CGACGCCAGGCCAGCAAATCGCCAACTGTTGACGCGCACAAA---CAGAA
CAGCCTGCAGGCTCTCTACGTCCAGCTGCATGCCCAGGGCTGGCAGAACT
CTACGCAGCTATCAGCGCACTCCTATGTCCAGACTGGGCGAGGACTGTGC
TCAAAGCGTCGGTCGTTCGTGGCTGGGGATGAGCTGATCCGCCTTCCCGT
TGAGTGTCTCATAAGCATAGCTACCCTGGAGGCAGACCAGGCGTTCAAAG
GCCTCTTCAATAAGGATCTATTCGACAAGGACGCACGCATTTCGTTTCAG
GCCCTGATCGCCTGCTACTTGATGCACCAGAAGCACTTGCACGATTGTTC
A---------CAAAGCTCTCATATTGGTGTTTACCTGGATACTCTGCCTA
GAAGCTACACCACGCCTTATTTCTGCACCATACCCGAGCTGCAGTGCCTA
CCGGAGTCAGTGCTCGAGCGCACCGTGGCCCAGAACCGACAGATACGCGA
CTACTACGAAATTCTCAAGACCCTGGTGGGATCGCAGTATTGTGAGGGCT
GCGGCCAGAGGTACTGTCAAGAGATATGGTCTCTGGCGGAGTATCGAGTG
GCCTACTTCGCCGTAAACACTCGTAGCGTCTACCTCCATGCCCGTCTGCT
GAAACTGCAGTCTAGCAAGAGC------------CACTTCCAGCCTCTCC
TGAGCGGGAATAGAAACCTAGCACTAGCTCCGTTCCTGGACCTGTTCAAC
CATTCGGACGCTGTTCAAACAACTGCCGAGATCCAG--------------
----GGACAGGACTATGTTGTAACACTGAATGGCCTGCCCATACCTGAGG
TCAAGCCTTACGACCAGTTGTACATCAGCTATGGAGCGCTTACCAATTTC
AAGCTGCTGACAGAGTACGGCTTTTGGCTGAAGGGTAATGCCCATGACTA
CTTTGAAGTGTCATTGCTGGACATTGAGCACATGATCAAGCTCAATAAAA
CGCTGGCCACGCAGACCTACCATCGCAACATCTTTAAGTTTATCAGGGAG
CACAATTTGTGCGATCAGATGTTTGTTCACCTCGACGACGGATGCTCGCA
CAACCTCCGAGTGGTCCTTCATCTGATCTTCAAGCAGCAGGCCTACTTTC
CCAATTTGCTCAATCAAATCGCTTTTGGCGATGTCGATCAGTTTGACAAT
GTGCAGCCAGAGCTGGCATATTTGGTGGCCCACAAGATCAGAGAGTATCA
GATATTTGCGGGGGAGTTTGACAAGCTTCCGCAGCTAACAGAGAGCGGTG
CAGTAGCTCGGTCCTATCTGATGGAGTGCGTCCGATATCTAAACGAATTT
GAGGCGGCGCATTGCGCATCGGTATCTGATTTCCACAACGAAGAGATGTT
CAAACTATCGGAGCTAGTACGCTGGCTAGGCCTGACTGAGTTCGAGATCC
TGGTCAACCTGTGCGGCCTGCTGGTGTTTACCATAACGTTAGCCTTTAAG
ATATCCGGCACCTTGAAT------------------------GAGGTATT
CCCAGAGCTGATGAAAGACTGGTTCACCGTCTTCAGTCCTTTGTTCTTTA
TCGACATCTGCAATGCGTACTTCTGCGTCATTGTGGGCATCCGCATGTAT
CTGGACTCTGACAACAAGCGAAAGGCGCTGCATCGCTTCATGTGGAGCAC
TTACTTTCTAGTGCTGATTGCCATCTTCAAGTATCTGTTGTGTCTCAAGC
TGTCGGGCAGGAATACGGCGCTGGAATACAGCGAAGTCTTCTCGCCAATA
TTCGTCTTGCTGCAGTTGGTGGCCGTCCGGGCCTGTCAGCTGCCCAATTC
TATAATGTCGGCCACCAAAGTTCTGCGCTCCCTGCTGCACGAGCTCCGCC
AGGCGTCGCCAAAT---GGCTGCATTAAGGAATCCTTGGCCGCACGCTAC
ATACTGGCGCAGTACAAAAAGTATGAGACAACCGACCAGCAGCTGTGCAA
GGCCCGCAACGAGGCAGTCTTCTTAGGCCAAACATATCTCACCTACTTGA
GTAGTCTGCGCAACTATAACGAGCTGTACAAGGAGTACCATGGACGTGGA
GAGCGGTCCGTGAAGGAAACAGCCGATGTGGTCGGCTTCAAGTTGCCCAC
GGATCCCAAGATGGCGCTTCGCGTGCAATTCGAGAACAACGATGACATCG
GCGTCTTCACCAAACTCACAAATACATATTGTCTAGTCGCCATTGGCGGC
TCCGAGACCTTCTACAGTGCTTTCGAGGCCGAATTGGCCGAGACCATTCC
GGTGGTGCATGCAAATGTGGGAGGCTGCCGCATCATCGGACGCCTCACTG
TCGGCAACCGCAACGGGCTGCTGGTGCCCAACTCGACCACAGACGAAGAG
CTGCAGCATCTGCGCAATAGTCTGCCAGACGCCGTAAAGATCCAGCGGGT
GGAGGAGCGTCTCTCAGCCCTGGGCAACGTGGTGGCCTGCAACGATTATG
TGGCCCTTGTTCACCCTGATTTGGACAAGGAGACAGAGGAGATTATTGGG
GACGTCCTCAATGTGGAGGTCTTTCGCCAGACCATTGCCGACAACACCTT
GGTCGGCTCCTACACTGTACTGAGCAACCAGGGAGGCATGGTGCATCCCA
AGACGAGCATACAGGACCAGGACGAGCTGTCTTCTCTGCTGCAGGTTCCC
CTCGTAGCTGGAACGGTGAACCGTGGTAGCGAGGTCCTCGCGGCCGGCAT
GGTGGTCAACGATTGGCTCTCCTTTGTGGGCATGAACACAACAGCCACAG
AGATATCGGTGATTGAGAGCGTCTTTAAGCTGAATCAGGCACAGCCGGCT
GCGGTGACAACCAAATTACGCGCGGCCCTGATTGAGGACATGTCCATGGC
TTGGGCGGCACGTTTATACACAAGT---------TTTCGTTTATTTTCTA
AAAATGCCGTGAACTGCAACGCCATCGGAGGCAAGAGTCTGGTGGACGGC
GTGGCTATTACAAAAAATGGCAAAACAATAGTTGCCTGGCATCCAGAAAC
AGCCTTCCCCTACGAACACTCAAAGCCGCTGCCCAAAGTTGTGGAAGCGC
AAACCTCTGCGGTGATCAAGGAAACTGCACTGAAGACGGCGATGCAGGGA
TTCAAGAGGAAGCATCCTGAAGTGGCACGCTACGAGCTGTCGAAATTGAC
ACACACCACAAAGCACCGTTGGTTCCCACGTGCTCGCGACAAGAAGGCCA
AGAAGACGCCCATGGATAGGCCATACCTGATGAAAACG---GCCGTGCTG
GGCGGCGGCCTGAGTGGCCTCTCCGCCGGTTATTACCTGTTGCGGCGATT
CGGCAATCCTCTGACCATCTACGAAGCCTCCCCGCGAGTCGGTGGCTGGA
TACGGACAGAGGCGCGCAGGGATCGCGACTTTATATTTGAGACTGGACCA
CGCACTATACGTCCCGTTGGTATACCTGGAGCCAATACGCTGGAGATGAT
GGAGGAGCTGCAGTTGCCCCTGAAGCCAATCCCTCGGAGTCATGTGGCGG
CTCGCAATCGCATGCTGTATGCCAAGGGCCAGCTGTGTATGCTGCCCAAT
AGTCCCAGAGGACTGTTTGGCGTCAAGCCGCCATTCACTCAACCCCTGTA
TAAGGCACTGCTCCACGATCTGTCCACGGGGAGG---ACTCTGGCCAGCA
ACGAGGACGAGTCGATATACAGCTTTGCCGAGCGCCGCTTTGGCAAGGAG
ATAGCCGACTACGCCATCAGCCCCATGATCTGTGGCATTTGCGCCGGCGA
TGCCAAGCAGATCAGCGTTCGCTTCCTAATGGAGGGACTTTTCGAGAAGG
AGCAGAAATACGGCGGCGTGCTCAAGGGCGTCCTATATTCCCGCTTCGAG
GATAAT---GTAGACGAGAAGAAGCAGGGACTGTTTGCCCAAGATCAGCC
CAAACTCTATGCCCAGGCCCTGCAGGAGAAGTGGGCGATGTACAGCATCG
AGGGTGGATTGGAGGTACTGCCTCGAGCCATGCGCAAGTATCTCGGCCAA
CACGACGTCAACGTGCAGCTAAGCAACGCGTGCCAGACTTTGACATTCAG
C---AAAAGTGGAGTCCGCATGTCTCTACGCAATGCTGATGTCCCTGTGG
ACCATGTCGTGAGCTCTCTGCCAGCCTACAAACTGGCTCCACTCTTGAAG
CCACAGCACCCCTCGCTGTGCGAGCAGCTCCTGGAAATTCCCTATGTGGA
TGTAGTGGTCGTCAACATTCAGTATAAT---GGCAATCAGCTCAAGCAGG
ACGGCTTCGGTCTGCTGGTGCCTCCCGTCGAAAAGCTGCCCATTTTGGGT
ATTATCTTTGACAGCTGCTGCTTTGACATGAACGGAAACACGGTGCTAAC
CGTGATGATGGGCGGTCATTGGTTCGACCAATGGTTTGGCCATCAACCC-
-----AGCCAGAAGCAAATTCTCGATATTGCCAAAAAGTACGTGCGCCAG
ATACTCGACATCCAGGAGGAGCCCAAGTTCAGTCGCGTCCACATTCTCCC
CAAGTGCATTCCACAGTATACCGTGGGCCACAAGGAACGCGTGAAGAGGA
TCCGCAAGTATCTGAAGGACTACAAGCTGCCCTTGTCGCTGTGCGGTGCT
GCCTTCGATGGCGTAGGCATCAACGATGTTATATTGTCGGCTCGTCGTCA
GGTGGACGCCATACCG------------------------ATGCCTGCTG
AAAACCTCGAAGAGCAGGGTTTGGAGAAAAACCCAAACCTGGAGCTGGCC
CAGACAAAGTTTTTGCTGACTTTGGCCGAGCACAAACAAGATGTGAGCCT
AAAGGCGAAACTCTTGGACGCCATACGGGCCGATAATATGGCACCATGGT
ACGAACATATCTGCACTGAACTCGGCTGGACTGTGGACAAGGATCTGTTG
GCGCGCATGAAGGAGAACAACCGCGTGGAGATCGAACAACTGGATGCGTC
CATCGAAGATGCCGATAAGAATCTGGGCGAAATGGAGGTGCGCGAGGCTA
ACCTGAAAAAGTCGGAGTATTTGTGCCGCATTGGCGACAAAGCCGCTGCT
GAGACAGCCTTCCGCAAGACATACGAGAAGACCGTCTCGTTGGGCCATCG
CCTGGACATTGTGTTCCACCTCATCCGTTTGGGCCTGTTCTATTTGGATC
ACGACTTAATAACACGTAACATCGACAAGGCAAAATACCTGATTGAGGAG
GGCGGCGACTGGGATCGCCGCAATCGTCTGAAGGTATACCAGGGAGTATA
TTCCGTTGCAGTGCGCGACTTCAAGGCGGCGGCAACGTTCTTCCTGGACA
CCGTGAGCACCTTCACCTCGTACGAGCTTATGGACTACCCCACATTTGTG
CGCTACACAGTGTATGTGTCCATGATAGCCCTGCCGCGCAACGAGCTACG
CGACAAAGTCATCAAGGGCTCGGAGATTCAGGAGGTTCTGCACGGGTTGC
CCGATGTCAAACAGTTCCTCTTCTCCCTGTACAACTGTCAGTATGAGAAT
TTCTACGTACATTTAGCTGTGGTCGAGAAGCAGCTGCGCTCCGACTACCT
CATCCACCCTCACTACCGCTACTACGTGCGAGAGATGCGCATCCTTGGGT
ACACCCAACTACTGGAGTCTTATCGCTCCCTCACGCTTCAGTACATGGCC
GAGTCTTTTGGGGTCACTGTGGACTACATCGACCAGGAGCTGGCACGCTT
CATCGCCGCTGGTAGGCTGCATGCCAAGGTGGATCGCGTCGGGGGCATTG
TGGAGACGAATCGCCCGGACAACAAGAATTGGCAGTACCAGGCCACCATC
AAGCAGGGTGATCTGCTGCTCAATCGCATTCAGAAGCTGAGTCGCGTGAT
AAATATA-------------------------------------------
--------------------------------------------------
--------------------------------------------------
----
>Drosophila_miranda
ATGGCCGCCACATTGAAACCCTATCTTACCGCCGTGCGGCACTCGCTCAC
TGCCGCCATGTGCCTGCAAGATTTCCCCTCCCAAGTGGTGGAGCGTCACA
ACAAGCCGGAGGTGGAGATATGCTCCAGCAAAGAGCTGGTGCTCACGCCC
ATTGTGGTGTCCCGCAACGAGCGGGAGAAGGTTCTGATTGAGCCGTCGAT
CAACTCGGTGCGGGTGAGCATTGCCGTGAAGCAGGCGGACGAAATCGAGA
AGATACTGTGCCACAAGTTCACGAGGTTCATGATGCGCCGCGCCGAATCC
TTCGCCATATTGCGCCGGAAGCCCATCGAGGGCTACGACATTAGCTTCCT
CATCACTAACTGTCACACGGAGCAGATGTACAAGCACAAACTGGTGGACT
TTGTGATTAGTTTCATGGAGGAGATCGACAAGGAAATCAGCGAAATGAAA
CTGGCAGTGAACGCCAGGGCTCGAACATGCGCTGAGGAGTTCCTCAAGCG
GTTCATGCGACGCACCAACAACTATCCCTACCAACCGCTGAACCAACAGC
CATCTGGT------CCCAGTCCGGCCGGT---CATGATGCGCTCGAGGCG
GAAAACGAGCGCGCCGCTGAGGAGCTGAAACAGAAAATAGGCGCCCTCAA
GTCCTTAACCATTGACATTGGGAACGAAGTGCGCTACCAGGATAAGCTAC
TGCGTGGCATTGACGACGACATGGATCGGACATCGGGGTTCCTGAGCAAC
ACAATGACGCGAGTCGTCCGCCTGGCCAAACAGGGTGGCGGGGCCAAACA
GATGTGCTACATGTTCCTCTTTGTGCTTGTGGTGTTCTTGTTGCTCTGGC
TGACGCTAAAGTTCAAAATGGCCACTGAAGAGCATCAGCGTCTGGCTAAC
ATAGTGAAGAGCTGTCATGAGAGCCTGCGGCAGCTTACGAAGGAGCATGG
GGCCCAGGTGGCCTGGCAGGAGCACACAAGCCCACAGAATGCGAAACGTC
TGCTGGAGTACGCCAATGCAATGCGGGAACTAGCTGGCATATGGGAAAGA
AATGACAGCAACATGGAGCTGCAGGCACGCAGCCGCATCAAGTGGGCCAT
TGACTACATAACCAAGTACTTCTTCACCGAGGGCATATACATGCAAAAGC
GCCAGCGGGAACAGAGATTACTAAAATGTTACACCAGCGAGCAGCAGCTG
GGTGAAGTGACG---TGCGAGTTTTTGGAGGAGCCACCAGACAGGTTGCG
GGTACTGGACGTGGGAAGCTGTTTCAATCCCTTTGCCAATTCCCCGCATC
TGGAGGTGACGGCAATTGATTTGTGTCCCGCCACC---AATGACGTCCTC
CAAGCGGATTTCCTGAAAGTTGATGTGTCGCCA---GGACTCGCAGAGCC
AGATCTTTGCGAGGGC---------------------AGTGTGAAGAGTC
TGCCTGCCAACCACTACGAGTGTGTTATATTCAGTCTTCTCTTGGAGTAC
ATGCCCAGTGCGGAACAGCGCCTTCTTTGCTGCCGGAAAGCCTACGATCT
CCTACGCCCCGAAGGTATACTTGTTCTCATAACGCCCGACTCTCAGCATG
TGGGCAAGAACGCGCACCTGATGAAGAACTGGCGCTACTCATTGGCCAAA
TTGGGCCTCCTCAGGGTACGCTTTGAAAAGTTGCCCCATATCTCCTGCAT
GGTGTTCCGTAGGGCCATAAGCCTAGACCTTTCTCGCCACTGGGCGAGCA
TTCATCGAGAGGAGGGCATGTGCGAAGCCATAAAAATACCGCAGGACGAA
AATATGCCCAGCGAAATTTTAAAACAAGGAGCCGAGGCGCGCCTCTACCT
TGGCGAATACCAGGGAGAAACCTGCTTGATTAAGGAACGCTTTGTCAAGA
AGTACCGCCACCCAGAGCTAGACAAACAAATCACCCGACGTCGCATGAAG
GCAGAGATGAAGACGGCGGCACGTTGTCTGGCTGCCGGCGTCTTGGTCCC
GAAAGTACTTCACCTGGACTACCCCGCACACACCTTGTATATAGAATACT
ATGCCAATGCCAAGACAGCCAAGGAGTTCATCCAGGAAACGGTTGCCACC
---AAGGCGGCGGACGAGGCGAAGAAGCTACTGCTGGATTTGTGCTGGAG
AATCGGCGTGATCGTTGGCAGAATGCACACTGACCACATCATACATGGCG
ACCTGACCACATCAAACATCCTAATCGATCCCCAG---------GAGAAC
AAGTACGATATCGTGTTCATTGATTTCGGTTTGAGTCACTACGACAAGGG
CGCCGAGCGCAAGGGCGTGGATCTCTACGTTCTGGAGCGGGCCCTGCTGA
GCACGCACAGCGAGCAGCCCTATCTCTTCGAACAAATCCTGGCTGGCTAC
CGCATGCAGTGTGGCAGGGAGGGGGACATTGTTCTCGACAAGTTCGAGGA
AGTACGGGCACGCGGACGTAAGCGAACGATGATTGGCATGCGGTTGTTAC
GCAGTTCAAAGTTTTTTGTTCCT---CAGGCTCGAAATTCC------TCG
ACGCAGGCTGGACGACGACGCGTAGTGATCACTGGAAGCGGAGCTGTAAC
GCCGTTGGGAAACAATGCGCAGGACTCGTGGCGGCGGGTGTTGGCCGGCG
AGTCGGCAATCTCAAAACTGGGGCCGGAGTTCAAGGGATTGCCGTGCCAG
GTTGCCGCACAAATTTCAAGGGAAAACTTGCAGTTGGAAACGCATCTGAG
CAAAACAGACATCAAACTGATGAGCCCTGCCACACAACTGGCTGTGCTGG
CAGCGGAGGAAGCCCTGGCCTCGGGGAATCTCAAACCGAAGGAGCTCAGT
GAGGAGCAGCGGGAGCGCTTCGGTGTCTGTGTCGGAATGGGAATGTTCGA
TCTGGCGGAGGTTTACAACACCTGGAACCAGCTGCAGCGTGGCTACAATC
GAGTCAGCCCCTTCTTTGTGCCAAGACTGCTGCCCAGCATGGCATGCGGC
CACATCAGCATGCGGCACGGGCTACGAGGTCCCAACCACTCCGTTTCAAC
AGCTTGCGCCACTGGAGCCCATGCTCTGGGTGATGCCATGAGGTTTATTC
GCAGCGGCGATGCGGATGTGATGCTGGCGGGTAGCGGGGAGGCATGTATT
GACCCACTGTCAATAGCTGGCTTCTGCAGATTACGGGCCCTCAGTACCGC
ATTTAATGATAACCCAGCCGTGGCCTCGCGACCTTTTGACAAGGCGCGTG
ATGGCTTTGTGATGGGCGAAGGAGCAGCTGTGCTGCTGCTGGAGGAACTC
GAGCACGCACGCGCCCGCGGTGCCCCCATTCTGGCGGAGCTGCTGGGCTA
TGGCCTCTCAGGCGATGCACACCACATCACGTCCCCCAGCGAGGATGGAG
CTGGAGCCACACTGGCCATGCAACGAGCCCTCAAGGACGCCGGTGTCAGC
CCTGAGGAGATCAGCTACTTGAACGCCCACGCCACATCCACGCCCACTGG
TGATCGCATCGAATCGCATGCCATTAGACGAGTGTTCGGCGAACACACGC
CCCAGGTTCAAGTATCCTCGACAAAGGGAGCCCACGGACACCTGCTGGGC
TCCTCTGGCAACCTGGAGGCGCTCTTCGTGGTGCACGCCTGCGCGGAGAA
TACCCTGCCGCCTTCCATAAACATCGAGCAGCTGGATGTGGACGTGAAT-
-----GTGGTGACTAAAGCTTGCGAATGGTCC------CAGGGACAGGGA
AGGCGCGTGGCTCTGAAGAATTCCTTTGGCTTTGGTGGCACCAATGCCTC
CCTATGCATTGCCAGCTACTGCGAAGAGATGAGTTTGATGCGTGTGGGCA
GCCGTGTGACGGCACTGGGACAGAAAATTGGCGAGAAAATCGTGCTGCCC
GAGCGTCTCAAAGACACTTTTGTCGAGAAATGGGTAAAATACTGGAAGGG
CCTGGTGCGCGACTACTCGGAGGTGGCCCTCGGTGTGGTCAAGGAATCAT
ATACCAAGCCCAAGAAGGCTCTTGCGTACGGCACCGGCATTCTGTGTCTG
TACCAAATGGCCCAGCACAACCCCGACGAAGGCGTTTTCATGACCCAGTT
ACGCCGTGATAACAGCCGCATGATCATGGTCCCGCCTGAACTACAAAATC
ACGTTTCGGCGCAGCATCTGCTAATGCTGGAGCGCGCTATCAACCAAAAG
AAACTGCGCTTCCTTTCGCTGGGCATCTGCACGCTGGTCTGGGTGGATCT
CTTTGGCGAGGATGACTGCACATATCCAGCCATCTGCGAGTTCACCAACG
TCGGATTCCTGAACTTCCACGAGCGCGTGATCGACGTGGGTTTCTGGAAC
GAGTTCTGGCGCCTGAAGTGGAAGATGCACAACTACGATGTCAACTACCT
GATGCATTTAAAAACCGTTTATGTGACTGTTGGAACCACAAAATTTGATG
CGCTCATTAAGGCCGTAACGTCAGAGGCGGCTCTGGAAGCCCTGCAATCC
CGTGAGTGCCGCAAACTCATCCTGCAGCATGGCAATTCCGAGCCGGTGCC
AGCGGATGTGTCTCGACGGATAAGCCAGCAATACGGCATCCAATTGGAGC
AGTACACGTTTCGACCCAATATTGAGGATATTAAGGCCTCCGATTTGATC
ATTGGCCATGCCGGTGCCGGCACCTGCATGGATATATTGACCAACGGCAA
GGCTGGACTCATTGTGGTCAACGACGAGCTGATGGACAACCATCAGCAGG
AATTGGCCACGCAGCTGGCCTCCGAGCAGTACCTCCACTATTGCAAACCC
AGCCAGTTGGCCGTCCAACTGGCCACTCTGGATTTTGCGTCGCTCAGAGC
CTACGAGTCGGCCAGCGAGAATATGCTGAAGTTTGTGAATGCCCTGGACG
AGCTGATGGCCAAT---------CGATGGTCACATTCCGCCAACAAAATG
ATTTTTGTGCCGCGG---------------CTGGAGGTACTACAAATAAC
GATTATATCCACCCGTTTACGTCACTACTTTCGAAACATGAACTGTTCAG
AGCTGCTGCCGCCCGCCTCGGTGAGGGGGATGCGGGAGCTCCAGCGTGCG
GAGTTCCAAAAGCGTGTGCAAGTTCCCCAACTGCGAGTGCCCGAGCTGCA
GGTGCAACGTGTAATCCCTCTGGTCAAGAAATTCATGCTCAAAATGGAGC
ACATGCATCCAGTGCGCGCTGTGGACAAG---------------------
---------TCGCGGGAGATACTACTGCACCCCATGCCTATAAAAGCCTG
GGAATCCCTTCCCACAGAAGATCTTCAGAAGCAGCAGGTCACGCAGGAGA
ACTTCAGCTTTGTCGAACTTGAGTTGAACTACGAGAACTGGAGCGCCAAC
GAAATCCTAAAGAGTGTGCTCCCAGAGGAGGAGGAGGGAATGACATCCTA
CTCGCGAATCGGACACATCGTGCATCTGAACCTGCGCGACCACCTCCTGC
CGTACAAGCAGCTCATAGGGGAAGTGCTGCGCGACAAGCTTCCGAACTGC
CGCACGGTAGTCAATAAAGCGTCTTCCATAGACAATACGTACCGGAACTT
CCAGCTGGAGCTGATATGCGGAGAAGCCGAGTACCAAGTGGAGACCAAGG
AGAATGGCATTCCTTTCGAGTTTGATTTCTCCAAGGTTTACTGGAACCCC
CGCCTATCTACCGAGCACGAGCGCATTGTTAAACTGCTCCAGCCAGGAGA
CGTTCTCTACGATGTGTTTGCCGGCGTGGGGCCGTTCAGCGTGCCGGCGG
CGAAGAAGCGCTGCCATGTCCTGGCTAACGATCTGAACCCCGTCAGTTTC
CACTGGCTGCAGCACAACGCGAAACGGAACAAGTGCCTTTCTAACATCAA
AATGTCCAACAAAGATGGAAGAGAGTTTATTTTGGAGGAACTGCGGGCGG
ACCTGCTGCAACGACTGCGTTCG------ACGGACACATCTTCGTATGCC
ACTCACATAACAATGAATCTCCCAGCCATGGCTGTGGAATTCCTGGATGC
GTTTCGCGGCCTCTACACAGACAACGAGCTGGCTGATATCTCCGATGCTG
TTGTC---TTTCCCACTGTTCACGTATATTCGTTCGCCAAGGGCGAGAAT
ACCAAAGCATTAGTGAGGGCGCAGGTGGAACAGAATCTGGCTTCCGCACT
GGACGAGAAA---CAGCTTCAGGGCATTAGCTTTGTGCGTAATGTAGCGC
CAAATAAAGACATGTACAGGGTATCCTTTAAACTTACGCGGCATTTGCTA
ACCACGCCAAAGGAAGCCGAAGCC------AATAACGTACGCAAGCGGTG
CGCGGAGGATGAGAAAGTTGAGCCT---------GAGGTGGCGGCAACAA
AAGTGAAATGTGTTATGGGTCGCACACAA------------CGCCTTCGT
CGACGCCAGGCCAGCGAATCGCCAACTGTTGACGCGCACAAA---TCGAA
CAGCCTGCAGGCTCTCTACGTCCAGCTGCATGCCCAGGGCTGGCAGAACT
CTACGCAGCTATCAGCGCACTCCTATGTCCAGACTGGGCGCGGACTGTGC
TCAAAGCGTCGGTCGTTCGTGGCTGGGAATGAGCTGATCCGCCTGCCCGT
TGAGTGTCTCATAAGCATAGCTACTCTGGAGGCAGACCAGGCGTTCAAAG
GCCTCTTCAATAAGGATCTATTCGACAAGGATGCACGCATTTCGTTTCAG
GCCCTGATCGCCTGCTACTTGATGCACCAGAAGCACTTGCACGATTGTTC
A---------CAAAACTCTGATATTGGTGTTTACCTGGATACTCTGCCTA
GAAGCTACACCACGCCCTATTTCTGCACCATACCCGAGCTGCAGTGCCTG
CCGGAGTCAGTGCTCGAGCGCACCGTGTCCCAAAATCGACAGATACGCGA
CTACTACGAAATTCTCAAGACCCTGGTGGGATCGCAGTATTGTGAGGGCT
GCGGCCAGAGGTACTGCCAAGAGATATGGACTCTGTCGGAGTATCGAGTG
GCCTACTTCGCCGTAAATACTCGTAGCGTCTACCTCAATGCCCGTCTGCT
GAAACTGCAGTCAAGCAAGAGC------------CACTTCCAGCCTCTCC
TGAGCGGGAATACAAACCTAGCATTGGCTCCGTTCCTGGACCTGTTCAAC
CATTCGGACGCTGTTCAAACAACTGCCGAGATCCAG--------------
----GGACAGGACTATGTTGTAACACTAAATGGCCTGCCCATACCTGAGC
TCAAGCCTTACGACCAGTTGTACATCAGCTATGGAGCGCTTACCAATTTC
AAGCTGTTGACAGAGTACGGATTTTGGCTGAAGGGGAATGCCCATGACTA
CTTTGAAGTGTCATTGCTGGACATTGAACACATGATCAAGCTCAATAAAA
CACTGGCCACGCAGACCTACCATCGCAACATCTTTAAGTTTATCAGGGAG
CACAATTTGTGCGATCAGATGTTTGTTCACCTCGACGACGGATGCTCGCA
CAACCTCCGAGTGGTCCTTCATCTGATCTTCAAGCAGCAGGCCTACTTTC
CCAATTTGCTCAATCAGATCGCTTTTGGCGATGTCGATCAGTTTGACAAT
GTGCAGCCAGAGCTGGCATATTTGGTGGCCCACAAGATCAGCGAGTATCA
GATATTTGCGGGGGAGTTGGACAAGCTTCCGCAGCTAACAGAGAGCGGTG
CAGTAGCCCGATCCTATCTGATGGAGTGCGTCCGATATCTGAACGACTTT
GAGGCGGCGCAATGCGCATTGGTATCTGATTTCCACAACGAAGAGATGTT
CAAACTATCGGAGCTAGTACGCTGGCTAGGCCTGACTGAGTTCGAGATCC
TGGTCAACCTGTGCGGCCTGCTGGTGTTTACCATAACGTTAGCCTTTAAG
ATATCCGGCACCTTGAAT------------------------GAGGTATT
CCCAGAGCTGATGAAAGACTGGTTCACCGTCTTCAGTCCTTTGTTCTTTA
TCGACATCTGCAATGCGTACTTCTGCGTCATTGTGGGCATCCGCATGTAT
CTGGACTCTGACAACAAGCGCAAGGCGCTGCATCGCTTCATGTGGAGCAC
TTACTTCCTAGTGCTGATTGCCATCTTCAAGTATCTGTTGTGTCTCAAGC
TGTCGGGCAGGAATACGGCGCTGGAATACAGCGAAGTCTTCTCGCCGATA
TTCGTCTTGCTGCAGTTGGTGGCGGTCCGGGCCTGTCAGCTGCCCAATTC
TATAATGTCGGCCACCAAAGTTCTGCGCTCCCTGCTGCACGAGCTCCGCC
AGGCGTCGCCAAAT---GGCTGCATTAAGGAATCCTTGGCCGCACGCTAC
ATACTGGCGCAGTACAAAAAGTATGAGACAACCGACCAGCAGCTGTGCAA
GGCCCGCAACGAGGCAGTCTTCTTAGGCCAAACATATCTCACCTACTTGA
GTAGTCTGCGCAACTATAATGAGCTGTACAAGGAGTACCATGGACGTGGA
GAGCGGTCCGTTAAGGAAACAGCCGATGTGGTCGGCTTCAAGTTGCCCAC
GGATCCCAAGATGGCGCTTCGCGTGCAATTCGAGAACAACGATGACATCG
GCGTCTTCACCAAACTCACAAATACATATTGTCTAGTCGCCATTGGCGGC
TCCGAGACCTTCTACAGTGCTTTCGAGGCCGAATTGGCCGAGACCATTCC
GGTGGTGCATGCAAATGTGGGAGGCTGTCGCATCATCGGACGCCTCACTG
TCGGCAACCGCAACGGGCTGCTGGTGCCCAATTCGACCACAGACGAAGAG
CTGCAGCATCTGCGCAATAGTCTGCCAGACGCCGTGAAGATCCAGCGGGT
GGAGGAGCGTCTCTCAGCCCTGGGCAACGTGGTGGCCTGCAACGATTATG
TGGCCCTTGTTCACCCTGATTTGGACAAGGAGACAGAGGAGATTATCGGG
GACGTCCTCAATGTGGAGGTCTTTCGCCAGACCATTGCCGACAACACCTT
GGTCGGCTCCTACACTGTACTGAGCAACCAGGGAGGCATGGTGCATCCCA
AGACGAGCATACAGGACCAGGACGAGCTGTCTTCTCTGCTGCAGGTTCCC
CTCGTAGCTGGAACGGTGAACCGTGGTAGCGAGGTCCTCGCGGCCGGCAT
GGTGGTCAACGATTGGCTCTCCTTTGTGGGCATGAACACAACAGCCACAG
AGATATCGGTGATTGAGAGCGTCTTTAAGCTGAATCAGGCACAGCCGGCT
GCGGTGACAACCAAATTACGCGCGGCCCTGATTGAGGACATGTCCATGGC
TTCGGCGGCACGTTTATACACAAGT---------TTTCGTTTATTTTCTA
AAAATGCCGTGAACTGCAACGCCATCGGAGGCAAGAGTCTGGTGGACGGC
GTGGCTATTACAAAAAATGGCAAAACAATAGTTGCCTGGCATCCAGAAAC
AGCCTTCCCCTACGAACACTCAAAGCCGCTGCCCAAAGTTGTGGAAGCGC
AAACCTCTGCGGTGATCAAGGAAACTGCACTGAAGACGGCGATGCAGGGA
TTCAAGAGGAAGCATCCTGAAGTGGCACGCTACGAGCTGTCGAAATTGAC
ACACACCACAAAGCACCGTTGGTTCCCACGTGCTCGCGACAAGAAGGCCA
AGAAGACGCCCATGGATAGGCCATACCTGATGAAAACG---GCTGTGCTG
GGCGGCGGCCTGAGTGGCCTCTCCGCCGGCTATTACCTGTTGCGGCGATT
CGGCAATCCTCTGACCATCTACGAAGCCTCCCCGCGAGTCGGTGGCTGGA
TACGGACAGAGGCGCGCAGGGATCGCGACTTTATATTTGAGACTGGACCA
CGCACTATACGTCCCGTTGGTATACCTGGAGCCAATACGCTGGAGCTGAT
GGAGGAGCTGCAATTGCCCCTGAAGCCAATCCCTCGGAGTCATGTGGCGG
CACGGAATCGCATGCTGTATGCCAAGGGCCAGCTGTGTATGCTGCCCAAT
AGTCCCAGAGGACTGTTTGGCGTCAAGCCGCCATTCACTCAACCCCTGTA
TAAGGCACTGCTCCACGATCTGTTCACGGGGAGG---ACTCTGGCCAGGA
ACGGGGACGAGTCGATATACAGCTTTGCCGAGCGCCGCTTTGGCAAGGAG
ATAGCCGAATACGCCATCAGCCCCATGATCTGTGGCATTTGCGCCGGCGA
TGCCAAGCAGATCAGCGTTCGCTTCCTAATGGAGGAACTTTTCGAGAAGG
AGCAGAAATACGGCGGCGTGCTCAAGGGCACCCTATATGCCCGCTTCGAG
GACAAT---TTAGGA------------------------CAAGATCAGCC
TAAACTCCATGTCCAGGACCTGCAGGAGAAGTGGGCGATGTACAGCATCG
AGGGTGGATTGGAGGTACTGCCTCGAGCCATGCGCAAGTATCTCGGCCAA
CACAACGTCAACGTGCAGCTAAACAACGCGTGCAAGGCTTTGACATTCAG
C---AAAAGTGGAGTCCGCATGTCCTTACGCAATGCTGATGTCCCTGTGG
ACCATGTCGTGAGCTCCCTGCCAGCCTACAAACTGGCTCCACTCTTGAAG
CCACAGCACCCCTCGCTGTGCGAGCAGCTCCTGGAGATTCCCTATGTGGA
TGTAGTGGTCGTCAACATTCAGTATAAT---GGCAATCAGCTCAAGCAGG
ACGGCTTCGGTCTGCTGGTGCCTCCCGTCGAAAAGCTGCCCATTTTGGGT
ATTATCTTTGATAGCTGCTGCTTTGACATGAACGGCAACACGGTGCTAAC
CGTGATGATGGGCGGTCATTGGTTCGACCAATGGTTTGGCCATCAACCC-
-----AGCCAGAAGCAGATTCTCGATATTGCCACCAAGTACGTGCGCCAG
ATACTCGACATCCAGGAGGAGCCCAATTTCAGTCGCGTCCACATTCTCCT
CAAGTGCATTCCACAGTATACCGTGGGCCACAAGGAACGCGTGAAGAGGA
TCCGCAAGTATCTGAAGGACTACAAGCTGCCCTTGTCGCTGTGCGGTGCT
GCCTTCGATGGCGTAGGCATCAACGATGTTATACTGTCGGCTCGTCGTCA
GGTGGACGCCATACCG------------------------ATGCCTGCTG
AGAACCTCGAAGAGCAGGGTTTGGAGAAGAACCCAAACCTGGTGCTGGCC
CAGACAAAGTTTTTGCTGACTTTGACCGAGCACAAACAAGATGTGAGCCT
AAAGGCGAAACTCTTGGACGCCATACGGGCCGATAATATGGCTCCATGGT
ACGAACATATCTGCACTGAGCTCGGCTGGACTGTGGACAAGGATCTGTTG
GCGCGCATGAAGGAGAACAACCGCGTGGAGATTGAACAACTGGATGCGTC
CATCGAAGATGCCGATAAGAATCTGGGCGAAATGGAGGTGCGCGAGGCTA
ACCTGAAAAAGTCTGAGTATTTGTGCCGCATTGGCGACAAAGCCGCTGCT
GAGACAGCCTTCCGCAAGACATACGAGAAGACCGTCTCGTTGGGCCATCG
CCTGGACATTGTGTTCCACCTCATCCGTTTGGGCTTGTTCTATTTGGATC
ACGACTTAATAACACGTAACATCGACAAGGCAAAATACCTGATTGAGGAG
GGCGGCGACTGGGATCGCCGCAATCGTCTGAAGGTGTACCAGGGAGTATA
TTCTGTTGCAGTGCGCGACTTCAAAGCGGCGGCAACGTTCTTCCTGGACA
CCGTGAGCACCTTCACCTCGTACGAGCTTATGGACTACCCCACATTTGTG
CGCTACACAGTGTATGTGTCCATGATAGCCCTGCCGCGCAACGAGCTACG
TGACAAAGTCATCAAGGGCTCGGAGATTCAGGAGGTTCTGCACGGGTTGC
CCGATGTCAAACAGTTCCTCTTCTCCCTTTACAACTGTCAGTATGAGAAT
TTCTACGTACATTTAGCTGTGGTCGAGAAGCAGCTGCGTTCCGACTACCT
CATCCACCCTCACTACCGCTACTACGTGCGAGAGATGCGCATCCTTGGAT
ACACCCAACTACTGGAGTCTTATCGCTCCCTCACGCTTCAGTACATGGCC
GAGTCTTTTGGGGTCACTGTGGACTACATCGACCAGGAGCTGGCACGCTT
CATCGCCGCTGGTAGGCTGCATGCCAAGGTGGATCGCGTCGGCGGCATTG
TGGAGACGAATCGCCCGGACAACAAGAATTGGCAGTACCAGGCCACCATC
AAGCAGGGAGATCTGCTGCTCAATCGCATCCAGAAGCTGAGTCGCGTGAT
AAATATA-------------------------------------------
--------------------------------------------------
--------------------------------------------------
----
>Drosophila_willistoni
ATGGCAGCTACACTTAAACCATATTTAACAGCTGTACGTCATTCCCTGAC
AGCTGCCTTATGCCTGCAGGACTTTCCCTCTCAAGTAGTGGAACGACACA
ACAAACCCGAAGTAGAGATCTGCTCAAGCAAGGAATTGGTCCTCACTCCC
ATAGTGGTCTCCAGGAATGAAAGAGAGAAAGTGCTTATTGAACCATCAAT
CAATTCTGTCCGTGTCAGCATTGCTGTCAAGCAGGCAGATGAAATTGAAA
AGATTCTGTGCCACAAGTTCACCCGTTTCATGATGCGGCGGGCGGAATCT
TTCATTATATTGCGTCGGAAACCCATCGAGGGCTATGATATTAGCTTTTT
GATAACGAATTTCCATACCGAACAAATGTACAAACATAAGCTGGTGGATT
TTGTCATCAGTTTTATGGAGGAGATCGATAAGGAGATTAGCGAAATGAAA
CTGGCCGTAAATGCAAGAGCCCGAACCTGTGCCGAGGAGTTCCTCAAGCG
GTTCATGCGACGC---AACAATTACCCCTACCAGCCGCTGAACCAACAGC
CTCCTGGTTCA---TCCTCTTCCTCTCACCATCCAGATAGCTTGGAGGCT
GAAAATGAACGCGCCGCCGAAGAACTGACACAGAAAATCGGCGCCCTCAA
ATCCCTAACCATCGATATTGGCAATGAAGTACGTTACCAGGACAAATTGC
TCCGCGGCATTGACGATGACATGGATCGCACCGGTGGATTCCTAAGCAAT
ACAATGACGCGAGTGGTACGGCTGGCCAAACAAGGTGGCGGAGCTAGACA
AATGTGTTACATGTTCCTCTTTGTGCTCTTTGTCTTTCTCCTGCTTGCGT
TGGTATTGAAATTTAAAATGGCCACGGAAGAGCACCAGAGATTGGCCAAT
ATAGTCAAGAGTTGTCATGAAAATCTGCGTCACTTAACCAAGACACTTGG
AGCTGAAGCAGCATGGCAGGAACACACCAGTCCCAAGAATGCGAAAAAAC
TAAACGAATATGCTCAGGCCATGCGCGAGTTGTCTCAAGTGTGGGAGACC
AATGAGAACAATCTTGAACTACAGGCCAGAAGTCGTATCAAATGGACACT
GGACTATATAACAAAATATTTCTACACTGAAGGCATTTACATGCAAAAGA
GACAGCGGGAGCAGAGGTTACTTGATTCCTATGAGAAGGAACTTGAAGTG
AAGGATACCTGGAGCTGTTCGTATCGGGAGGAACCACCAGATAGATTACG
TGTTTTAGATGTTGGCAGCTGTTTTAATCCCTTCCGAAATAGTGCACATT
TTGAAGTGACAGCTTTGGATCTGTGTCCAGCCACA---GAGGATGTTTTA
CAGGCTGATTTTCTTAAAGTAGAGGTGGACAAA---GAATTAAAGGAAAT
GGTCATACAGGATCATAATGAACAGGGCAAAGGAAAATCTGTAAAGAAAC
TCCCTGCTGGCTATTATGATTGTGTGATCTTCAGTTTGCTTTTGGAGTAT
ATGCCCAGCGCAGAGCAGCGTCTATCATGTTGCCAAAAAGCCTATGATTT
GCTTCGACCCGAGGGAATCTTGGTAATTATCACACCGGATTCTCAGCATG
TCGGTAAGAATGCCAATTTAATGAAAAACTGGCGTTATTCGCTGGCCAAA
TTGGGTCTTTTGCGTGTACGATTCGAGAAATTGCCCCACATTACTTGCAT
GGTCTATAGAAAGGCCATTAGCCTGTCATTGGCCCAACATTGGGCCAGCA
TACATCGCGAGGAGGGCTGGTGTGAGGCCATAAAGATACCCCAGGATGAG
AACATGTCTCTGGATATACTGAAGCAAGGCGCCGAGGGTCGCCTGTATCT
GGGTGAATTCAAGGGCGAATCCTGCTTAATCAAGGAGCGATTTGTGAAGA
AATATCGTCATCCCGAATTGGACACTCAAATCACACGGCAACGGATGAAA
GCCGAAGCCAAAGCGGCTGGACGTTGTCTGGCCGCTGGAATACGAGCACC
ACGTATACTCCACTCAGATTTAAATCAACACAAATTGTATATGGAATACT
TTGGTCAGGCGAAGACAGCCAAGCAATTTATACAGGAAACAGTGGCCAGC
------AAGGGAGATTTATCAGAGTCTATTCTCATGGAACTTTGTTCCAG
AATTGGCTCAACCATAGGCCAAATGCATAGCAATAACATTATACATGGCG
ATCTAACCACTTCCAATATACTTATCAATCCCAAA---------GACACC
GATTATGAGGTGGTTTTCATTGATTTCGGCCTAAGCCATTATAATCAAGC
CTCGGAGGATAAAGGTGTGGATTTATATGTACTGGAGCGGGCGCTGTTGA
GTACCCACAGCGAACAGCCCTATCTATTTGATGCCATTCTCAAGGCATAT
AGCAAGGACAGCGGCAAGGACCAAGAGGCGGTAATGATTAAATTTGAAGA
AGTCAGAGCCCGGGGCAGAAAGAGGACTATGATTGGTATGCGCCCATTGT
GCTTATATCCCAACCTTATTCCT---AAAGTACGGAATGCC------TCG
ACACAGGCTTCCAGACGACGTGTGGTCATTACTGGAAGCGGTGCCGTCAC
ACCCTTGGCCAACAATGTACAGGAATCGTGGAACCGTATTTTGGCCGGTG
AATCGGCAATTTCACGTCTGGGACCGGAATTTAAAGGACTACCTTGTCAG
GTTGCTGCCCAAATCTGCCGGGAATCTTTGCAATTGGACAAAAAGCTGAC
CAAAACGGATATTAAGCTAATGAGTCCAGCAACTCAACTGGCTGTCCTCG
CCGCAGACGAAGCTCTGGCCGCGGGGCAATTAAGTCCCAGTAAATTAACT
GCTGAGCAGCGGGAACGCTTCGGTGTTTGTGTCGGCATGGGAATGTTTGA
CTTGTCCGAGGTCTATGGTACCTGGCAGCAATTGCAGCGAGGCTACAACC
GCGTCAGTCCCTACTTTGTGCCAAGACTATTGCCCAACATGGCGTGTGGG
CACATAAGCATGCGTCATGGTTTGCAAGGACCCAACCATTGCGTTTCCAC
AGCATGTGCAACGGGAGCGCATGCCATTGGTGATGCCTTACGATTCATAC
GCAATGGAGACGCAGATGTCATGCTGGCTGGTAGCGGCGAGGCTTGTATA
GATCCCCTATCGATAGCCGGTTTCTGCAGATTACGTGCCTTAAGTACGGC
CTTTAATGATAACCCAGCTGTGGCCTCGCGACCTTTTGACAAATCACGCG
ATGGTTTTGTAATGGGCGAAGGGGCAGCTGTCTTGCTGCTCGAAGAGTTG
GAGCATGCGCGATCACGTGGAGCACCGATCTTAGCCGAGCTACTCGGTTA
TGGCTTGTCTGGCGATGCACATCATATCACCTCGCCCAGCGAAGATGGCG
CTGGTGCCACATTAGCCATGAAACGAGCAATTAAGGATGCCAATATTTCA
CCAGAGGAAATAACTTATGTGAATGCACATGCTACATCCACGCCAACTGG
AGACCGCATTGAATCCCATGCTATTGGACGAGTATTTGGCGAGCATACCC
CAAATGTTCGGGTCTCTTCAACTAAGGGCGCCCATGGACATCTGCTGGGA
TCGTCTGGCAATCTGGAGGCTCTATTTGTGGTGCATGCATGTGCCGAAAA
TAAACTGCCGCCATCAATTAACATCGAACAGCTGGATGTAGATGTCAAC-
-----GTAGTAACTAAGACTTCCAACTGGCTA---------CAAAATGGT
CGCCGCATAGCCCTTAAGAACTCCTTTGGTTTTGGCGGCACAAATGCCTC
GCTGTGCATTGCCAGTTATACC------ATGCGTTTGCTTAATGTTGGGC
ATCGTGTGGCGGCACTGCGTCAAAGTGTGGCCGAGAAATTCGTTTTGCCG
GAACGCTTTAAGGGTACCGTTGTGGAGAAGTGGGTAAACTACTGGCACGG
CCTGGTGCGCGACTATTCCGAGGTAACCATTGGAGTAGTGAAGGAGTCAT
ATGCTAAACCCAAAAAGGCCTTAGCCTACGCCACAGGAATTACTTTGCTG
TACAAGGCAGTGGAAAATAATCCCGATCATGAGGCTTTTATGACAATCCT
TCGTCGTAATTCGAATCGCATGATCACAGTCCCAACGGAACGACAGAATC
CGGAAGCTTCGCAGTATCTAGTGACCCTGGAAAGAGCCATCAATCAGAAG
AAATTGCGACTGCTATCGCTGGGAGCTTTCACACTGCTTTGGGTTGATCT
CTATGACGAAGACGACTGCACTTATCCAGCTATATGTGAATACACGACAG
TGAGCTGGTTAAATTTCCATGAACGCGTCATAGATGTAGGCTTCTGGAAT
GAATTCTGGCGACTGCGATGGAAAATGCGAAACTACGACATCAATTATCT
GATGCAATTGACAACTGTTTATGTGACCGTGGGCACGACTAGATTTAATG
CCCTAATTAGGACAATGAAATCGCCATCGGTTCTGGATGCACTCCAGAGT
CGGGGTTGCCAAAAGCTTATCCTTCAACACGGTAATTCTGCCGCCTTACA
TTCCGAAGATGTAAAAGGGATACTGCTGAGACATGGGATTCAAATAGAGC
AGTACAAATTTCGTCCAAATATTGAGGATATCAGATCTGCTGATTTGGTA
ATTGGACATGCTGGAGCAGGAACTTGCATGGATATACTTAATAACAAGAA
GCCTGGTCTAATTGTTGTCAACGATGAACTGATGGATAACCATCAGCTGG
AATTGGCACAGCAGTTGGCAACTGAAAAATATTTATATTACTGTCGAGTC
AGCCAATTGGCAAATAAACTGACCACATTGGACTTTTTACAACTTTTGCC
CTATGAGCCGGCCAAAGAAAATATGCAAACATTTGTAAACGCTTTGAATG
ATTTAATAAAA---------------------------------GCTAAA
ATGCAGTTAATCAAACTCATATCGCAACTAAGAGTACAACAACAACAACT
ACGACAAATCCTTCGACAACGCCACTACTTCAAGAATATGGAATGTCCGG
AGCTGCTGCCGCCAGCTAATGTCCGTGGCATGAGGCACTTACAACGTGGA
GAGTTCAAAAAAAACGTGCAAGTCCCCAGGCTGAGGATAAACGAATCCCA
AGTGGATCATGTGATGCCATTAGTTAAGAAATTTATGCTTAAAATGGAGA
AATTAAAGCCAGTTAGACCAGTGGTGGTAGATGGTGGATCAGACGACCAA
AAGGCACAACAAAAGGAGATTTTGCTTCATCCTTTGCCCATCACCAAATG
GGAGTCGCTGCCCACGGAAGAGCTGGCAAAAAGGGATATCACTGAGCAGA
ACTTTTCCTTCAGCCAACTCGAACTAGTCTATGACAATTGGACAGCCAAT
GAGATACTGAAAAGCATTTTGCCCTTAGAAGAAGAGGGTCTCACCTCCTA
TTCCCGCATCGGTCATATAGTGCATTTAAATCTACGTGATCATTTGTTAC
CCTTCAAGAGCATTATCGGCCAAATTCTGCTAGACAAACTGCCAAATTGC
CGTTCAGTCGTCAATAAAGCGTCAACAATAGACAACACCTATCGTAATTT
TCAAATGGAATTGATATGTGGCCAAGACGACTACCAAGTCGAGACCAAAG
AGAATGGGATTCCCTTTGAATTTGATTTCTCGCAGGTATATTGGAATCCT
CGTTTGTCCACGGAACATGAACGCATTGTAAAATTACTGCAACCCGGCGA
TGTCCTCTACGATGTCTTTGCCGGAGTCGGTCCATTCAGTGTGCCGGCTG
CGAAGAAACGTTGCCAAGTCATGGCTAATGATCTGAATCCTCATAGTTTT
CAATGGCTACAGCACAATGCAAAGCGCAATAAATGTCTAAATAATATCCA
AATGTTCAATAAAGATGGCCGAGAATTCATATTGAAAGATCTACAGAGAG
ATCTTCTTGAGCGATGGCATAAA---------TCCGATTCGAATTATTCC
ATACACATAACGATGAATCTGCCTGCCATGGCCGTTGAGTTCTTGGACGC
GTTTCGTGCTCTATACAATGACAAGGACTTGCACGATCTATCCAAAGATC
TTTTAAACTATCCCACAGTTCATGTTTATGCCTTCGCCAAGGGTGAAAAT
ACAAAGGATCTGGTAAAAGAATTGGTCGAACAAAATTTGGGCTGCTCCCT
TAACGCCGAGGAAAATTCACTTAATATTAGTTTTGTTCGCAATGTGGCTC
CCAAAAAGGACATGTATAGAGTGACATTTAAACTCAATTATCATCTGTTG
ACCACAACCAAGGAGACGGAGACGACGGAGCCTGTTGTAAAGAAACGCAA
AGCAGACGATAGCGAC---------------------GTGGCTCTTACTA
AAGTGAAATGTATTATGGGACGCACCGAGCGC---------CACCGCCAA
CGCCGTGGTCAGTCGTTGACCTCCATTGAATCGTCATCAGCAATTAACCA
ATCTTTCCACGCACTCTGCGTGAAATTGAATGAGCAGGGATGGCTTAATC
AAACGCAGCTTTCTGCCCGTATATATGATTCAACCGGACGGGGGCTCTGT
TCCAAGCGCCGATCATTTCACGCAGGCGATGAGTTGATACGGCTGCCCGT
CCAAAGCCTAATTAGCATAGCCACTCTACAGACAGATGAACAATTTAAGC
GATTATTTGACAAAGAGCTCTTCGACAAGGATTCGCGCGTGTCATTTCAG
AGCCTTATGGCCTGTTATCTAATGTATCACACACACTTAAATGAATCAAC
GTCA---TCGGGATGCTCGGACTTAAGTGCCTATGGAAAAACACTTCCTC
GGACCTATTCGACGCCATATTTCTGTTCCATGGCAGAATTGCAATGTTTG
CCAGAAGCCTTACTGGAACGAACTGTGGCCCAGAATCGCCAAATACGCGA
TGACTATCAAACACTGAAGGCGCTGGTGGGAGCTACGTCCTGCGACTGCT
GTGAGCAGACATATTGCCAGGACATTTGGACTTTAAAGGACTTTCGTCTT
GCCTATTTTGCTGTCAACTCGCGCAGTGTTCACGTTAATGCCCGCCAGCT
TATGCTGCAAATGAAACTGAAGTCCGAGCACAATCACTTTCGGGATCTAA
TAAAGGGAGACACGAATTTGGCTTTGGCTCCATTTCTAGACCTCTTCAAT
CACTGTGATGCAGTAAAGACATCAGCAAGGTTAGAA--------------
----GGCAAGGAATATTGTATAACTCTTGACGAAGCACCAGGAGGC---A
TTGATCCTTATAGTCAAATATTTATTAGCTATGGAGCTCTGCCAAATCTT
AAATTACTGACAGAGTATGGATTCTGGTTAGAACGGAATTCCCATGATTA
CTTTGAATTTAAATTGTTGGATATAGAGCAATTGATACGCTATTCAAAAT
CACTTTGTTCACAGAGCTATCATAGAAATATCTTCAAATTTATACGCGAA
CACAATTTGGACGATCAAATGTTTGTCCATCTTGATGACGGGTGCTCTCA
CAATCTTCGGGTGGTATTGCATATTATCTTTCACCAAGATTCTTATTTTC
CAAATGTTCTAAATCAGATTGCCTTTGGCGATGCCAATCAGTTTGATAAT
GTTCAGCCGGAATTAGATTATTTGGTGTCTAACAAAATGAAGGAATATCA
GGAATTTGCGACAGCGCTGGAAAGATTGCCACAGCTTACGGAAAGTGGAA
CTGTGGCTCGCACATACTTATTGGAGTGTGTGCGATACCTTGGCGACTTT
AAGGCGAAACACTGTCCCCCA---ATA---------------GAAATGTT
CAAGCTATCCGAATTGGTTCGCTGGCTAGGCCTTACCGAATTTGAAATCT
TAATTAATCTTTGCGGCTTATTGGTGTTTACCATAACGTTGTCTTTTAAA
ATCGCCGGCACATTTAATAAT------------------------ATTTT
GCCCGAACTAATGTCCGACTGGTTCACCATATTCAGTCCCTTATTCTTCA
TTGATATATGCAATGCATACTTTTGTGTCATCGTGGGTATACGAATGTAT
CTGGATTCGGATAATAAACGCAAGGCCCTTCATCGCTTCATGTGGAGTAC
ATATTTCCTTGTACTGATTGCCATCTTTAAGTATCTGCTTTGCCTTAAGT
TATCGGGT---CGGACGGGTCTTGAATATAGTGAGGTATTCTCACCGATA
TTTGTTCTTCTCCAATTGGTAGCCGTAAGAGCCTGCCAGCTGCCCAATTC
CATCATGTCGGCTACCAAAGTACTACGATCCTTACTCAACGAACTGCGTA
GAGCATCTCCCAAC---GGCTGCATTAAGGATTCTCTCGCGGCAAAATAC
ATCCTGGCCCAATATAAGAAATTCGAAACGACCGATCAGCAGCTTTGCAA
GGCCCGCAATGAAGCAATTTTCTTAGGAAACACCTATAATACATATCTCG
CTAGCCTCAGGAACTACAAGGAGCTGTACATGGAGTATCATGGACGCGGC
GAGCGCACGGTTAAAGAGACCGCAGATTTGGTGGGCTTCAAATTGCCAAC
AGATCCCAAGATGGCGTTGCGCGTGCAATTTGAGAATAACGACGACATTG
GCGTCTTTACCAAACTGACAAACACATATTGTCTCGTTGCCATTGGCGGC
TCCGAGACCTTCTACAGTGCCTTTGAGGCTGAGCTGGCGGAGACCATACC
CGTGGTGCATGCAAATATCGGTGGATGCCGAATTATTGGACGGCTCACCG
TGGGCAATCGAAATGGCCTTTTAGTGCCCAATTCTACCACAGATGAGGAA
CTGCAGCATTTGCGTAATACCCTCCCGGATGCTGTGAAAATACAACGTGT
CGAGGAGCGTCTCTCGGCTCTGGGCAATGTAATTGCTTGCAATGATTATG
TGGCTCTGGTTCATCCAGATTTGGATAAGGAAACGGAGGAAATCATCGGC
GATGTACTCAATGTGGAGGTATTTCGCCAGACTATTGCCGACAATACGTT
GGTCGGCTCCTATACAGTTCTCAGCAATCAGGGTGGCATGGTCCATCCCA
AGACGAGCATACAGGATCAGGATGAGTTGTCATCTCTTCTGCAAGTGCCC
CTTGTAGCGGGTACCGTGAATCGAGGCAGTGAGGTTCTTGCAGCCGGCAT
GGTGGTCAACGACTGGATATCGTTTGTCGGCATGAATACCACAGCCACCG
AGATATCTGTGATTGAGAGCGTCTTTAAGCTAAATCAAGCCCAGCCGGCC
ACAGTGACCACAAAACTGCGTGCCGCCCTTATCGAGGACATGTCCATGTC
A---GTAGCACGCTTAAGTTTTCGT---TTATTTTCTACAAATTTGACAC
GAAATGCTGTGAATACAAATCCGGTGGGCGGTCAAAGCCTAGTCGAAGCC
GTTGGCATAACCAAGAATGGAAAAACCATAGTCGCCTGGCATCCCGAACA
AGAGATTCCCTATGAAAACACCAAGCCTTTACCCGAAATCGTGGTTTCCG
AAAGTTCCGAGGTGATCAAGGAGTCGGCACTACAGTCGGCCATGCAATCC
TTTAAAAACAAGCATCCAGAAGTTGCCCGCCAGGAGCTAATGCAACTGAC
CCACACCACAAAGCATCGGTGGTTCCCACGAGCCCGCGACAAGAAGGCCA
AAAAGACTCCCATGGACCGGCCTTACTTGATGACGACG---GCCGTTCTG
GGCGGCGGCATCAGCGGCCTCTCCGCCGGCTATTACCTGTTGCGGCGATT
CGGAAAACCACTGACCATCTATGAAGCCTCGCCTCGAGTGGGCGGCTGGA
TACGTTCCGAGACTCACAAGGATCGAGGATTCTTGTTTGAAAGCGGTCCA
AGAACCATACGTCCCGTGGGACTGCCTGGAGCAAATACTATGGAAATTGT
GGAGCAATTAAATCTGCCGGTTAGGGCTATACCACGATCTCATGTGGCTG
CCAAGAATCGAATGCTATATGCCAAGGGGCAAGTGTGCATGTTGCCCAAT
AGTCCCATGGGATTGTTTGGCACAAAGCCGCCGTTCAGCCAACCACTGTA
CAAAGCCTTTATCCATGATCTTCTGGCTAAATCA---ACATTAGCCAAGC
ATGGAGATGAGTCGATCTATAGTTTTGCTGAACGGCGCTTTGGTAAGGAG
ATAGCAGACTATGCCATCAGCCCTATGATTTGTGGCATTTGTGCCGGCGA
TGCTCGAGAGATAAGCGTTCGGTTCCTTATGGACGGCCTGTTCGAGAAGG
AGCAGAAATACGGAGGCGTTTTAAAGGGTTTGTTCTATGCGCGTTACAAG
GAGAAA------AATTCAACCAAACCAGGCATATTCGCCCAAGAGCAGAC
AAAGATGTACCTTCAATCGAAGCAGGAGAAGTGGGCCATGTATGGCATGG
ATGGGGGATTGGAGCAACTGCCACGAGCATTACGCAAATACCTTGGCGAA
AATGATGTCAATGTGCAGTTATCCAATCCGTGTCGAAATCTAACGTTCAG
T---GACAATGGAGTGCGACTCAGCCTGAGGGATGCAGATCTGCCGGTCG
ATCATGTGATAAGTTCGCTTCCTGCATATCGCCTGGCGGCCCTGGTGAAG
CAGCAGCATCCATCTCTGTCCGCTCAACTGCTGGATATTCCCTATGTAGA
TGTCGTGGTGGTGAATATACAGTTTGAAGGTAACAATCTGCTCAAACAAA
ACGGTTTTGGTCTGCTCGTTCCACCCTGCGAACAATTACCCGTTTTGGGT
GTAATCTTTGATAGCTGCTGTTTTGACATGGACGGGAATACAATTCTTAC
GGTGATGATGGGTGGTCGGTGGTTTGATCAATGGTTCAGTGATCAGCCC-
-----AGTCCCAAGAAGCTGCTCGACACGGCATTGCGTTATGTACGTCAA
ATACTGGAGATCAAGGAGGATCCCAAATTCTGCCGAGTGCATACGCATCA
CAAATGTATTCCCCAGTATACAGTGGGCCATAAGCATCGCGTTGCAAACA
TACGGAAATACATTAAGACCTATAAGCTGCCATTGTCTCTGTGTGGTGCT
GCCTTTGACGGTGTTGGAATCAACGATGTCATCCTTTCGGCCCGCCGACA
AGTCGAGGCCCTACCCCAGTCATTTTCCCATCCC---ACTATGCCAGCTG
AAAATCTGGAAGAGCAGGGCCTGGAGAAGAACCCCAACTTGGAGCTAGCA
CAGACAAAATTCCTACTCACGCTACCCGAATACAAACAGGATGCAGTACT
TAAGGGAAAACTGCTGGATGCTATCAAGGCTGATAACATGGCTCCCTGGT
ACGAGCACGTCTGCACGGAGTTCAATTGGCCCATTGACAAAGACCTGCTG
GCCCGCATGAAGGAGAACAATCGTTTGGAAATCCTGCAGCTCGACGCAGC
CATTGAGGATGCTGAAAAGAATCTTGGTGAGATGGAGGTGCGTGAGGCGA
ACCTAAAGAAATCGGAATATCTGTGCCGCATTGGCGACAAATCGGCAGCC
GAAACGGCCTTCCGCAAGACATACGAGAAGACAGTATCGTTGGGTCATCG
CCTGGACATTGTTTTCCACTTGATCCGCATGGGTCTCTTCTACCTGGACC
ACGATCTAATCACACGCAATATTGACAAGGCAAAGTATTTGATCGAAGAA
GGCGGCGACTGGGATCGTCGCAATCGGCTCAAGGTCTATCAGGGTGTTTA
TTCGGTGGCTGTGCGTGATTTCAAGGCGGCAGCTACATTCTTCCTGGACA
CTGTAAGCACCTTTACCTCATATGAGTTGATGGACTATCCCACATTTGTA
CGCTACACGGTCTACGTGAGCATGATTGCTTTGCCCCGCAATGAGCTACG
CGACAAGGTGATCAAGGGTTCAGAAATTCAAGAGGTTCTGCATGGTTTGC
CCGATGTGAAGCAGTTCCTCTTCTCCCTTTACAATTGCCAATATGAGAAT
TTCTATGTCCATCTGGCCGGAGTGGAGAAAGAGCTGCGCTGTGACTATCT
CATCCATCCCCACTATCGTTACTATGTCCGGGAAATGCGCATTCTGGGCT
ACACTCAGCTCCTCGAATCCTATCGTTCGCTTACCCTTCAATATATGGCC
GAATCCTTTGGTGTCACCGTCGATTATATCGATCAGGAATTGGCCCGTTT
CATTGCCGCTGGACGACTGCATGCCAAGGTGGATCGTGTTGGTGGAATTG
TGGAGACAAATCGTCCGGATAACAAGAACTGGCAATACCAAGCAACCATC
AAGCAGGGAGATCTTCTGCTCAATCGCATACAGAAATTGAGTCGCGTCAT
TAATATT-------------------------------------------
--------------------------------------------------
--------------------------------------------------
----
>Drosophila_virilis
ATGGCCGCCACCCTTAAACCGTATTTGACCGCTGTACGGCATTCGTTAAC
TGCTGCAATGTGTCTGCAGGATTTTCCATCGCAAGTTGTGGAACGGCACA
ACAAGCCGGAGGTGGAAATTTGTTCCAGCAAAGAACTGGTGCTCACGCCC
ATCGTCGTGTCGCGTAATGAGAGGGAAAAGGTGCGAATTGAGCCGTCCAT
CAACTCGGTGCGGGTCAGCATTGCCGTCAAGCAGGCAGATGAAATTGAGC
GCATTCTGTGCCACAAGTTTACACGCTTCATGATGCGTCGCGCAGAATCC
TTCATCATACTGCGACGCAAGCCAATCGAGGGATATGACATTAGCTTTCT
GATAACAAATTTCCATACGGAGCAAATGTACAAACACAAACTGGTGGACT
TTGTCATCAGTTTCATGGAGGAAATCGACAAGGAAATCAGCGAAATGAAG
CTGGCGGTAAATGCCCGAGCACGCACATGTGCTGAGGAATTCCTGAAACG
TTTTATGCGACGC---AACAATTATCCCTATCAGCCCCTAAATCAGCATC
CTGCT---------CCCAGCGGACCAGCTGGACACGATGCATTGGAGGCC
GAAAACGAACGCGCCGCCGAGGAACTGCAACAGAAGATAGGCGCACTCAA
ATCCCTGACCATAGACATTGGCAATGAGGTGCGCTATCAGGACAAGCTGC
TGCGCGGCATTGACGATGACATGGATCGGACAGGTGGATTTCTGGGCAAC
ACAATGACACGCGTCGTACGTCTGGCCAAGCAGGGGGGCGGCTCCAAGCA
AATGTGTTACATGTTCCTCTTCGTCCTGTTCGTTTTTGTGCTCCTGTGGC
TCACGCTGAAGTTCAAAATGGCCACCGAGGAGCATCAACGCTTGGCGAAT
ATTGTGAAGAGCTGCCACGATAGCTTGAGGCAACTCACCAAATTATACGG
AGCAGAGCGCGCCTGGCAGGAGCACACCGGACCGCACAATGCTAAAAAGC
TGGCTGAATATGCAGATGCAATGCAGCAACTTGCTGGCATATGGGAATCA
AATACCAACAAGACGGAGCTGCAAGCGCGCAGTCGCATCAAGTGGACCAT
CGACTATATAACCAAGTATTTCTACACCGAGGGCATCTATCTGCAGAAGC
GCCAGCGGGAGCAGCGTTTGCTGGCGTCCTACAAC---------GAACTG
GCAGATTCTGAG---TGTGCATACATGGATGAGCCGCCGGACAGAGTGCG
TCTGTTGGATGTGGGCAGCTGCTTCAATCCGTTTGGCAATATACCGCACC
TGGAGGTGACAGCCATTGATCTCTGCCCGGCACCGGGCGCTCTTGTGCTG
CAGGGCGACTTTCTGACTGTGGACGTAGATGCC---ACTCTAAAGCAACC
AGAGATAAGTAATCAG---------------------AGTGTGAAAAAGT
TACCTGCTGGCTACTACCACTGCGTCATATTTAGTCTCCTACTGGAGTAT
ATGCCCAGTGCCGAGCAGCGTCTGCTTTGCTGCCAGAAGGCCTACGAGTT
GTTGGGTCCCGAGGGCATACTAGTCATCATCACACCCGATTCACAGCATG
TGGGCAAAAATGCCAGTATAATGAAGAACTGGCGCTTTGCTCTGGCCAAG
CTGGGTCTGTTGCGCGTTCGCTTCGAGAAGCTGCCGCATATCACTTGCAT
GGTCTTCCGCCGGGCTATCAGTCAGCATTTGTCCCAGCACTGGGCCAGCG
TGCACCGAGAGGAGGGCATTTGTGAGACAATCCGCATTCCACAGGATGAG
CATATGGCATTAGAAATACTAAAACAAGGGGCCGAGGGTCGTCTTTACCT
TGGTGAATTCAAGGGTGAATCGTGTCTAATAAAGGAACGCTTCGTCAAAA
AGTACCGTCATCCAGAGTTGGACACACAAATCACGAGACAGCGCATGAAG
GCTGAGGTCAAGGCAGCTGGCCGTTGCCTGGCTGCTGGCATCCTGGCACC
ACGCATTCTCCACTCAGATTTGACTGGCCACAAGCTGTACATGGAGTACT
TTGGCAGCGCTCAGACAGCTAAGCAGTATATACAAGAAACAGTGGCCAAA
---TCGACCGACGAGCAGGCAAAACAGTCCTTGGAGGAGCTGTGCACAAG
TATTGGCGGCATAATTGGTCGCATGCATGCCAACAACATAATACACGGAG
ACTTGACCACATCAAATATACTTATCAATCCCAATTCGAATTCAAGTAGT
AGCTATGATGTCATCTTCATAGATTTCGGTCTGAGCCACTATAATCAGGC
GACAGAGGACAAGGGAGTTGATTTATATGTGCTGGAAAGGGCGCTGCTGA
GCACGCACAGTGAGCAGCCGTATCTGTTTGAGCACATACTGGCGGCTTAT
CGCAAGGAATGCGGCAAGGACGAGGATGCCGTTTTGGCCAAGTTTGAGGA
GGTACGTGCGCGTGGAAGAAAACGCACAATGATCGGTATGCGTTTGTTAT
CA------------------------CAAATACGCAACGCA------TCA
ACACAGGCTGCGCGCCGACGCGTAGTTATTACAGGTAGCGGCGCCGTCAC
ACCACTGGGCAATAATGTGGACGACTCGTGGCAACGTTTGCTGGCGGGAG
ATTCGGCTATTGCTAGACTGGGCGCGGACTTCAAAGGGCTGCCTTGTCAG
GTGGCGGCACAAATAGCGAGGGAACGCCTCGAGATAGACAAGCATTTGAG
CAAAAGTGATATAAAGCTCATGAGTCCTGCAACACAGTTAGCAATTATTG
CAGCGGATGAGGCGCTGGCCGCAGCAAAGTTGAAGCCCAGCGAGTTGAAT
GGCGAGCAGCGGGAACGTTTTGGCGTGTGCGTGGGCATGGGCATGTTCGA
TCTGGCGGAGGTCTATGGCGCTTTTCAGCAGCTGCAGCGTGGTTACAATC
GTGTCAGTCCCTACTTTATTCCCCGGCTGCTGCCCAACATGGCCTGTGGA
CACATTAGCATGCGTCATGGCTTGCAGGGACCCAACCATTCCGTCTCAAC
AGCGTGCGCAACCGGCGCCCATGCCATCGGGGATGCTCTGCGTTTTATAC
GTCACGGCGATGCTGACATTATGCTGGCAGGCAGTGGAGAGGCGTGTATA
GACCCCCTATCGATTGCCGGGTTTTGTAGGTTACGCGCCCTCAGCACTGC
GTTCAATGATAACCCGGCGGTGGCCTCGCGACCTTTTGATAAAGCTCGTG
ACGGATTTGTGATGGGTGAGGGCGCCGCAATGCTGCTTCTTGAAGAGCTG
GAGCATGCGCGCGCCCGTGGAGCACCCATATTGGCTGAGCTACTGGGCTA
TGGTCTGTCCGGGGATGCGCATCACATTACCTCACCGAGCGAGGATGGTA
CCGGTGCCACGTTGGCCATGAAACGCGCCATCGCCGATGCCGGCATCGCG
CCCCAGGATATTAGCTATGTCAATGCGCATGCCACATCAACGCCCACCGG
CGATCGCATCGAGGCGCATGCCATTGGGCGCGTATTTGGCGACCATGTAG
CCAAGGTATTTGTGTCCTCCACCAAAGGCGCACATGGTCATCTGCTTGGT
TCGTCGGGCAATCTGGAAGCGCTGTTTGTAGTGCACGCATGCGCAGAAAA
CCAATTGCCGCCCTCGATCAACATTGATCAACTGGATGTGGATGTGAAT-
-----GTCGTGACAAAGGCGTGCAAATGGTCA---GATGATCAG---TCA
CGGCGCATTGCGCTAAAGAATTCCTTTGGATTTGGTGGCACCAACGCCTC
GCTCTGCATTGCCAGTTACACTGGGGAGATGCGTTTGCTTAAAGTGGGCA
ACCGCATGGCCGCTCTGCGTGTGCGTTTGGAGGAGAAATTTACACTGCCA
GAGCGTTTTAAAGGAACTGTGGTGGAGAAGTGGGCCAACTACTGGAAAGG
ATTGTTGCGTGACTACTCAGAAGTGGCCGTTGGCGTCATTAAAGAGTCGT
ATGCTAAGCCTAAGAAAACGCTGGCATACGGTACATGCTTAATCGCCCTG
TACCAGACGGCCAAGAACAATCCAGATCACCTTGCCTTTATGACGCTATT
GCGTAAACAAACAAACCGCATGATAACGCTGCCACCGGCACAACAGAACC
CCGAATCTGCCGAATATCTGATTATGCTGGAGCGTGCCATCAATCAGAAG
AAGCTGCGCCTCCTCTCCCTGGGCTTCTTCACGCTGATGTGGGTGGATAT
GTATGACGAGGATGACTGCACCTATCCGGCCATTTGTGAGTACACAACAG
TAGGCCTTCTGAATTTCCACGAACGCATCATCGATGTGGGCTTTTGGAAC
CAGTTCTGGCGTCTCAAGTGGAAGATGCGAAATTACGATATCAACTATCT
GATGCATTTAAATGATGTCTACGTCACGGTTGGCACTACAAAATTTGATG
CACTAATTAATGCCATGACGTCCAACCAGGTGCTGCGCGCTTTGCAAGAT
CTCAAATGTCAAAAGCTTGTGCTGCAACATGGGAACTCCACGCCGGTGGC
CGAGCCAGAAGTCCGGCGTATCTATGAGAAATATGGCATTCAAGTGGAGC
AATACCAATTTCGTCCGAATGTGGAGGATATTAGGGCTGCCGATGTGATC
ATTGGACATGCTGGCGCCGGTACATGCATGGATATACTGAATAATGGCAA
GGCTGGACTAATCGTAGTGAACGACGAACTGATGGACAACCATCAGCTGG
AATTAGCGCGTCAATTGGCATCCGAGAACTACTTGTACTACTGCAGAGTG
CACGAGGTTGCCAGTAAACTAGGCGTTTTGGACTTCGGAGCTCTAAGACC
CTACGAGCCAGCCACAAAGAATATGCAAATGTTTATAGAAGCATTAAAAG
AACTGATGAGC---------------------------------CAAATG
TTTTCCGTGGTCACCAGGCCTCCCCCT---ACCAAAGTCTTCAATTTGGT
GATAATAATTAAACGCCACCGCCACTTTTATCGCAACATGGACTGCACGG
AGTTGCTGCCCCCTGCCTCGGTGCGCGGCATGACTGTGCTGCAGCGCGCA
GAGTTTCAAAAACGCGTGCAAATTCCCAGGCTGAGAGTGCCCGAATCGCA
GGTGCAGCGTGTGATTCCGTTGGTGAAAAAGCTTCTGCTCAAAATGGAGC
ATCTGCAGCCGGTGCGTGCCTTAGAAAAT---------------------
---------GAGCGTGAAATTCTGTTGCATCCATTGCCCGTCAAGAGCTG
GCAATCGCTGCCAACAGCGGAGCTGGAGCAGCAGCAAGTGACGTCAGAGA
ATTTCTGCCATGCGGAGCTCGAGTTGGGCTACGAGAATTGGAGCGCCAAT
GAAATACTGAAGAGCGTGCTGCCGGCAGACGAGGAGGGACTCTCCTCTTT
TTCACGCATTGGCCATATTGTGCATTTGAACCTCCGCGATCATCTGCTGC
CTTATAAACAGCTCATTGGCAAGGTTCTGCGCGACAAGCTGCCCAACTGC
CGCACCGTGGTCAACAAGGCGGCCTCCATTGACAACACCTACCGCAACTT
TCAGCTGGAGCTTATATGCGGTGAGCCCGAGTACCAGGTGGAGACCAAAG
AGAACGGCGTACCCTTTGAGTTTGACTTTTCCAAGGTATATTGGAATCCT
CGTCTGTCCACCGAGCACGAGCGCATCGTTAAACTGCTGCAGCCAAACGA
TGTCCTGTACGATGTTTTCGCTGGCGTTGGCCCATTCAGCGTACCTGCAG
CCAAGAAGCGCTGCCAGGTGCTGGCCAACGATCTAAATCCCGTCAGCTAT
CACTGGCTGCAGCACAATGCCAAGCGCAACAAGTGTCTGGTGCACATCAA
GATGTACAACAAGGACGGCCGGGAGTTTATACTCAAGGAGCTGCGTGAGG
ATTTGCTGGAGCGTTGGCGCAAC------CCAGCAGCCACGCCCTATAGT
ATCCATATTACCATGAATCTACCGGCAATGGCCGTTGAATTTCTGGATGC
ATTTCGCGGCTTGTACACAGTTGAAGAGCTGGCCGAGCTGCCAGCGAGCC
TCAAC---TATCCGCAAGTGCATGTTTATTCCTTTGCCAAGGGAGAGAAC
ACCAAGATCCTGGTGCAGCAGCTGGTGGAAAGCAATCTGGGCGCAGTGTT
GGGCGAAGAG---CTGCAGTGC---ATCAGTTTTGTGCGCAATGTGGCGC
CCAACAAGGATATGTACAGAGTAACCTTCAGGCTAAACCGAACGCTACTG
ACCACATCAAAGCAGACA------------TTGCGCAAGCGTCCCTGTCC
TGCAGAGGAGGAG------AAGGAACACGTAGCGACAGCAGCAGCCACAA
AAGTGAAATGTGTTATGGGACGCACTCAG------------CGCCAACGA
CATCGTCGCGGCCCACAAACAACAATCGATAGTAGC------------GA
TTCACTGCACGTGCTTTTTGGCCAGCTGCACGCCTTGGGTTGGCGCAATC
ATAGTCAGCTTTCTGCACTTAATTTCCCCCAAACTGGACGCGGCTTGTGC
TCCAAGCGTACACGTTTTCAGGCTGGCGATGAGCTGATACGCCTGCCCGC
CAGCTGTCTCATAAGCATAGCCACACTGGAGTCGGATGCGCAGTTCAAGG
CGCTCTTCAATACTGATTTGTTTGACAAGGATTCGCGCATGTCCTTCCAG
TCGCTTGTCGCCTGCTATCTAATGCATCAGCAGCATCTGCACGATACCAC
A---------CAAAACTCGCCATGGTCTGCCTATCTGGGCACGCTGCCAG
GCAGCTATACGACGCCCTATTTCTGTGCCATGTCCGAGCTGCAGTGTCTG
CCCGAGTCCGTGCTGGAGCGCACAGTGGCACAAAATCGTCAGATACGCGA
TTATTACCAGTTGCTGAAGAGCCTGGTGGGCGCACAGCATTGCGAGTGCT
GTGGTCAGCGCTATTGCGAGGACATTTGGACTCTGGAGGAGTATCGGCGA
GCCTATTTTGCTGTAAACACGCGTAGCGTCTACCTCAATGCTCATCAACT
G---CAGCCGCCGGCACGCAGC------------CATTTCCGGGCGTTGC
TCAACGGCAGCGCCAATCTGGCTCTGGCACCGTTTCTGGATCTATTCAAT
CACTCGGACAGCGTGCGGACAACAGCAGAGCTGCAGCTGGTGCCCGGCAG
TAAGAGCCAGGATTATGTCCTCACGCTTGACGCGTTGTCGAAGCCCGAGC
TGAGACCATACGAACAGCTGTTCATCAGCTATGGAGCGCTGCCCAATCTG
AAACTGCTCACTGAGTACGGCTTTTATTTGGAGCGCAACGCACACGACTA
TTTTGAGTTTACACTGTCGGACATTGAACAGCTCATCGCGCACAATAAGC
AGCTGGCGGCGCAGAGTTATCATCGCAATATCTTTAAATTCATCAGGGAG
CATAATTTAATGGACCAAATGTTTGTGCACATTCAGGACGGCTGCTCGCA
CAATTTGCGCGTGGTGCTGCATCTAATCTTCAAGCAGCAGGCGCACTTTC
CCAATGTGCTCAATCAAATTGCCTTCGGCGATGTCGACCAATTCGACAAT
GTGCAGCCGGAGCTATCATATTTGCTGGCACACAAAATTAAAGAGTACCG
TGGCTTTGTGGGCGCGATGGAGCAGCTGCCACAGCTCACGGAGAGCGGCA
CGGTCGCGCACGGTTACCTGTTGGAGTGCTTGCGTTACCTGCACGACTTT
GAGGCAGCGCATTGCGAAGCTAAT------------------AGTATGTT
CAAATTATCGGAGCTGGTGCGCTGGCTGGGGCTAACCGAGTTCGAGATAT
TGGTTAATCTGTGCGGCCTGCTCGTGTTTACCATAACGCTGGTCTTTAAG
ATATCGGGCACATTTAACAAT------------------------ATAAT
GCCGGAGCTAATGTGCGACTGGTTTAGCATATTCAGTCCATTGTTCTTCA
TCGATATATGCAATGCATATTTTTGCGTTATTGTTGGCATACGCATGTAC
CTGGACTCGGATAACAAACGGAAGGCGCTGCATCGTTTCATGTGGAGCAC
ATATTTCCTTGTACTTATCGCCATCTTCAAGTATTTGCTGTGCCTCAAGC
TATCCGGC---AAAACGGGCCTCGAGTACAGCGAAGTTTTCTCGCCCATT
TTCGTGCTGCTGCAGCTTGTTGCGGTTCGTGCCTGCCAGCTGCCCAACTC
TATTATGGCTGGAACTAAAGTGCTTCGTGCCTTGTTACACGAGCTGCGTC
AAGCTGCCCATGATCCTGGCAGCATTAAAAACTCTTTAGCTGCACGCTAT
ATTCTGGCGCAGTACAAAAAATTTGAAACAACCGATCAGCAGCTATGCAA
GGCCCGCAACGAGGCCATCTTTCTGGGTCAAACATATTTGACCTACCTGA
GTAGTCTGCGTAAATACAACGCTCTATACAAGGATTATCATAGCCGTGGC
GAACGCACGGTGAAAGAAACAGCCGACCTTGTGGGCTTTAAGTTACCCAC
GGATCCAAAGATGGCGCTACGCGTGCAATTTGAGAACAATGACGACATTG
GCGTCTTCAGTAAATTAACAAACACATATTGCCTGGTGGCAATCGGCGGC
TCCGAGACCTTCTACAGTGCCTACGAGGCCGAGTTGGCCGAAACCATACC
GGTGGTGCATGCCAACATTGGCGGCTGCCGCATCATTGGCCGCCTTACGG
TCGGCAATCGGAACGGATTGCTGGTGCCGCATTCGACCACAGACGAGGAG
CTGCAGCATTTGCGCAACAGCCTGCCGGATGCGGTTAAAATCCAGCGTGT
CGAGGAGCGTTTGTCTGCGCTGGGCAATGTGATTGCCTGCAACGATTATG
TGGCACTGGTGCATCCCGATTTGGACAGGGAAACCGAAGAAATTATCACA
GACGTACTCAATGTAGAAGTCTTTCGTCAAACGATTGCCGACAATACGCT
GGTCGGCTCCTACACAGTGCTGAGCAATCAGGGCGGCATGGTGCATCCCA
AGACCAGCATACAGGACCAGGACGAGCTGTCGTCGCTGCTGCAAGTGCCG
CTCGTTGCCGGCACCGTCAATCGTGGCAGCGAAGTGCTGGCTGCCGGCAT
GGTCGTCAACGATTGGATCTCGTTTGTGGGCATGAATACAACGGCCACCG
AGATTTCCGTTATCGAGAGCGTTTTCAAATTGAATCAAGCACAGCCGGCC
ACGGTGACAACAAAGCTGCGTGCAGCGCTCATCGAGGAGATGTCCATGAT
GTCCGCACGTTTATATTCTACCTGTCGTTTATTTTCAACAAATTTTCCAA
TAAATGCTGTAACCAAGAACGCCGTGGGTGGAAAAACACTTGTTGACAGT
GTGGCAGTGACCAGAAATGGCAAAACAATTGTTGCCTGGCATCCAGACAC
TCCGTTCCCCTACGAGCATACAAAACCTCTGCCAACGATTGTCGAGAACC
AAACATCCGAAGTAATTAAGGAGGCTGCGCTGAAAACGGCAATGAATGCG
TTTAAAAACAAACATCCAGAGGTGGCACGCCAGGAGCTAATGAGGTTGAC
ACATACTACAAAGCATCGTTGGTTCCCGCGGGCACGTGACAAGAAGGCCA
AAAAGACGCCCATGGACCGGCCTTACTTAATGAAAACA---GCCGTTCTC
GGCGGCGGCATCAGTGGTTTATCCGCCGGCTACTATCTATTGCGAAAGTT
CGGCAAACCTTTGACCATTTACGAAGCATCACCACGCGTCGGTGGCTGGA
TACGTTCTGAATGGCACAAGGAACGCGGTTTTTTGTTTGAGAGTGGTCCG
CGCACGATACGGCCAAAAGGTATAGCGGGTGCCAACACCTTGGAACTGGT
GGATCAACTGAATCTGCCGATTAAGCCAATACGCGCTTCACATGTGGCGG
CACGGAACCGCATGCTTTATGCCAAGGGCCAGATCTGTCTGCTGCCAAAC
AGTCCCAGGGGTCTTATTGGCACTGTTCCCCCCTTCACAAAACCTCTGTA
TAGAGCTCTTCTCCATGACTTGACCACTGGCGGC---ACTGTGGCTAAAA
ACGAAGACGAGTCCATCTACAGCTTTGCCCAAAGGCGATTCGGCAAGGAA
ATTGCTGACTACGCCATTAGCCCAATGATCTGTGGCATTTGTGCTGGCGA
CGCGCGCGAAATCAGTGTGCGTTTTCTCATGGAGAGTCTCTTCGAGAAAG
AGCAAAAATATGGCGGCGTAATAAAGGGTATGCTCTACTCGCGGTTCAAG
AACAATGTAGACGAGAGCAAAGTAGGTTTGTTTGATCAAGACGAGCCC--
-AAGCTGTTCAAGCAAGCTGTCCAAGAGAAGTGGGCCATGTACGGCCTCG
CGGATGGCCTGGAACAGCTGCCGCGAGCTTTGCGCAAATATCTGGGCGAA
CACGATGTGAACGTCCAGCTAAGCAGCAAGTGTCACAATTTAAGCTTTAA
C---AACGACGGCGCTCGCATTAGTGTACGCGATGTTGACTTGCCGGTGG
CTCATGTGGTTAGCTCACTGCCTGCACATCAATTGGCACCGCTGGTGAGA
ACGCAGCATCCGTCGCTGGCCGCCCAACTGCTGGACATACCATATGTGGA
TGTGGTCGTGGTCAACTTGCAATACAACAGTGATCGGCTCTTGAAACAAA
ATGGCTTCGGGTTGCTGGTGCCGCCCGTCGAAAAGCTGCCCGTGCTGGGA
GTCATCTTCGATAGCTGCTGCTTTGACATGGCTGGCAACACGATATTAAC
CGTCATGATGGGCGGCCGCTGGTTCGACAAGTGGTTTGGCCACCAGCCC-
-----AGCCAAAAGGAATTGCGCGACATTGCACAGCTGCACGTGCGCAAG
ATTCTTCACATCAAAGAAGAGCCTAACTTTAGCCGCGTACACACGCTTCA
CAAGTGCATTCCCCAGTACACCGTCGGACATAAGCGACGCGTGGAGAACA
TAAGGAGCTACATCAAAAACTACAAACTGCCATTGTCGCTGTGCGGCGCA
GCCTATGATGGCGTTGGCATCAACGACGTCATATTGTCTGCCCGCAGACA
GGTAAACAAGTTGCCGGTGCACCAGCCGCCGCCGGGTCATATGCCTGCCG
AAAACCTTGAGGAACAGGGTCTGGAGAAGAACCCCAACCTGGAACTGGCT
CAGACAAAGTTCCTTCTGACGCTTGCGGAGCACAAACAAGATGCGGCACT
CAAGACCAAGCTGCTGGATGCAATACGCGCAGATAATATGGCTCCATGGT
ACGAGCACATCTGCACTGAGCTAAACTGGAATGTGGACAAGGATTTGCTG
GCACGTATGCGCGAACAGAATCGCATTGCAATTGAACAGTTGGACGCTGC
CATTGAGGATGCCGAGAAGAATCTCGGGGAGATGGAGGTGCGCGAGGCCA
ATCTTAAGAAATCGGAGTACTTGTGCCGTATTGGCGACAAGGCAGCTGCC
GAGACGGCCTTTCGCAAGACCTATGAGAAGACCGTGTCGTTAGGACACCG
CCTGGACATTGTCTTCCATTTAATTCGTCTGGGCCTGTTCTATTTGGATC
ACGATTTGATTACACGCAACATCGACAAGGCCAAGTATCTGATCGAGGAG
GGCGGCGACTGGGATCGTCGCAACCGTCTCAAGGTATACCAGGGCATCTA
TTCGGTTGCCATTCGCGATTTCAAGGCGGCAGCCACCTTCTTCCTGGACA
CCGTCAGTACCTTTACTTCCTACGAGCTCATGGACTATCCAACCTTTGTA
CGTTACACCGTATACGTGGCCATGATTGCGCTGCCCCGCAATGAGCTCCG
CGAAAAGGTGGTCAAGGGCTCCGAGATTCAAGAAGTGCTGCATGGCCTGC
CCGATGTGAAGCAGTTCCTGTTCTCGCTCTTCAACTGCCAGTACGAGCAG
TTCTACGTGTATCTGGCGCAAGTGGAGAAGCAGCTACGTGCAGATTACCT
GGTGCATCCGCATTATCGCTATTATGTGCGCGAGATGCGTATTCTGGGCT
ATACGCAACTGCTGGAGTCGTATCGCTCGCTCACGCTCCAGTATATGGCC
GACTCGTTTGGCGTTACCGTTGACTATATCGATCAGGAGCTGGCACGTTT
TATTGCCGCTGGACGCTTGCATGCCAAGGTGGATCGCGTGGGCGGGATTG
TGGAGACGAATCGGCCGGATAACAAGAACTGGCAGTATCAGGCGACCATT
AAGCAGGGCGATCTGCTGCTCAATCGCATACAGAAGCTCAGCCGTGTTAT
AAATATT-------------------------------------------
--------------------------------------------------
--------------------------------------------------
----
>Drosophila_americana
ATGGCCGCCACCCTTAAACCGTATTTGACCGCTGTACGGCATTCGTTAAC
TGCTGCAATGTGTCTGCAGGATTTTCCATCGCAAGTTGTGGAACGGCACA
ACAAGCCGGAGGTGGAAATTTGTTCCAGCAAAGAACTGGTGCTCACGCCC
ATCGTCGTGTCGCGTAATGAGAGGGAAAAGGTGCGAATTGAGCCGTCCAT
CAACTCGGTGCGGGTCAGCATTGCCGTCAAGCAGGCAGATGAAATAGAGC
GCATTCTGTGCCACAAGTTTACACGCTTCATGATGCGTCGCGCAGAATCC
TTCATCATACTGCGACGCAAGCCAATCGAGGGATATGACATTAGCTTTCT
GATAACAAATTTCCATACGGAACAAATGTACAAACACAAGCTGGTGGACT
TTGTCATCAGTTTCATGGAGGAAATCGACAAGGAAATCAGCGAAATGAAG
CTGGCGGTGAATGCGCGAGCACGCACATGCGCTGAGGAATTCCTGAAACG
TTTTATGCGACGC---AACAATTATCCCTACCAGCCCCTAAATCAGCATC
CTGCT---------CCCAGCGGACCAGCTGGACACGATGCATTGGAGGCC
GAAAACGAACGCGCCGCCGAGGAACTGCAACAGAAAATAGGCGCACTCAA
ATCCCTGACCATAGACATTGGCAATGAGGTGCGCTATCAGGACAAGCTGC
TGCGCGGCATTGACGATGACATGGATCGGACAGGTGGATTTCTGGGCAAC
ACAATGACACGCGTCGTACGTCTGGCCAAGCAGGGGGGCGGCTCCAAGCA
AATGTGTTACATGTTCCTCTTTGTCCTGTTCGTTTTTGTGCTGCTGTGGC
TCACGCTGAAGTTCAAAATGGCCACCGAGGAGCATCAACGCTTGGCCAAC
ATTGTGAAGAGCTGCCACGATAGCTTGAGGCAACTCACCAAATTATACGG
AGCAGAGCGCGCCTGGCAGGAGCACACCGGGCCGCACAATGCTAAAAAGC
TGGCTGAATATGCGGATGCAATGCAGCAACTTGCTGGCATATGGGAAACA
AATACCAACAAGACGGAGCTACAAGCGCGCAGTCGCATCAAGTGGGCCGT
CGACTATATAACCAAGTATTTCTACACCGAGGGCATCTATTTGCAGAAGC
GCCAGCGGGAGCAGCGTTTGCTGGCGTCCTACAAC---------GAACTG
GCAGATTCCGAG---TGTACATACATGGATGAACCGCCGGACAGAGTACG
TCTGCTGGATGTGGGCAGCTGCTTCAATCCGTTTGGCAATATACCGCACC
TGGAGGTGACAGCCATTGATCTCTGCCCGGCACCGGGCGCTCTTGTGCTG
CAGGGCGACTTTCTGACTGTGGACGTAGATGCC---ACTCTAAAGGAACC
GGAGATAAGCAATCAG---------------------AGTGTGAAAAAGT
TACCTGCTGGCTACTACCACTGCGTCATATTCAGTCTCCTACTGGAGTAT
ATGCCCAGTGCCGAGCAGCGTCTGCTTTGCTGCCAGAAGGCCTACAAGCT
GTTGGGTCCCGAGGGCATATTAGTCATCATCACGCCCGATTCACAGCATG
TGGGCAAAAATGCCAGCATAATGAAGAACTGGCGCTTTGCTCTGGCCAAG
CTGGGTCTGTTGCGCGTTCGCTTCGAGAAGCTGCCGCACATCACGTGCAT
GGTCTTCCGCCGGGCTATCAGTCAGCATCTGTCCCAGCATTGGGCCAGCG
TGCACCGAGAGGAGGGCATTTGTGAGACAATCCGCATTCCACAGGATGAG
CATATGGCATTAGAAATACTTAAACAAGGTGCCGAGGGTCGTCTTTACCT
TGGTGAATTCAAGGGTGAATCGTGTCTAATAAAGGAACGTTTCGTTAAAA
AGTATCGTCATCCGGAGCTGGACACACAAATAACAAGGCAGCGCATGAAG
GCTGAGGTCAAGGCAGCTGGCCGTTGCCTGGCTGCTGGCATCCTGGCACC
ACGCATTCTCCACTCAGATATGACTGGCCACAAGCTGTACATGGAGTACT
TTGGCAGCGCCCAGACAGCAAAGCAGTTTATACAGAAAACAGTGGCCGAA
---TCGACGGACAAGCAGGCAAAGCAGCCCTTGGAGGAGCTGTGCGCACG
CATTGGCGGCATCATTGGCCGAATGCATGCCAACAACATAATACACGGCG
ACTTGACCACATCAAATATACTTATCAATCCCAGTCCGAATTCGAGTAGT
AGCTATGATGTCATCTTCATAGATTTCGGACTGAGCCACTATAATCAGGC
GACAGAGGACAAGGGAGTTGATTTATATGTGCTGGAAAGGGCGCTGCTGA
GCACGCATAGTGAGCAGCCGTATCTGTTTGAGCACATACTGGCGGCTTAT
CGCAAGGAGTGCGGCAAGGACGAGGAGGCCGTTTTGGCCAAGTTTGAGGA
GGTACGTGCGCGTGGAAGAAAACGCACAATGATCGGTATGCGTTTGTTAT
CA------------------------CAAATACGCAACGCA------TCA
ACGCAGGCCGCGCGGCGACGCGTAGTTATTACAGGTAGCGGCGCCGTCAC
ACCACTGGGCAATAATGTGGGCGAGTCGTGGCAACGTTTGCTGGCGGGAG
ATTCGGCTATTGCCAGACTGGGTGCGGACTTCAAAGGGCTGCCTTGTCAG
GTGGCGGCACAAATACCGAGGGAACGCCTCCAGATAGACAAGCATCTGAG
CAAGAGTGATATAAAGCTTATGAGTCCTGCAACACAATTAGCAATTATTG
CAGCGGATGAGGCGCTGGACGCAGCAAAGCTGAAGCCCAGCGAGCTGAGC
GGCGAGCAGCGGGAACGTTTTGGCGTGTGCGTGGGCATGGGCATGTTCGA
TCTGGCGGAGGTCTATGGCGCTTTTCAGCAGCTGCAGCGTGGTTACAATC
GTGTTAGTCCCTACTTTATTCCGCGCCTGCTGCCCAACATGGCCTGTGGA
CACGTTAGCATGCGTCATGGCTTGCAGGGACCCAACCATTCCGTCTCAAC
AGCGTGCGCAACCGGCGCCCATGCCATCGGGGATGCTCTGCGTTTTATAC
GCCACGGCGATGCTGACATAATGCTAGCCGGCAGTGGGGAGGCGTGTATA
GACCCCCTATCGATTGCCGGTTTTTGTAGGTTACGCGCCCTCAGCACTGC
GTTTAATGATAACCCGGCTGTGGCCTCGCGACCTTTTGATAAGGCGCGTG
ACGGATTTGTGATGGGTGAGGGCGCCGCAGTGCTGCTTCTTGAAGAGCTG
GAGCATGCGCGTGCCCGTGGAGCACCCATATTGGCTGAGCTACTGGGCTA
TGGTCTGTCCGGGGATGCGCATCACATTACCTCGCCGAGCGAGGATGGTA
CTGGTGCCACGCTGGCCATGAAACGCGCCATTGCCGATGCTGGCATCGCG
CCCCAGGATATTAGCTATGTCAATGCGCATGCCACATCAACGCCCACCGG
TGATCGCATCGAGGCACATGCCATTGGGCGCGTATTTGGCGACCATGTAG
CCAAGGTGTTTGTGTCCTCCACCAAAGGCGCACATGGTCATCTGCTTGGT
TCGTCGGGCAATCTGGAAACGCTCTTTGTAGTGCACGCCTGCGCAGAAAA
CCAATTGCCGCCCTCGATAAACATTGATCAATTGGATGTGGATGTGAAT-
-----GTCGTGACAAAGGCGTGCAAATGGTCA---GAGGATCAG---TCA
CGGCGCATTGCGCTAAAGAATTCCTTTGGATTTGGTGGCACCAACGCCTC
GCTCTGCATTGCCAGTTACACTGGGGAGATGCGTTTGCTTAAAGTGGGCA
ACCGCATGGCCGCTCTGCGTGTGCGTTTGGAGGAGAAATTTACATTGCCA
GAGCGTTTCAAAGGAACTGTCGTGGAGAAGTGGGCCAGCTACTGGAAGGG
ATTGTTGCGTGACTACTCAGAAGTGGCCGCTGGCGTCATAAAAGAGTCGT
ATGCTAAGCCTAAGAAAACGCTGGCATACGGAACGTGCATAATCGCCCTG
TACCAGACGGCCAAGAACAATCCAGATCACCTTGCCTTTATGACGCTATT
GCGTAAACAAACAAACCGCATGATAACGCTGCCACCGGCACAACAGAACC
CCGAATCAGCCGAATATCTGATTATGCTGGAGCGTGCCATCAATCAGAAG
AAGCTGCGCCTTCTCTCCCTGGGCTTCTTCACGCTGATGTGGGTGGATAT
GTATGACGAGGATGACTGCACCTATCCGGCCATTTGTGAGTACACAACAG
TAGGCCTTCTGAATTTCCACGAACGCATCATCGATGTGGGCTTTTGGAAC
CAGTTCTGGCGTCTCAAGTGGAAGATGCGAAATTACGATATCAACTATCT
GATGCATTTAAATGTTGTCTACGTCACTGTTGGCACTACAAAATTCGATG
CATTAATTGATGCCATGTCGTCCAGCCAGGTGCTGTGCGCCTTGCAAGAT
CTCAAATGCCAAAAGCTTGTGCTGCAACATGGAAACTCCACGCCGGTGGC
CGAGTCAGAAATCCGGCGTATCAATGAGAAATATGGCATTCAAGTGGAGC
AATACAAATTTCGCCCGAATGTGGAGGATATTAGGGCTGCCGATGTGATC
ATTGGACATGCTGGCGCCGGTACATGCATGGATATATTGAATAATGGCAA
GCCAGGACTAATCGTAGTGAATGACGAACTGATGGACAACCATCAGCTGG
AATTAGCGCGTCAATTGGCATCTGAGAACTACCTGTACTACTGCAGAGTG
CACGAGGTTGCCAGTAAACTAGGCACTTTGGACTTCGGAGCTCTAAGGCC
CTACGAACCAGCCACAAAGAATATGCAAATGTTTATAGAGGCATTAAAAG
AACTGATGAGC---------------------------------CAAATG
TTTTCCGTGGTCACCAGGCCTCCCCCT---ACCAAAGCCTTCAACTTGCT
GATAATAACCAAACGCTTGCGCCACTATTATCGCAGCATGGACTGCACGG
AGCTGCTGCCGCCTGCCTCGGTGCGCGGCATGACTGTGCTGCAGCGCGCG
GAGTTTCAAAAACGCGTGCAAATTCCCAGGCTGAGAGTGCCCGAATCGCA
GGTGCAGCGTGTGATTCCGCTGGTGAAAAAGCTGCTGCTCAAAATGGAGC
ATCTGCAGCCGGTGCGTGCCTTAGAAAAT---------------------
---------GAGCGTGAAATTCTGTTGCATCCACTGCCCGTCAAGAGCTG
GCAATCGCTGCCAACAGCGGAGCTGGAGCAGCAGCAGGTGACGTCAGAGA
ATTTCTGCCACGCGGAGCTCGAGCTGAGCTACGAGAATTGGAGCGCCAAT
GAAATATTGAAGAGCGTGCTGCCGACTGACGAGGAAGGACTCTCCTCCTT
TTCACGCATTGGCCATATTGTGCACTTGAATCTGCGCGATCATCTGCTGC
CCTACAAACAGCTCATTGGCGAGGTGCTGCGCGACAAGCTGCCCAACTGC
CGCACCGTCGTTAACAAGGCAGCCTCCATTGACAACACCTACCGCAACTT
TCAGCTGGAGCTAATATGCGGTGAGCCGGAGTATCAGGTGGAGACCAAAG
AGAACGGCATACCCTTTGAGTTTGACTTTTCCAAGGTATATTGGAATCCA
CGTCTGTCCACCGAGCACGAGCGCATTGTCAAGCTTCTGCAGCCAAACGA
TGTCCTGTACGATGTTTTTGCTGGCGTTGGCCCTTTTAGCGTACCAGCAG
CCAAGAAGCGCTGCCAGGTGCTGGCCAACGATCTAAATCCCGTCAGCTAT
CACTGGCTGCAGCACAATGCCAAGCGCAACAAGTGTCTGGCGCACATCAA
GATGTACAACAAGGACGGCCGGGAGTTTATACTCAAGGAGCTGCGTGAGG
ATTTGCTGGAGCGTTGGCGCACC------CCAGCAGCCACGCCCTATAGT
ATCCATATTACCATGAATCTTCCGGCAATGGCTGTTGAATTTCTGGATGC
ATTTCGCGGCTTGTACACAGTTGAAGAGCTGGCCGAGCTGCCAGCGAGCC
TCAAC---TATCCGCAAGTGCATGTTTATTCCTTTGCCAAGGGAGAGAAC
ACCAAGATCCTGGTGCAGCAGCTGGTGGAAAGCAATCTGGGCGCAGTGTT
GGGCGACGAG---CTGCAGTGC---ATCAGTTTTGTGCGCAATGTTGCGC
CCAACAAGGATATGTACAGAGTAACCTTCAGCCTGAACCGAACGCTGCTG
ACCACATCAAAGCAGACA------------TTGCGCAAGCGTCCCTGTCC
TGCAGAGGAGGAGGAGGAGAAGGAACACGTAGCGACAGCAGCAGCTACAA
AAGTGAAATGTGTTATGGGACGCACTCAG------------CGCCAGCGA
CTTCGTCGCGGCCCACAAACAACAATCGGTACTAGC------------GA
TTCACTACACGTGCTTTTCGGCCAGCTGCACGCCTTGGGTTGGCGTAATC
ATAGTCAGCTTTCTGCACTTCATTTCCCCCAAACTGGACGCGGCTTGTGC
TCCAAGCGTCTACGTTTTCATGCTGGCGATGAGTTGATACGCCTGCCCGC
CAGCTGTCTCATAAGCATAGCCACACTGGAGTCGGATGCACAGTTCAAGG
CGCTCTTCAATACTGATTTGTTTGACAAGGATTCGCGCATGTCCTTTCAG
GCGCTTGTCGCCTGCTATCTAATGCATCAACAGCATCTGCACGAGACCAC
G---------CAGGACTCGCCATGGTCTGCCTATCTGGACACGCTGCCAC
GCAGTTATACGACGCCCTATTTCTGTGCCCTGTCCGAGCTGCAGTGCCTG
CCCGAGTCCGTGCTGGAGCGCACAGTGGCACAAAATCGTCAGATACGCGA
TTATTACCAGTTGCTGAAGAGCCTGGTGGGCGCACAGCATTGCGAGTGCT
GTGGTCAGCGCTATTGCGAGGACATTTGGACTCTGGAGGAGTATCGGCGC
GCCTATTTTGCTGTAAACACGCGTAGCGTCTACCTCAATGCCCGTCAACT
G---CAGCCGCCAGCACGGAGT------------CATTTCCAGGCGTTGC
TCAGCGGCAGCGCCAATCTGGCACTGGCACCGTTTTTGGATCTATTCAAT
CACTCGGACAGCGTGCGGACAACAGCAGAACTGCAGCTGGTGCCCGGCAG
TAAGAGCCAGGATTATGTCCTTACGCTCGACGCGTTGTCGAAGCCCGAAC
TGAGGCCATATGAGCAGCTGTTTATCAGCTATGGAGCGCTGCCCAATCTG
AAGCTGCTCACGGAGTACGGCTTTTATTTGGAGCGCAATGCGCACGACTA
TTTTGAGTTTACGCTGTCGGACATTGAACAGCTCATCGCGCACAATAAGC
AGCTGGCGGCGCAGAGCTATCATCGCAATATCTTTAAGTTCATCAGGGAG
CATAATTTAATGGACCAAATGTTTGTGCATATTCAGGATGGCTGCTCGCA
CAATCTACGCGTGGTGCTGCACCTGATCTTCAAGCAGCAGGCGTACTTTC
CCAATGTGCTCAATCAAATTGCTTTCGGCGATGTCGACCAATTCGACAAT
GTGCAGCCGGAACTATCATATTTGCTGGCACACAAAATTAAAGAGTATCG
TGGCTTTGTGGCCGCGCTGGAGCAGCTGCCACAGCTCACGGAGAGCGGCA
CGGTCTCGCATGGTTATCTGTTGGAATGCTTGCGTTACCTGCGCGACTTT
GAGGCAGCGCATTGCGAAGCTAAT------------------AGTATGTT
TAAATTATCGGAGCTGGTGCGCTGGCTGGGGCTAACCGAGTTCGAGATAT
TGGTTAATCTGTGCGGCCTGCTCGTCTTTACCATAACGCTGGTCTTCAAG
ATATCGGGCACATTTAACAAT------------------------ATAAT
GCCGGAGCTAATGTGCGACTGGTTTAGCATATTCAGTCCATTGTTCTTCA
TCGATATATGCAATGCATATTTTTGCGTTATTGTTGGCATACGCATGTAC
CTGGACTCGGATAACAAACGGAAGGCGCTGCATCGTTTCATGTGGAGCAC
ATATTTCCTTGTACTTATCGCCATCTTCAAGTATTTGCTGTGCCTCAAGC
TATCCGGC---AAAACGGGCCTCGAGTACAGCGAAGTCTTCTCGCCCATT
TTTGTGCTGCTGCAGCTTGTTGCGGTTCGTGCCTGCCAGCTGCCCAACTC
TATTATGGCTGGAACTAAAGTGCTTCGTGCCTTGTTACACGAGCTGCGTC
AAGCTGCCCATGATCCTGGCAGCATTAAAAACTCTTTAGCTGCCCGCTAT
ATTCTGGCGCAGTACAAAAAATTTGAAACAACCGATCAACAGCTATGCAA
GGCCCGAAACGAAGCCATGTTTCTGGGTCAAACATATTTAACCTACCTGA
GTAGTCTGCGCAAATACAACGCGCTATACAAGGATTATCATGGACGTGGC
GAACGCACGGTGAAAGACACAGCGGACCTTGTGGGCTTCAAGTTACCCAC
GGATCCAAAGATGGCGCTACGCGTGCAATTTGAGAACAATGACGATATTG
GCGTCTTCAGTAAATTAACAAACACATATTGCCTGGTGGCAATCGGCGGC
TCCGAGACCTTCTACAGTGCCTACGAAGCCGAGTTGGCCGAAACCATACC
GGTGGTGCATGCCAACATTGGCGGCTGCCGGATCATTGGCCGCCTTACGG
TCGGCAATCGGAACGGATTGCTGGTGCCGCATTCCACCACAGACGAGGAG
CTGCAGCATTTGCGCAACAGCCTGCCGGATGCGGTTAAAATCCAGCGTGT
CGAGGAGCGTTTGTCTGCGCTGGGCAATGTGATTGCCTGCAACGATTATG
TGGCACTGGTGCATCCCGATTTGGACAGGGAAACCGAAGAAATAATCACG
GACGTACTGAATGTGGAAGTTTTCCGTCAGACCATTGCCGACAATACGCT
GGTCGGCTCCTACACAGTGCTGAGCAATCAGGGCGGCATGGTGCATCCCA
AGACCAGCATACAGGACCAGGACGAGCTGTCGTCGCTGCTGCAAGTGCCG
CTCGTTGCCGGCACCGTCAATCGTGGCAGCGAAGTGCTGGCTGCCGGCAT
GGTCGTCAACGATTGGATCTCGTTTGTGGGCATGAATACAACGGCCACCG
AGATTTCCGTTATCGAGAGCGTCTTCAAATTGAATCAAGCACAGCCGGCC
ACGGTGACAACAAAGCTGCGTGCAGCACTCATCGAGGAGATGTCCATGAT
GTCTGCACGTTTATATTCTACCTGTCGTTTATTTTCAACAAATTTTCCAA
TAAATGCTGTAAATAAGAATGCCGTGGGTGGAAAAAGCCTTGTTGACAGT
GTGGCAGTGACCAGAAATGGCAAAACAATCGTTGCCTGGCATCCAGACAC
TCCGTTCCCCTACGAGCATACAAAACCTCTGCCAACGATTGTCGAGAACC
AAACATCCGAAGTAATTAAGGAGGCTGCGCTGCAAACGGCAATGAGTGCA
TTTAAAAGCAAACACCCAGAGGTGGCACGTCAGGAGCTAATGAGGTTGAC
ACATACTACAAAGCATCGTTGGTTCCCGCGGGCACGTGACAAGAAGGCCA
AAAAGACGCCAATGGACCGGCCTTACTTAATGAAAACA---GCCGTTCTC
GGCGGCGGCATCAGTGGCTTATCCGCCGGCTACTATCTATTGCGAAGGTT
CGGCAAACCTTTGACCATTTACGAGGCATCACCGCGCGTCGGTGGCTGGA
TACGTTCTGAATGGCACAGGGACCGCGGTTTTTTGTTCGAGAGTGGTCCG
CGCACGATACGGCCAAAAGGTATAGCGGGTGCCAACACCTTGGAACTGGT
GGATCAACTGAATCTGCCGATTAAGCCAATACGCAGTTCACATGTGGCGG
CACGGAACCGCATGCTTTATGCCAAGGGCCAGATCTGTATGCTGCCGAAC
AGTCCCAGGGGCCTTATTGGCACTGTTCCCCCCTTTACAAAACCTCTGTA
TAGAGCTCTTATCCATGACTTGACCACTGGCGGC---ACTGTGGCTAAAA
ACGAAGATGAGTCCATCTACAGCTTTGCCCAAAGGCGATTCGGCAAGGAA
ATTGCTGACTACGCCATTAGCCCAATGATCTGTGGCATTTGTGCTGGCGA
CGCGCGCGAAATCAGTGTGCGTTTTCTCATGGAGAGTCTCTTCGAGAAAG
AGCAAAAATATGGCGGCGTAATAAAGGGTATGCTCTACTCACGGTTCAAG
AACAATGTAGACGAGAGCAAAGTAGGCTTGTTTGACCAAGACGAGCCC--
-AAGCTGTACAAGCAAGCTGTCCAAGAGAAGTGGGCCATGTACAGCCTCG
CAGATGGCCTGGAACAGCTGCCGCGAGCTTTGCGCAAATACCTGGGCGAA
CACGATGTGAACGTCCAGCTAAGTAGCAAGTGCCACAATTTAAGCTTTAA
C---AACGACGGCGCTCGCATTAGTGTACGCGATGCTGACTTGCCGGTAG
CTCATGTGGTTAGCTCACTGCCTGCGCACCAATTGGCACCGCTGGTGAGA
ACGCAACATCCGTCGCTGGCCGCCCAACTGCTGGACATACCCTATGTGGA
TGTGGTCGTGGTCAACTTGCAATACAACAGTGATCAGCTCTTGAAACAAA
ATGGCTTTGGGTTACTGGTGCCGCCCGTTGAAAAGCTGCCCGTGCTGGGA
GTCATCTTCGATAGCTGCTGCTTCGACATGGCGGGCAACACGATATTAAC
CGTTATGATGGGCGGCCGCTGGTTCGACAAGTGGTTTGGCAACCAACCC-
-----AGCCAAAAGGAATTGCGCGACATTGCACAGCAGCACGTGCGCAAG
ATTCTTCACATCAAAGAAGAGCCTAACTTTAGCCGCGTACATACGCTTCA
CAAGTGCATTCCCCAGTACACCGTCGGACATAAGCGACGCGTGGAGAACA
TAAGGAGCTACATTAAAAACTACAAGTTGCCATTGTCGCTATGTGGCGCA
GCCTATGATGGCGTTGGCATCAACGACGTCATATTGTCTGCCCGCAGACA
GGTAAACAAGTTGCCGGTGCTCCTGCCGCCGCCGGGTCACATGCCTGCCG
AAAACCTCGAGGAACAGGGTCTGGAGAAGAACCCCAACCTGGAGCTGGCT
CAGACAAAGTTCCTTCTGACGCTTGCGGAGCACAAACAAGATGCAGCACT
CAAGACCAAGCTGCTGGATGCAATACGCGCAGATAATATGGCTCCATGGT
ACGAGCACATCTGCACTGAGCTAAACTGGAATGTGGACAAGGATTTGCTG
GCACGTATGCGCGAACAGAATCGCATTGCAATTGAACAGTTGGACGCTGC
CATTGAGGATGCCGATAAGAATCTCGGCGAGATGGAGGTGCGCGAGGCCA
ATCTTAAGAAATCGGAGTACTTGTGCCGTATTGGCGACAAGGCAGCTGCC
GAGACGGCCTTTCGCAAGACGTATGAGAAGACCGTGTCGTTAGGCCACCG
CCTGGACATTGTGTTCCATTTAATTCGTCTGGGCCTGTTCTATTTGGATC
ATGATTTGATTACACGCAACATCGACAAGGCCAAGTATCTGATCGAGGAG
GGCGGCGACTGGGATCGTCGCAACCGTCTCAAGGTATACCAAGGCATCTA
TTCGGTTGCCATTCGCGACTTCAAGGCGGCAGCCACATTCTTCCTGGACA
CCGTCAGTACCTTTACTTCCTACGAGCTCATGGACTATCCAACCTTCGTA
CGCTACACCGTGTACGTGGCCATGATTGCGCTGCCCCGGAATGAGCTCCG
CGAAAAGGTGGTCAAGGGCTCCGAGATTCAAGAAGTGCTGCATGGCCTGC
CCGATGTCAAGCAGTTCCTGTTCTCGCTCTTCAACTGCCAGTACGAGCAG
TTCTACGTGTATCTGGCGCAAGTGGAGAAGCAGCTGCGTGCAGATTACCT
GGTGCATCCGCATTATCGCTATTATGTGCGCGAGATGCGCATTCTGGGCT
ATACGCAACTGCTGGAGTCGTATCGCTCGCTCACGCTCCAGTATATGGCC
GACTCGTTTGGCGTTACCGTTGACTACATCGATCAGGAGCTGGCACGTTT
TATTGCCGCTGGACGCTTGCATGCCAAGGTGGATCGCGTTGGCGGGATTG
TGGAGACGAATCGGCCGGACAACAAGAACTGGCAGTATCAGGCGACCATT
AAGCAGGGCGATCTGCTGCTCAATCGCATACAGAAGCTCAGCCGTGTTAT
AAATATT-------------------------------------------
--------------------------------------------------
--------------------------------------------------
----
>Drosophila_mojavensis
ATGGCCGCCACCTTAAAACCATATTTGACCGCTGTCCGCCATTCCCTGAC
TGCTGCAATGTGCCTACAGGACTTCCCGTCGCAGGTTGTGGAACGGCACA
ACAAGCCGGAGGTGGAAATTTGTTCCAGCAAAGAATTAGTGCTCACGCCT
ATCGTTGTCTCTCGCAATGAGAGGGAGAAGGTGCTTATTGAGCCGTCCAT
CAATTCGGTGCGTGTGAGCATTGCTGTGAAGCAAGCAGATGAAATCGAGC
GCATTCTTTGCCACAAGTTTACACGGTTCATGATGCGTCGCGCTGAATCC
TTTATCATACTGCGCCGTAAGCCAATCGAAGGATACGATATTAGCTTTCT
GATAACAAATTTCCATACGGAACAAATGTATAAACATAAGCTGGTGGACT
TCGTCATTAGCTTCATGGAGGAAATCGACAAAGAAATTAGTGAAATGAAA
CTGGCAGTGAATGCTCGCGCCCGCACCTGTGCTGAGGAGTTCTTGAAGCG
CTTTATGCGACGC---AACAACTATCCCTATCAGCCCCTAAGTCAGAATC
CTGGA---------CCCAGTGCGCCCGCCACTCACGATGCCCTCGAGGCG
GAAAACGAACGCGCGGCCGAGGAGCTGCAGCAGAAGATCGGCGCACTGAA
ATCCCTGACCATAGACATTGGTAACGAAGTGCGCTACCAGGATAAACTGC
TACGCGGCATCGACGACGACATGGATCGCACTGGCGGCTTTCTGGGCAAC
ACAATGACACGCGTTGTGCGGCTGGCCAAGCAGGGCGGAGGCTCCAAGCA
AATGTGTTATATGTTCCTCTTTGTGCTGTTCGTTTTTGTGCTGCTCTGGC
TGACGCTCAAGTTCAAGATGGCCACGGAGGAGCATCAACGCTTGGCCAAC
ATTGTGAAGAACTGTCACGAGAACTTACGACAGCTCACTAAATTGTATGG
AGCCGAGCGTGCTTGGAAGGAGCACACGGCACCCCACAATGCTGAAAAGC
TGGCTGAGTATGCAGATGCAATGCAGCAGCTCGCTGGCATATGGGAATCG
AATGCCAGTAAGACGGAGCTGCAAGCACGTAGTCGCATCAAGTGGGCCAT
CGACTATATAATCAAGTACTTCTACACGGAGGGCATCTATCTGCAAAAGC
GACAGCGGGAGCAGCGCCTGCTCGCCTCCTACAAT---------GAACTG
GCGGATTCTGAG---TGTGCGTACATGGATGAGCCACCGGACAGTGTGCG
AGTGCTGGACGTAGGCAGCTGTTTCAATCCGTTTGGCAATACACCACACC
TGGAGGTGACAGCCATCGATCTTTGTCCCGCACCTGGAGCTCATGTGTTC
CAAGGTGACTTTCTCACAGTGAGCGTGGACGCC---AGTTTGAAGCAACC
GGAGATTGTCGATCAG---------------------ACCGTAAAAAGCT
TACCTGCTGGCTACTATCATTGTGTCATCTTCAGCCTCCTGCTGGAGTAC
ATTCCCAGTGCGGAACAGCGTTTGGTTTGCTGCCAGAAGGCATATGAACT
GCTGGGACCGGAGGGAATTCTAGTCATTATCACTCCCGACTCCCAGCATG
TGGGCAAGAATGCCAGTATCATGAAGAACTGGCGATTCGCTCTGGCCAAG
CTGGGCCTGCTGCGCGTCCGCTTCGAGAAACTGCCCCACATCACGTGCAT
GGTCTTTCGACGAGCCATTAGCCAGCATTTGTCGCAGCACTGGGCGAGCG
TGCACCGGGAGGAGGGCATCTGCGAGACGATTCGCATTCCACAGGACGAT
CATATGGCATTAGAAATACTGAAACAAGGCGCTGAGGGTCGTCTATACCT
CGGCGAATTCAAAGGTGAATCGTGTCTGATAAAAGAACGCTTTGTCAAAA
AATATCGTCATCCAGATTTAGATACACAAATTACGCGGCAACGAATGAAG
GCCGAGGTGAAGGCAGCTGGCCGTTGCCTGGCTGCTGGTATTCTTGCGCC
GCGTATTCTCCATTCCGATTTGAATACACACAAACTGTATATGGAGTACT
TTGGCAGTGCCCAGACGGCAAAACAATTTATACAGAAAACAGTCGCCGAG
---TCGACCGAAGAGCAGGCCAAACCGCTGCTGGAGGAGCTGTGCACGCA
GATTGGCGGCATCATTGGCAAAATGCATGCCAACAATATAATACATGGCG
ACCTGACCACATCAAATATTCTAATCAACCCAAAT---------GCGACT
GGATATGATGTCATTTTCATAGATTTTGGATTAAGTCATTATAATCAGGC
AACAGAAGATAAGGGCGTGGATCTCTATGTGCTGGAGCGAGCTCTCTTGA
GCACACACAGCGAGCAACCTTATCTATTCGACTATATCCTGGCAGCATAT
CGAAAAGAGTGCGGCAAGGACGAGGAAGCCGTGTTGGCCAAGTTTGAGGA
AGTGCGTGCTCGCGGGCGCAAACGCACAATGATTGGTATGCGTTTGATAT
CG------------------------CAAATACGAAGAGCA------TCA
ACGCAAGGTTCACGCCGGCGTGTGGTTATAACAGGTAGTGGCGCAGTGAC
ACCACTGGGTAATAATGTGTCCGAGTCGTGGCAGCGTTTGGTGGCGGGTG
AATCCGCAATTTCTAAACTGGGAGCGGAATTCAAGGGCCTGCCTTGTCAG
GTGGCGGCACAAATACCAAGGGAACGCATTCAGATAGACAAACATCTGAG
CAAAAGTGATATCAAACTCATGAGTCCTGCCACGCAGTTTGCGATCATTG
CAGCCGATGAGGCTCTGGCCGCCGCAAAGCTGAAGCCCAGCGAACTGAGT
GAAGAGCAGCGGGAACGTTTTGGTGTCTGCGTCGGCATGGGCATGTTCGA
TCTAGCCGAGGTCTATGGAGCATTTCAGCAGCTGCAGCGCGGCTACAATC
GTGTTAGTCCATATTTTGTGCCTCGCTTGCTGCCGAACATGGCGTGTGGA
CACATCAGCATGCGACATGGCCTGCAGGGACCAAATCATTCCGTGTCAAC
AGCATGCGCAACCGGCGCACATGCTATTGGTGATGCCCTGCGCTTTATAC
GGAACGGCGATGCTGATCTCATGCTAGCCGGCAGTGGGGAGGCCTGCATA
GACCCCCTATCGATAGCCGGCTTTTGTAGGCTGCGCGCCCTCAGCACTAC
GTTTAATGATAACCCCGCCGTGGCCTCGCGACCTTTTGATAAAGCGCGTG
ACGGATTTGTGATGGGCGAAGGTGCCGCAGTGCTGCTTCTGGAAGAGCTG
GAGCATGCCCGTGCTCGCGGTGCACCCATATTGGCCGAGATACTAGGCTA
CGGCTTGTCCGGTGATGCACATCACATTACGTCGCCTAGCGATGATGGCG
CTGGCGCAACGTTGGCCATGAAGCGTGCCATCGCAGATGCCGGCGTCAAG
GCCCAGGACATTAGCTATGTCAATGCCCATGCAACATCCACGCCCACCGG
CGATCGTATTGAGGCGCATGCCATTGGCCGTGTCTTTGGCGATCATTTAC
CCAAGGTGTTTGTCTCCTCGACCAAAGGCGCACATGGACACCTGCTTGGC
TCCTCGGGCAATCTGGAAGCACTGTTCGTAGTGCATGCGTGTGCAGAAAA
CCAATTGCCGCCCTCGATCAATGTTGATCACTTGGACGTGGATGTAAAC-
-----GTGGTGACCAAATCGTGCAAATGGTCA---GAGGATCAATCGGTA
CAGCGCATTGCACTCAAGAACTCCTTTGGATTCGGTGGCACCAACGCCTC
CCTCTGCATTGCCAGCTACACTGGAAAAATGCGTTTGCTTAAGGTGGGCA
GTCGTATGACGGCGTTGCGTGCGCGTTTAGACGAAAAATTTACTTTACCG
GCCCGCTTCAAGGGCACTGTCGTTGAGAAGTGGGCGAACTACTGGAAAGG
ACTTCTGCGTGACTACTCCGAAGTGGGTCTTGGTGTTATCAAGGAGTCTT
ATGCGAAGCCCAAGAAATCGCTTGCCTACGGCACAGGCATTGTCGCCCTC
TACCAGATGGCCAAACACAATCCAGACGACCTCACCTTCTTGACGTTGAT
GCGCAACTACACAAACCGCATGATAACACTTCCACCGGCCCAGCAGAATC
CAGAGTCAGCTGCATATCTGATTATGCTGGAGCGTGCCATCAACCAGAAA
AAGCTGCGCTTACTCTCGCTCGGCTTCTTCACACTGATGTGGGTCGACTT
GTACGATGAGGACGATTGCACCTACCCGGCAATCTGCGAATACACGACAG
TGGGCTATACAAATTTCTACGAGCGCATCATCGACGTGGGATTCTGGAAT
GAGTTCTGGCGCCTCAAGTGGAAGATGCGTAACTACGACATCAATTATTT
GATGCATTTAAGCGTTGTCTACGTCACTGTTGGTACCACAAAATTCGATG
GACTCATTAATGTTGTGACATCTGCACCGGTTTTGTGTGCATTACAAAAG
CTAAAGTGCCAGAAACTTGTGCTGCAGCACGGCAACTCTACGCCGGTGGA
AGATTCTGAACTTCAGCTCATCCATGAGAAGTACGGCATTCAAGTGGATC
AATATAAATTTCGACCTAATACAGAGGATATTCAAGCTGCTGATGTGATC
ATTGGGCATGCGGGTGCCGGTACGTGCATGGATATATTAAATAACGGCAA
GGCTGGATTAATCGTGGTCAATGACGAGCTGATGGACAACCATCAGTTGG
AATTGGCCCGTCAATTGGCTTCCGAGCAGTATTTATACTACTGCAAGGTG
AACGAGGTTAGCACAAAGCTTGCTTCACTGGACTTTGAAGCTCTGAGGCC
CTACGAGCCAGGCACAGAGAATATGCGAAAGTTTATAGAAGCCTTAAATG
AATTGATGAGC---------------------------------CATATG
TTTTCCGCGGTCACCAGGCCCCCACCCCTTACCAAAATCGTAAATTTGCT
GTTAGTAAGCAAACGTTTACGCCACTATTACCGCAACATGGAGAGCACAG
TGCTGTCGCCACCTGCCTCAGTACGTGGCATGCGTGAGCTGCAGCGCGCG
GAGTTTCAAAAACATGTGCAAATCCCCCGACTACGAGTGCCCGAATCTCA
GGTGCAGCGTGTGATCCCGTTGGTAAAGAAGCTGCTACTCAAAATGGAAC
ATCTGCACCCAGTAAGGGCCGTGGAGAAT---------------------
---------CAACGTGAAATACTATTGCATCCAATACCTGTTAAGAATTG
GGAGTCACTACCCACCGCCGAGCTGGAGCAGCAGCAGGTGACGCAAGAGA
ATTTCAGCCATGCAGATCTCGAGTTAACCTACGAGAACTGGAGCGCCAAT
GAGATATTGAAGAGTGTGCTGCCAGAGAACGAGGAGGGACTCTCCTCCTT
CTCGCGCATTGGCCACATTGTCCATTTGAATCTGCGTGATCACCTGCTTC
CTTACAAACAGCTCATCGGCGAGGTGCTGCGCGATAAGCTGCCCAATTGT
CGCACCGTGGTCAACAAGGCGGCCTCCATTGACAATACCTATCGAAATTT
TCAGCTGGAGCTGATTTGCGGTGAGCCAGACTACCAGGTGGAGACCAAAG
AGAACGGCGTGCCCTTTGAATTTGACTTCTCCAAGGTCTATTGGAATCCA
CGTCTGTCAACAGAGCACGAGAGGATTGTTAACATACTAAAGCCTAATGA
TGTGCTCTACGACGTGTTCGCTGGCGTTGGTCCCTTCAGTGTGCCGGCGG
CCAAGAAGCGTTGCAAGGTGCTGGCCAATGACCTGAATCCCGTCAGCTAT
CAGTGGCTGCAGCACAATGCCAAGCGCAACAAGTGCTTGACACATATCAA
AATGTTTAATAAGGATGGCCGAGAGTTTATCCTAAAGGACTTGCGGGAGG
ATTTGCTAGAGCGTTGGCGCACATCA---GCTGCAGCTGAGCCTTATAAC
ATTCATATAACCATGAATCTACCAGCAATGGCTGTGGAATTCCTGGACGC
ATTTCGTGGCTTATATACGCCGGAGGAGCTGCCAGAGGAACCCAGC----
--------TATCCATTAGTACATGTCTATTCCTTTGCCAAGGGAGAGAAT
ACCAAGGGGCTGGTGCAGCAGCTGGTGGAAAGTAATCTAGACGCAGCACT
GGGTGACGAG---CTGCAGGGG---ATAAGCTTTGTTCGGAATGTAGCGC
CCAACAAGGACATGTATAGAGTTTCCTTTAGGCTAACCCGAACGCTCTTA
ACCACGCCCAAGCAGCTG------------CTGGGCAAGCGCCCCTGTTC
CACAGGGGAAACA---------GAGGAGGAGCAGGCTGTTGCTGCCACTA
AAGTTAAATGTGTTATGGGGCGCACACAG------------CGGCACAGA
CAGCGTCGCAATTTACAAACACCAACACCAACATCTACAACACTTGATAA
TGCTTTGCACGTGCTCTATGGCCAACTTCATGCGCTGGGCTGGCGCAATG
AAACTCGTCTATCAGCTTTGACTTTCCCACAAACCGGACGCGGGCTGTGC
TCCAAGACTAAAAGTTTCCAGGCAGACGATGAGTTGATACGTCTGCCCGC
CAGCTGCCTAATTAGCATAGCCACACTGGAGGCGGATGAAGGATTCAAGC
AGCTCTTTAATAGGAATTTGTTTGACAAGGATGCACGCATATCCTTTCAA
GCTCTTGTGGCCTGCTATCTAATGTATCAGAGACATCTGTATGAGTGCAC
A---------AAGGATTCTCCATGGTCTGCCTATTTGGACACTCTACCCA
GCAGCTATACGACTCCCTATTTCTGTGCTATCAACGAGCTGCAGTGCCTG
CCCGATGCATTGCTTGAGCGCACAGTGGCGCAAAATCGTCAGATACGCGA
GTATTATCAAGTGCTGAAGACTCTACTAGGCTCACAGCATTGCGAGTCCT
GTGGCAATCGCTACTGCGAGGACATCTGGGCGTTGGCGGAATACAAAATT
GCCTACTTTACTGTCAACACGCGCAGTGTCTACCTTGATGCAAGGCAACT
G---AAGCAGTCCAACAAGAGT------------CATTTCCAACCGCTGC
TTAATGACAGCTCAAACTTAGCTCTGGCGCCTTTTCTGGATCTATTCAAT
CATTCTGACAGCGTGCGGACCACAGCGCAGCTCTAC------------AG
TAAAAGTCAGGAGTATGTCCTTACTCTGGAAGCCTTCACAAAACCCATAC
TTAAACCATATGAACAGCTCTACATCAGCTACGGCGCTCTGCCCAATTTG
AAGCTAATCACCGAATATGGCTTTTATTTGGAGCACAATGCGCACGATTA
CTTCGAATTCTCGCTGCAGGACATTGAGCGGCTCATCGCGCACAACAAGG
AGCTGGCAGCGCAGAGCTATCATCGCAATATATTTAAGTTCATCAGGGAG
CATAATCTAATGGATCAGATGTTTGTGCACATCCAGGATGGCTGCTCGCA
CAATTTGCGTGTCGTGTTACACCTAATCTTCAAGCAACAGGCGTATTTTC
CCAACGTGCTCAATCAAATTGCCTTCGGCGATGTTGAGCAATTCGATAAT
GTGCAGCCGGAGCTGAGCTACTTGTTGGCTTATAAAGTTAACGAGTATCA
GGGATTTGTAAATGCACTGCAGCAGCAGCCACAGCTCACGGAGAGCGGAA
CTGTTGCACTTGGCTACCTGATAGAATGTCTACGTTACCTACGCGACTTT
GAGCAGGCTCAT------------------------------AGTATGTT
TAAACTGTCAGAGCTGGTGCGCTGGCTTGGCTTAACGGAATTCGAGATTT
TAGTTAATCTGTGTGGGCTGCTCGTCTTCACCATCTCACTAGCCTTCAAG
ATCTCTGGTACATTGAATAAT------------------------GTCTT
ACCAGAGGTAATGTGCGATTGGTTCAGCATATTCAGTCCATTATTCTTTA
TCGATATTTGCAATGCTTATTTCTGCGTTATTGTTGGCATACGCATGTAT
TTGGATTCAGATAACAAACGGAAGGCGTTGCATCGGTTCATGTGGAGCAC
ATATTTCCTTGTACTTATCGCGATCTTCAAATATTTGTTATGTCTAAAGC
TATCAGGC---AAAACAGGCCTTGAATACAGTGAAGTCTTCTCACCAATT
TTTGTGCTGCTCCAACTGGTAGCAGTACGCGCCTGCCAGTTGCCCAACTC
TATTATGACGGCAACAAAAGTTCTACGCTCGCTGTTACACGAGCTACGAC
TGGCTTCTCAGTCGCCAGGGAAAATTAAAGACTCTCTGGCCGCCCGTTAT
ATTCTGGCGCAATATAAGAAATATGAGACAACTGATCAGCAGCTATGCAA
GGCACGCGACGAGGCAATCTTCTTGGGCCAAACCTATTTAACCTATCTGA
GCAGCCTGCGCAAATACAACGAGCTATACAAGGAGTATCATGGTAGTGGC
GAGCGTACAGTTAAAGAAACGGCAGATCTTGTTGGCTTCAAGCTGCCCAC
AGATCCCAAGATGGCGCTGCGCGTGCAATTCGAGAACAATGACGATATTG
GCGTCTTCAGTAAATTAACAAACACATATTGCCTGGTTGCCATTGGTGGC
TCGGAGACCTTCTACAGTGCCTACGAGGCCGAATTAGCCGAGACCATACC
TGTCGTCCATGCCAACATCGGTGGCTGCCGCATAATTGGCCGGCTCACCG
TCGGCAATCGCAACGGACTGCTAGTACCGCATTCCACCACCGATGAGGAG
CTGCAGCATTTGCGCAACAGTCTGCCGGATGCCGTTAAGATACAGCGTGT
CGAGGAGCGTCTGTCTGCTTTGGGCAACGTGATTGCGTGCAATGACTATG
TGGCCCTGGTGCATCCCGATCTGGATAAGGAGACGGAAGAAATTATAGCA
GACGTGCTCAATGTAGAAGTCTTTCGGCAGACCATTGCCGACAACACGCT
CGTCGGCTCCTACACAGTGCTGAGCAATCAAGGCGGCATGGTGCATCCCA
AGACAAGCATTCAGGATCAAGATGAGTTGTCGTCCTTGCTGCAAGTGCCT
CTAGTTGCGGGCACTGTGAATCGTGGCAGTGAAGTCCTGGCTGCCGGCAT
GGTCGTCAACGATTGGATCTCGTTTGTGGGCATGAATACAACAGCCACCG
AGATTTCCGTCATTGAGAGCGTATTCAAGTTGAATCAAGCCCAGCCAGCG
ACGGTGACGACAAAGCTGCGTGCCGCACTCATCGAGGAGATGTCCATGTT
GCCTGCACGTTTATATTCTTCTTGTCGTTTATTTTCAACACATTTAACAA
ATAACGCTGTGAGCAAAAATGCTGTTGGTGGAATTAGCCTGGTAGACAGA
GTTGCCGTTACCAAAAATGGAAAAACAATTGTAGCCTGGCATCCAGACAC
TCCATTTCCCTACGAGCACACAAAACCCCTGCCACAGTTCGTCGAAAAGC
AAAGCTCTGATGTTATTAAGGAAACTGCATTGCAGACGGCAATGACTGCT
TTTAAGAACAAGTTCCCAGAGGTTGCACGTCAGGAGCTTATGAAGTTAAC
ATACACTACAAAGCACCGTTGGTTCCCTCGGGCACGCGACAGGAAGGCAA
AAAAGACGCCTATGGACCGGCCTTACTTGATGACCACA---GCCGTGCTC
GGTGCCGGCCTTAGTGGGCTATCAGCCGGCTATTACCTGTTGCGACGTTT
CGGCAAACCTTTGACCATTTACGAGGCATCTCCACGCGTTGGCGGTTGGA
TACGCACCGAAGGGCACAAGGATCGGGGCTTCCTGTTCGAAGGTGGACCG
CGAACAATACGCCCCAAAGGCGTAGCGGGTGCCAACACACTCGAGCTGAT
AGAAGAACTCGACCTGCCCATTCACCCCATTCCCAGCTCCCATGTGGCTG
CAAAGAATCGCATGCTCTATGCCAAGGGACAAGTGTGCATGCTGCCAAAC
AGTCCCAAGGGCCTAATCCGCACAGTCCCACCCTTTACGAAGCCTCTGTA
TAGAGCTCTGCTCCATGACTTGTTTACGGGCAGC---ACTCTGGCCAAGA
ATGAGGACGAATCTATTTACAGCTTTACCAAAAGGCGATTCGGCAAGGAG
ATAGCCGATTATGCCATCAGCCCGATGATCTGTGGTATTTGTGCCGGCGA
CGCTCACGAAATCAGCGTGCGATTTCTCATGGAGACTCTCTTCGAGAACG
AGCAGAAGTACGGTGGAGTGCTGAAGGGTGCCTTCTACGCCCGTTTCAAG
GACAAAGTGGACGAGAAGAAACCGGGCTTATTTGCCAGGGGCGAACCC--
-AAGCTTTTCAAGCAGGCCACCAAGGAGAAGTGGGCCATGTATGGCGTCG
AGGACGGCCTGGAACAGCTGCCCCGCGCTATGCGTAAATATCTAGGCGAA
CACGATGTTAATGTGCAGTTGAGCAGCAAGTGTTCCAATCTAACCTTTAA
C---GGCGACGGTGCACGGATTAGCCTGCGCGACGCCGAGGTGCCGGTGA
AACACGTGATAAGTGCTCTGCCAGCACACCAATTGGCGGCGGTGGTGGGG
GCCCAGCATCCATCCCTGGCAGCCCAATTGCTGGAAATACCCTACGTGGA
CGTGGTGGTGGTCAACATCCAGTATAACAGTGACCAACTGCTGAAGCACA
ATGGCTTCGGCCTGCTGGTGCCGCCCGTTGAGAAGCTGCCCATACTCGGA
GTGATCTTCGACAGCTGCTGCTTCGACATGGCGGGCAACACGATCCTCAC
CGTTATGATGGGCGGTCGCTGGTTCGACCAGTGGTTCGGCAACCAGCCG-
-----AGTCAGAAGAAGCTGCGCGACATTGCCCACCAGCACGTCCGTCAA
ATCCTGCAGATCAAGGAGGAGCCCGTGTTCAGCCGGGTGCACATGCTCCA
CAAATGCATTCCCCAGTACACAGTAGGACACAAGCGACGCGTGGAGAACA
TTAGGAAGTACATCAAGGACTACAAACTGCCTTTATCCGTGTGTGGCGCA
GCCTACGATGGCGTGGGCATCAACGATGTCATCTTGTCTGCGCGCAGACA
GGTGGAGGAGCTGCCATCGCCGTCGGAACCT---------ATGCCGACTG
AAAACCTTGAGGAGCAAGGCCTGGAGAAGAACCCCAACCTGGAGTTGGCA
CAAACAAAGTTCCTTCTCACGCTCTCCGAACACAAACAAGATGCAGCACT
CAAGACCAAGCTGCTCGATGCTATTCGAGCCGATAATATGGCCCCATGGT
ATGAGCACATCTGCACAGAGTTAAATTGGACTGTGGACAAGGATATGCTG
GCACGTATGCGCGAACAGAACCGTATTGCAATTGAACAGCTGGACGCTGC
CATTGATGATGCCGAGAAGAATCTAGGCGAGATGGAGGTACGCGAAGCCA
ATCTGAAGAAGTCGGAATACCTGTGCCGTATCGGCGACAAGGCAGCCGCT
GAGACAGCCTTCCGCAAGACGTACGAGAAGACCGTGTCCTTAGGCCACCG
CCTGGACATTGTCTTCCATCTGATTCGTCTGGGTCTGTTCTATCTGGATC
ACGACCTAATCACACGCAACATCGACAAGGCCAAGTATCTGATTGAGGAG
GGTGGCGACTGGGATCGCCGTAATCGCTTGAAGGTATATCAGGGAATTTA
TTCGGTTGCTGTGCGCGACTTCAAGGCAGCGGCCACCTTCTTCCTGGACA
CTGTCAGCACCTTCACCTCATACGAGCTCATGGACTACCCGACCTTCGTC
CGCTACACTGTTTACGTAGCCATGATTGCACTGCCACGCAACGAGCTGCG
CGAGAAGGTAGTGAAGGGCTCCGAAATCCAGGAGGTGCTGCACGGCCTGC
CCGATGTGAAGCAGTTCCTGTTCTCCCTCTTCAACTGCCAGTACGAACAG
TTCTATGTGAATCTAGCTCAGGTGGAGAAGCAACTGCGCGCCGATTATCT
CGTGCATCCCCACTACCGTTATTACGTGCGAGAGATGCGCATCTTGGGAT
ACACACAACTGCTGGAGTCTTATCGTTCGTTAACGCTTCAATATATGGCC
GAGGCTTTTGGCGTCACTGTCGACTACATCGATCAGGAGCTGGCCCGATT
CATTGCCGCTGGACGCCTGCACGCCAAGGTTGATCGCGTGGGCGGCATTG
TGGAGACCAATCGACCAGATAACAAGAATTGGCAGTATCAGGCAACCATC
AAACAGGGTGATCTTCTGTTGAATCGCATACAGAAGCTGAGCCGTGTGAT
TAATATA-------------------------------------------
--------------------------------------------------
--------------------------------------------------
----
>Drosophila_grimshawi
ATGGCCGCCACATTAAAACCGTATTTGACTGCCGTGCGGCATTCGTTGAC
AGCAGCAATGTGTCTGCAGGACTTTCCGTCGCAAGTTGTCGAACGCCACA
ACAAGCCGGAGGTGGAAATTTGCTCAAGCAAGGAACTGGTGCTCACGCCC
ATTGTCGTCTCCCGCAACGAGAGGGAGAAGGTGCTGATTGAGCCGTCCAT
TAATTCGGTGCGTGTTAGTATCGCTGTAAAACAGGCCGATGAAATTGAGC
GCATCTTGTGCCACAAGTTCACACGCTTCATGATGCGTCGCGCCGAATCC
TTCATTATATTGCGACGCAAACCAATCGAGGGATACGACATTAGCTTCCT
AATCACGAACTTTCACACGGAGCAGATGTACAAGCACAAGCTGGTCGACT
TTGTCATCAGTTTCATGGAGGAGATCGACAAGGAAATTAGCGAAATGAAA
CTGGCGGTCAATGCACGAGCTCGCACCTGTGCCGAGGAATTCCTGAAGCG
GTTTATGCGACGC---AACAACTATCCCTACCAGCCACTGAATCAGCATC
CAGCAGCG------CCCAGTGGGCAAACAGCACCCGATGCACTCGAGGCA
GAAAATGAACGCGCCGCGGAGGAGTTGCAACAGAAGATTGGCGCACTCAA
ATCGCTGACGATCGACATTGGCAACGAGGTGCGCTACCAGGACAAGCTGC
TGCGGGGCATCGATGACGACATGGATCGCACCGGCGGCTTCCTGGGCAAC
ACAATGACACGCGTCGTGCGACTGGCTAAACAAGGCGGCGGCTCCAAGCA
GATGTGTTACATGTTCCTCTTTGTCCTCTTTGTCTTTGTGTTGCTCTGGC
TGACGCTTAAGTTCAAAATGGCGACCGAGGAGCATCAACGCTTGGCCAAC
ATTGTGAAGAACTGCCACGACAGTTTGCGTCAACTCACCAAATTGTACGG
TGCCGAGCGCGCTTGGCAGGAGCACACTGGACCTCATAATGCTGAAAAGC
TGGCAGAATATGCGGATGCAATGCAGCAATTGGCTGGCATCTGGGAAACG
AATGCCAGCAAGACGGAGCTGCACGCACGCAGTCGCATCAAGTGGGCCAT
CGACTATATAACCAAGTACTTCTACATCGAGGGCATCTATTTGCAGAAGC
GATTGCGCGAACAGCGACTGCTGGCCTCCTATAAT---------GAGTTG
GCCGATGCTGAG---TGCGCCTACATGGAGGCGCCGCCCGACAAGCTGCG
TGTGCTGGATGTGGGCAGCTGTTTCAATCCCTTCGGCAATACTCCGCATC
TCGAAGTGACGGCCCTCGATCTCTGCCCCGCACCGGGTGCACTCGTGCTG
CAGGCAGACTTTCTTACGGTTGACGTGGATGGC---ATGCTGACGGAACC
CGAGATCAGGGATCAG---------------------AGTGTGAAGCGAT
TACCTGCTGGCTACTATCACTGCGTCATCTTTAGCCTACTGCTGGAATAC
ATGCCCAGTGCAGATCAGCGATTGCTTTGCTGCCAGAAGGCCTATGAGTT
GTTGCGACCCGAGGGAATCCTAGTCATCATCACACCCGATTCGCAGCATG
TGGGCAAAAATGCCAGCATCATGAAGAACTGGCGCTTCGCCCTGGCCAAG
CTGGGCCTGCTGCGCATTCGCTTCGAGAAGTTGCCGCACATCACATGCAT
GGTGTTCCGACGAGCCATCTGCCAGGAATTGTCGCAGCACTGGGCCAGTG
TGCACCGGGAAGAGGGCATCTGTGAGACAATCCGCATTCCACAGGATGAG
CATATGGCATTAGAAATAATAAAGCAGGGCGCTGAGGGGCGCTTATATCT
TGGCGAATACAAAGGCGAATCGTGTTTGATTAAAGAGCGATTTGTGAAGA
AATACCGTCATCCAGAGTTGGACACACAAATAACAAGGCAGAGGATGAAG
GCCGAGGTGAAGGCTGCTGGCCGTTGTCTAGCTGCTGGGATTCTTGCGCC
AAAGATTCTGCACTCCGACCTCAACACACATAAACTGTATATGGAGTACT
TTGGCAGCGCCCAGACAGCCAAGCATTTTATACAGCAAACAGTCGCCAAA
---TCCGGGGAGGAGCAAGCAAAGCAGCCGCTGGAAGAGCTATGCAGGCG
AATAGGCGGCATCATTGGGCAAATGCATGCGAATAACGTAATCCATGGTG
ATCTGACCACATCCAATATACTAATAAATCCGACACCGAATTCAAGTGAT
GGCTACGACATCATCTTTATAGATTTCGGCCTGAGTCACTACAATCAGGC
GACGGAGGATAAGGGCGTTGATTTGTATGTCTTGGAACGGGCGCTTCTCA
GCACACACAGTGAGCAGCCCTATCTTTTCGAACACATCCTCGCGGCATAT
CGCAAGACGTGCGGCAAGGATGAGGCGGCCGTCCTGGCCAAGTTTGAGGA
GGTGCGTGCGCGTGGTCGCAAGCGCACAATGATCGGCATGCGTTTCTTAT
CA------------------------CAAATACGCAAAGCA------TCG
ACACAGGCGACGCGCCGGCGAGTGGTGGTTACGGGTAGCGGTGCCGTCAC
ACCACTGGCCAATAATGTGCCCGAATCGTGGCGGCGTTTATTGGCCGGCG
AATCGGCCATAACCAAGCTGGGCGCCGAATTCAAAGGTCTGCCGTGTCAA
GTGGCCGCTCAAATACCAAAGGACCGCTTGCAGCTGGACAAACATCTGAG
CAAGAGCGACATCAAACTAATGAGTCCTGCCACACAGCTAGCAATGATGG
CAGCGGACGAGGCACTGACGTCGGGAAAGCTGAAGCCAAGCGAACTTAGC
GCCGAGCAGCGGGAACGCATTGGCGTTTGTGTCGGCATGGGCATGTTCGA
TCTGTCCGAGGTGTATGGCGCATTTCAACAGCTGCAGCGTGGCTACAATC
GTGTCAGCCCCTACTTTGTGCCACGACTGCTGCCCAACATGGCAAGCGGG
CACATCAGCATGCGCTATGGTCTGCAGGGACCCAATCATTCGGTGTCGAC
GGCTTGTGCAACCGGCGCTCATGCGATTGGAGATGCTTTGCGTTTCATAC
GCAACGGCGATGCGGATGTGATGCTGGCGGGCAGCGGGGAGGCGTGCATA
GATCCCCTATCAATAGCCGGCTTTTGTAGGTTACGGGCCCTTAGCACTGC
TTTCAATGATAGCCCGGCTCAGGCCTCGCGACCTTTTGATAAGGCCCGTG
ACGGATTCGTGATGGGCGAAGGGGCCGCCTTACTGCTTCTGGAAGAGCTG
GAGCATGCGAAAGCGCGTGGAGCACCCATACTGGCTGAGATACTGGGCTA
TGGACTGTCCGGTGATGCACATCACATTACTTCACCCAGCGAGGATGGCA
CTGGCGCCACTCTGGCCATGCAACGTGCCATTAAGGATGCCGGCGTGACG
CCGCAGGATATCAGCTATGTCAATGCGCATGCCACATCCACGCCCACCGG
CGATCGCATTGAGGCTCATGCCATTGGACGCGTCTTCGGTGAGCATAAGT
CACAGGTTCTTGTCTCCTCAACAAAAGGTGCACATGGCCATCTGCTTGGT
TCATCCGGCAATTTGGAAGCACTGTTTGTGGTGCACGCCTGTGCCGAAAA
CAAATTGCCGCCTTCGATCAATGTGGATCAAGTGGATGTGGATATTAAT-
-----GTTGTGCAGAAGACGTGCAATTGGGAA---GCGAATCAG---TCC
GGACGCATCGCCCTAAAGAATTCCTTTGGCTTTGGTGGCACCAACGCATC
GCTCTGCATTGCCAGCTACACTGGCAATATGCGTTTGCTAAATGTGGGGA
ACCGTGTCGTCGCTATGCGTTTGCGCTTGGGTGAGAAATTCACGCTGCCG
GACCGCTTTAAGGGCACCACGGTGGAGAAGTGGGCCAACTACTGGAAAGG
ACTGATGAGTGATTACGCTGAAGTAGCCACAAGCGTCGTCAAGGAGTCGT
ACGCGAGGCCGAAACGAACCCTTATTTATGGCACGGCCATCGTAGCACTA
TACCAGATGGCCAAGAATAACCCAGATCAGTATGCCTTCTCCTCGCTATT
GCGAACACAAACAAACCGCATGATAACGCTGCCGCCGGAACAGCAAAATT
CCGAATCAAGCGATTATCTCGTTATGCTGGAGCGTGCCATCAATCAGAAT
AAGCTACGCCTCCTCAACCTAGGCATCTGCACGCTTCTGTGGGTGGACAT
GTTCGATGAGGATGATTGCACCTATCCGGCCATTTGTGAATACACCACAG
TGAACTATTTAAGTTTTCATGAGCGCATCATAGACGTTGGCTTCTGGAAC
CAGTACTGGCGTCTCAAGTGGAAAATGCACAATTACGATGTCAACTATCT
GATGCATTTAAAAGTTGTTTACGTCACCGTAGGCACCACAAAATTCGATG
CACTCATTAATGTAATGACGTCAGAGGAGGCTTTGTGCGCACTGCAAAAG
CACAAATGCCAGAAACTTGTATTGCAACATGGCAACTCGACGCCGGTGTC
GGCAACAAATCTTTCGCAAATCAATAACAAATACGGCATTCAAGTGGAGC
AATACAAGTTTCGACCAAACGGGGAGGATATCAAGGCTGCCGATGTGATC
ATTGGACATGCGGGCGCTGGCACCTGCATGGACATATTGAGCAACGGCAA
GCCGGGTCTGATTGTCGTCAACGACGAACTGATGGACAATCATCAGCTGG
AATTGGCACGTCAATTGGCATCCGAGCGATATTTGTACTACTGCCGGGTT
AACGAGGTGAGCGGCAAAATTGCCACTTTGGACTTTGATGCTCTGCAGCC
CTACGAGCCGGCCACAGAGAATATGCAAAAGTTTGTCAACGCATTAAACG
AACTGATGACC---------------------------------CATATG
TTTTCCGTGGTCGGC------------CATGCAAAAATCTCTCATTTGGT
GATAATAAGCAGACGATTGCGACATTACTACAGCAATATGGACTGCACGG
AACTATTGCCGCCCGCTTCGGTGCGTGGCATGACTGTGCTGCAGCGCGCT
GAGTTTCAAAAACGTGTCCAAATTCCGAGACTTCGAGTGCCTGAATCGCA
GGTGCAGCGAGTGATTCCATTACTGAAGAAGATGCTGCTCAAAATGGAAC
ATCTGCAGCCGGTGCGTGCCGTGCCGAAT---------------------
---------GCACGTGAAATACTTCTACACCCATTGCCCGTTAAGAACTG
GGAATCGCTGCCCGTCAAGGAGCTTGAGGAGCAGCATGTGACAGCGGCCA
ATTTCTGTCATGATGAACTCGAGTTGAGCTATGAAAATTGGAGCGCAAAT
GAGATACTGAAAAGTGTGCTACCAGCGGATGAGGAGGGACTCACCTCCTT
CTCACGCATCGGACACATTGTGCATCTGAATCTGCGGGATCATCTGCTGC
CCTACAAACAACTCATTGGCGAAGTGCTCCGCGATAAGTTGCCCAATTGT
CGCACTGTGGTCAACAAGGCAGCCAGCATTGATAACACCTATCGCAACTT
TCAGCTGGAGCTGATATGCGGCGATGCCGAGTATCAGGTGGAGACTAAGG
AGAACGGTGTACCCTTTGAGTTTGATTTCTCGAAAGTCTATTGGAATCCA
CGCCTGTCCACCGAACACGAACGCATTGTCAAACTCTTGCAGACCGGCGA
TGTTCTTTATGATGTATTCGCTGGCGTTGGTCCATTTAGTGTACCCGCGG
CCAAGAAGCGCTGCCAAGTGCTGGCCAACGATCTGAATCCCGTTAGCTAT
CACTGGCTGCAGCACAATGCCAAGCGGAACAAGTGTCTGGCCCACATCCA
AATGTTCAACAAGGATGGACGCGAATTCATACGCAAAGAGCTGCGTGACG
ATTTACTACAGCGCTGGAAATCG------CCTCCAGCTAATTCGTATAAC
ATTCATATTACGATGAATTTACCAGCGCTAGCTGTTGAATTTCTGGATGC
ATTTCGAGATCTATATGCGGACGAGGAGCTGCCCAAGGTTCTGAAC----
--------TATCCGGTAGTGCATGTCTACTCCTTTGCCAAGGGCGAGGAC
ACCAAGACGCTGGTGCAGCAGCTTGTTGAGCGCAATCTGGGTGCATCGTT
GGATGATGCG---TTGCTGGAGGGCATCAGTTTTGTGCGCAATGTGGCAC
CCAACAAGGACATGTACAGGGTGTCCTTCAGGCTAAACCGAGAGCTATTG
ACGACGCCTAAACAGGCA------------ACGCGCAAGCGTCCTTGTTC
TGCGGAGGAGGAT------GCCTTGGCAGAAGCAGCAGCAGCTGCTACAA
AAGTGAAATGCATTATGGGACGCACACAG------------CGCCAGCGC
---CGGCGTCATTCTCGCCCAGCAGCTGATACGCAA---------TTAGA
TACCCTACACGTGCTCTACAAACAACTTCATTCTCTGGGCTGGCGCAATG
AAACTCAACTCTCTGCGTTTAGTTTTTCCCAAACTGGACGCGGCCTCTGC
TCCAAAACACAATGTTTCCGGGCTGGGGATGAATTGATACGCCTGCCAGC
TGGTTGTTTAATAAGCATCGCCACCCTGGAATCGGATGAAGAGTTTAAGG
CACTTTTTGATCCGGATCTGTTTGACAAGGACTCACGCATTTCGTTTCAA
GCGCTGATTGCCTGCTATCTGTTGCATCTACAACATCTGCATGAAGCTAG
A---------CAGGAATCCCCATTCGCTGCCTACTTGGATAGTCTGCCAC
GCAGCTATACAACGCCCTATTTCTGTGCAGTGTCGGAGCTGCAATGTTTG
CCGGAGGCAATACTGGAGCGCACAGTGTCACAGAATCGTCAGATACGCGA
TTGCTATCAGGTGCTGAAGTCCCTAGTGGGTGCACAGCATTGCCAGTGCT
GTGGTCAGCGCTACTGCGAGGAGATTTGGACACTGGCCGAGTATCGACGC
GCCTATTTCGCTGTAAACAGTCGCAGTGTCTATTTAAGCTCGCGTCAACT
G---TATACAGGA---CGCAGT------------CATTTTCAGGAGTTGC
TAAGCGGAACAAACAACCTGGCACTGGCTCCATTTCTGGATCTATTTAAT
CACTCGGACACGGTGCAAACCACAGCTGAGCTGCAGCTGCTGGCCAGCAG
TAAATGTCAAGATTATGTGCTGACACTCGATTCTCTGGCAGCGGCTCAAC
TTAAACCATATGAACAACTGTTCATCAGCTATGGAGCATTACCCAATCTA
AAACTACTCACCGAATACGGTTTTTATCTGAAGCGTAATGCGCACGATTA
CTTTGAGTTCTCGCTGCTGGACATTGAGCAGCTCATCGCGCATAATAAGG
AGCTGTCTGCGCAGAGTTATCATCGCAACATCTTCAAGTTCATCAGGGAG
CACAATCTAATGGATCAAATGTTTGTGCACATCAGCGAGGGCTGCTCGCA
TAATCTGCGCGTTGTGCTCCATCTCATCTTCAAGCAGTGCGCGCATTTTC
CCAATCTGCTCAATCAGATTGCGTTTGGCGATGCCAGCCAATTCGACGAT
GTGCAGCCAGAGTTGTCCTATTTACTGACACACAAAATCAACGAATATCA
AAGATTTGTGGCCGCACTGGAGAAGCTGCCACAGCTCACGGAAAGTGGCA
CGGTGGCACATGGCTACCTCTTGGAGTGCCTACGCTATCTGCACGACTTT
GAGTCAACACATTGCGCATCTAATAAT---------------AACATGTT
CAAATTATCGGAGCTTGTGCGTTGGCTTGGCCTAACAGAGTTTGAGATAT
TGGTAAATCTGTGTGGCCTGCTGGTGTTCACCATAGCGCTCGCCTTAAAG
ATTGCTGGCACATTCAACAAC------------------------GTGTT
CCCCGAACTGTTGTGCGACTGGTTTAGCATATTCAGTCCGCTGTTCTTCA
TCGATATTTGCAATGCGTATTTCTGCGTCATCGTTGGCATTCGCATGTAC
CTCGACGCGGAAAACAAGCGCAAGGCCCTGCATCGGTTCATGTGGAGCAC
ATATTTCCTCGTACTTATCGCCATCTTTAAATATCTGTTGTGCCTCAAAC
TGTCGGGC---AAAACGGGTCTCGAGTACAGCGAAGTCTTTTCGCCCATC
TTCGTGCTGCTGCAATTGGTTGCAGTGCGCGCCTGCCAGCTGCCTAACTC
TATTATGGCTGGAACTAAAGTGCTCCGCTCCTTGCTACACGAATTGCGTC
AGTCGGCAAAAGATCCTGGAGGCATTAAGAACTCACTGGCCGCCCGCTAC
ATTCTGGCGCAGTACAAAAAATTCGAAACAACCGATCAGCAGTTGTGCAA
GGCTCGCAACGAGGCAATCTTTCTGGGCCAAACATATTTAACCTATCTTA
GCAGTTTGCGCAAATACAACGAACTCTACAAGGAGTACCATGGTCGTGGG
GAACGCACGGTGAAGGAAACAGCAGACCTTGTCGGCTTCAAGCTGCCTAC
AGACCCGAAGATGGCGCTACGCGTGCAATTTGAGAATAATGACGATGTTG
GCGTCTTTAGTAAATTAACAAACACATATTGTTTGGTCGCTATTGGCGGC
TCGGAGACCTTCTACAGTGCGTACGAAGCGGAATTGGCCGAAACCATTCC
CGTAATACATGCCAATATTGGTGGCTGTCGCATAATTGGCCGTTTAACTG
TTGGCAATCGAAATGGACTTTTGGTGCCGCATTCGACGACGGATGAGGAA
CTGCAGCATTTGCGCAACAGTTTGCCAGATGCCGTTAAAATTCAACGGGT
GGAGGAACGTTTGTCGGCTTTGGGTAATGTGATTGCCTGCAATGATTATG
TGGCATTGGTGCATCCGGATTTGGATAAGGAAACTGAAGAGATTATCGCC
GATGTTTTGAAAGTGGAAGTCTTTCGTCAAACCATAGCAGAGAATACCCT
TGTTGGCTCATATACGGTGCTGAGCAATCAGGGCGGCATGGTGCATCCGA
AGACGAGCATACAGGATCAGGATGAGCTGTCATCACTGCTGCAAGTGCCA
CTTGTGGCGGGCACTGTTAATCGGGGTAGTGAGGTTCTTGCCGCCGGCAT
GGTCGTCAACGATTGGATCTCCTTTGTCGGCATGAATACAACAGCCACCG
AAATTTCCGTAATTGAGAGTGTCTTCAAATTGAATCAGGCACAGCCGGCA
ACGGTGACAACAAAACTCCGTGCAGCACTCATCGAGGAAATGTCCATGTC
G---GCACGTTTCTATTCCGTCTGTCGTTTGTTTTCAACAAATGTCACAA
AAAATGCCATAAATAAGAATGCAGTGGGTGGCCAAAGCCTTGTCGACAGT
GTGGCAGTAACTAGAAATGGCAGAACAATTGTTGCCTGGCATCCAGAGAC
CAAGTTCCCCTACGAACACACAAAGCCATTGCCGCATACTGTCGAGAAGC
AGAGTTCGGAATATATTAAGGAAACTGCGATGCAATCGGCAATGAGTGCA
TTTAAGAACAAGCATCCCGAAGTTGCCCGCCAGGAGCTGATGAAGCTGAC
GCACACCACAAAGCATCGCTGGTTCCCCCGAGCACGCGACAAGAAGGCCA
AAAAGACGCCCATGGACCGGCCTTACTTGATGACTACGACAGCCGTACTC
GGCGGCGGCATCAGTGGATTATCCGCCGGTTATTATTTGCTGCGCCGCTT
TGGCAAACCTTTGACCATTTACGAGGCATCGCCTCGTGTAGGCGGCTGGA
TACGCACGGAATGGCACAAGGAGCGCGGCTTCATCTTCGAGACTGGACCA
CGCACAATCCGACCCAAGGGTGTGGCTGGTGCCAACACATTGGAGTTGGT
GGAGCAACTGAAGCTGCCGGTTAAACCAATACGCAGCTCCCATGTGGCGG
CCAGGAACCGCATGCTCTATGCCAAGGGTCAGGTCTGTATGCTACCCAAC
AGTCCAAAGGGTCTGATTGCCACGGTACCGCCTTTTACCAAGCCGCTGTA
TCGAGCTCTGCTCCATGACCTGACCACGGGCGGC---ACTGTGGCCAAAA
ACGAGGATGAATCTATCTATAGCTTTGCCGAGCGGCGATTTGGCAAGGAG
ATCGCCGACTATGCGATCAGTCCAATGATATGTGGGATTTGTGCCGGAGA
TGCGCGCGAGATTAGCGTGCGCTTTCTCATGGACAGTCTCTTCGAGAAGG
AGCAAAAGTATGGGGGCGTCATCAAGGGCGTGCTCTACTCGCGCCTCAAC
AAGAACGAGGACAAGGACAAGGATGTGGATAGGCCAATAGATGAACCGAG
TAATCTGTACAAACAGGCGGTGCAGGAGAAGTGGGCTATGTACAGCCTGA
CCGATGGCCTGGAGCAGCTGCCACGCGCCCTACGCAAATATCTCGGCGAG
CACGATGTGAACGTCCAGCTGAGCAGTCGCTGTAACAATCTGAGCTTCAG
C---AGCGACGGTGCACGGCTCGGTCTACGGAATGCGGAGCTGCCCGTGT
CGCATGTGGTCAGCTCGTTGCCGGCGTATCAATTAGCGCCGCTGGTGCGG
CAGCAGCATCCATCGCTGTGTGCCCAACTGCTCGAGATCCCTTATGTGGA
TGTCGTTGTGGTCAATCTGCAATACAACAGCGATCAGCTGCTCAAGCAGA
ATGGGTTTGGTCTGCTGGTGCCGCCAGTGGAAAATTTGCCGGTGCTGGGG
GTGATCTTCGACAGCTGCTGCTTCGACATGGCGGGCAATACGATCCTCAC
CGTGATGATGGGCGGCAAGTGGTTCGAACAGTGGTTCGGCCACCAGCCC-
-----AGCCAGAAGGAGTTGCGCGACACGGCCCAGCAGCATGTGCGCAAG
ATCTTGAACATTAAGGAGGAGCCGACATTTAGTCGCGTCCACCTGCTCCA
CAAATGCATTCCCCAATATACCGTTGGCCACAAGCGGCGTGTGCAGCAGA
TTCGGGATTACATACGCAACTACAAGTTGCCATTGTCGCTGTGTGGTGCT
GCCTACGATGGCGTCGGCATCAACGATGTCATCCTCTCTGCCCGTCGGCA
GGTGGAGTTGCTCCCCATGCCACAAACGCAC---------ATGCCCACTG
AAAATCTGGAAGAGCAGGGTCTGGAGAAGAATCCCAACCTTGAGTTGGCA
CAAACCAAATTTTTGCTCACACTCGCCGAGCACAAACAAGATGCGGCACT
CAAAACCAAATTGCTGGATGCGATTCGGGGCGATAATATGGCACCGTGGT
ATGAACACATATGCACAGAGCTCAACTGGATCGTGGACAATGAGATGCTG
GCACGGATGCGCGAACAGAATTGCATTGCCATCGAACTGCTGGACGCCGC
CATTGAGGACGCAGAAAAGAATCTCGGTGAGATGGAAGTGCGTGAGGCGA
ATCTAAAGAAATCGGAATACTTGTGTCGCATTGGAGACAAGACAGCAGCG
GAGACAGCGTTCCGCAAGACATACGAGAAGACAGTGTCGCTGGGCCATCG
ACTCGACATCGTCTTCCATCTGATTCGCCTGGGGCTATTCTATTTGGATC
ATGATCTGATCACACGCAACATCGACAAGGCAAAGTATTTAATCGAGGAG
GGAGGCGATTGGGATCGTCGCAATCGTCTCAAGGTCTACCAAGGCATTTA
TTCGGTGGCAGTGCGTGATTTCAAAGCTGCTGCGACCTTCTTCCTGGACA
CGGTCAGCACCTTCACCTCGTACGAGCTGATGGACTATCCAACATTTGTC
CGCTATACGGTGTATGTGTCAATGATTGCCCTGCCCCGCAATGAGTTGAG
GGAGAAGGTGGTGAAGGGTTCGGAAATACAGGAGGTTCTGCACGGCCTGC
CCGATGTGAAGCAGTTTCTCTTCTCGCTCTTCAACTGCCAGTACGAGCAG
TTCTACGTGAATTTAGCCCAGGTGGAGAAGCAACTGCGCTCTGACTACCT
CGTTCATCCGCATTATCGGTACTATGTGCGTGAGATGCGCATTTTGGGCT
ACACACAGCTGTTGGAATCGTACCGTTCGCTGACGCTTCAATATATGGCG
GAGTCGTTTGGCGTCACCGTCGACTACATCGATCAGGAGCTGTCCAGATT
TATTGCTGCCGGTCGTTTACATGCCAAGGTGGATCGTGTCGGGGGCATTG
TGGAGACGAATCGGCCGGATAATAAAAATTGGCAATATCAGGCCACGATT
AAGCAGGGCGATCTTCTGCTCAATCGCATACAGAAGCTGAGCCGTGTCAT
TAATATT-------------------------------------------
--------------------------------------------------
--------------------------------------------------
----
>Drosophila_albomicans
ATGGCTGCCACCCTAAAACCATATTTAACTGCCGTGCGGCATTCGCTGAC
AGCCGCAATGTGTTTACAAGATTTTCCTTCGCAAGTTGTGGAGCGGCACA
ACAAACCGGAGGTGGAAACTTGCTCCAGCAAAGAACTTGTGCTGACGCCC
ATTGTGGTCTCCCGAAATGAGAGAGAGAAGGTACTGATCGAGCCATCAAT
TAACTCGGTACGCGTTAGCATTGCAGTAAAGCAGGCAGATGAAATCGAAC
GCATTCTGTGCCACAAGTTCACCCGATTCATGATGCGACGTGCCGAGTCA
TTCATCATTCTGCGACGAAAGCCAATCGAAGGATACGATATCAGCTTTTT
GATCACGAATTTCCACACAGAGCAAATGTATAAGCACAAGCTGGTTGACT
TTGTCATCAGTTTCATGGAGGAAATCGATAAGGAAATCAGTGAAATGAAA
CTGGCCGTAAATGCACGAGCCCGAACCTGTGCTGAGGAATTCCTAAAACG
ATTTATGCGGCGC---AACAATTATCCCTACCAGCCGCTCAATCAACAGC
CAGCA---------------GCGCCAAGTGGACACGATGCCTTGGAAGCG
GAAAACGAACGAGCTGCTGAGGAGCTGCAACAGAAGATTGGCGCCCTGAA
GTCGCTGACCATTGATATTGGGAATGAGGTACGGTATCAGGATAAACTGC
TGCGCGGCATTGACGATGACATGGATCGTACCAGCGGTTTCCTCGGCAAC
ACAATGACGCGAGTAGTGCGTCTGGCCAAACAGGGTGGGGGATCCAAGCA
AATGTGTTACATGTTCCTCTTTGTGCTCTTTGTGTTTGTGCTGCTCTGGC
TGACGCTGAAGTTTAAAATGGCCACGGAGGAGCATCAACGACTGGCCAAC
ATTGTGAAGAGTTGTCACGACAGTCTGCGGCAACTAACCAAGATGCACGG
TGCTGAACGTGCGTGGCAGGAACACACGGGGCCGCACAATGCCGCCAAGT
TGGCGGAATATGCGGATGCAATGCAGCAGCTAGCAGGCATATGGGAAACG
AACACCAACAAGACAGAACTGCAGGCACGCAGTCGCATCAAGTGGGCAAT
CGATTACATCACCAAGTACTTCTACACTGAGGGCATATATTTGCAAAAGC
GACAGCGGGAACAGCGACTCTTGGCCTCCTACACT---------GAGCTA
GCTGAGGCGGAA---TGCACGTTCATGGATGAGCCGCCAGACAGGCTTTG
TGTGCTAGACGTGGGCAGCTGCTTCAACCCGTTTGGCAACACTCCACATC
TGGAAGTCACCGCAATCGATCTCTGCCCGGCACAAGGAGCTTTAGTGCTG
CAGGCAGACTTCCTCACAGTTGACGTGGATGCC---CAGCTAACGGAGCC
TGAAATCAGTGAGCAG---------------------AGCGTCAAGAAAC
TACCTGCTAACTACTACCACTGCGTCATCTTTAGCCTCCTGCTGGAGTAC
ATGCCCAGCGCAGAGCAGCGATTGCTTTGTTGCCGCAAGGCCTATGAGCT
GCTGCGTCCCGAGGGCATTCTGGTCATAATCACACCCGACTCTCAGCATG
TGGGCAAGAACGCTAGCCTCATGAAGAACTGGCGATTTGCCCTCGCCAAG
CTGGGACTGTTGCGTGTGCGCTTCGAGAAATTGCCGCACATCACGTGCAT
GGTCTTTCGGCGAGCAATCAGTCAAGAGTTATCCCAACACTGGGCCAGTG
TACATCGTGAGGAAGGCATTTGCGAGGCCATACAAATACCGCAGGATGAA
CATATGACTGCTGATATAATAAAACAAGGTGCAGAGGGTCGCCTGTATCT
GGGTGATTTTAAGGGCGAATCATGCCTGATAAAAGAGCGTTTTGTCAAAA
AATACCGTCATCCCGAATTGGACACACAAATAACCCGGCAACGCATGAAG
GCGGAGGTTAAGGCATCTAGTCGTTGCCTGGCTGCCGGCATTCTTGCTCC
CCGCATCCTTCATTCCGATTTAAACACGCACAAACTATATATGGAATACT
TTGGCAATGCTCAGACAGCAAAGAAGTTTATACAAGACACAGTTGCCGCC
GAATCAGATGAAGAAAAAGTTAAGGAAAAGCTGCTGGAACTCTGCATCCG
CATTGGAGCTATAATTGGCCAAATGCATGCCAATAACATAATCCATGGCG
ACTTAACCACATCCAATATCCTCATCAATCCAAACCCAGCTGCCAAGAAT
GAATACGATGTCATTCTCATAGACTTCGGACTGAGCCACTATAATCAGGG
GGCAGAGGATAAAGGCGTCGACCTCTATGTCCTGGAGCGGGCTCTGCTCA
GCACACACAGCGAACAGAAGTATATCTTTGAGTACATCCTGGCCGAATAT
CGTCACAATTGTGGCAAGGATGAGGAAGTTGTTATCGCGAAGTTTGACGA
AGTTCGAGCTCGTGGACGCAAACGCACAATGATTGGCATGCGCTTATTAA
CA------------------------CAAATTCGCAGAGCA------TCC
ACACAAGCCACTCGCCGGCGAGTGGTCATCACTGGTAGCGGAGCCGTTAC
TCCACTGGCCAATAATGCAGCCGAATCGTGGCAACGCCTACTGGCAGGGG
AGTCGGCAATTTCCCGGCTAGGAGTTGAATTCAAGGGATTGCCATGCCAA
GTTGCCGCACAAATACCAAGAGAACGCTTAGAGATCGACAAACATCTGAC
GAAAAGTGATCTTAAACTCATGAGTCCTGCCACACAATTCGCCGTCATTG
CAGCGGACGAAGCACTGGCCGCATCACGGCTGCAACCCAAGGAGTTGAGT
GAAGAGCAGCGGGAACGTTTCGGAGTGTGCGTCGGCATGGGCATGTTTGA
TTTGTCCGAAGTGTACGGGGCATTCCAGCAGCTACAGCGTGGATATAATC
GTGTCAGTCCATATTTTGTACCAAGACTGCTTCCGAACATGGCGTGTGGT
CATATTAGCATGCGACATGGCCTGCGAGGACCCAATCATTCCGTGTCAAC
GGCTTGCGCAACCGGTGCCCATGCCATTGGAGATGCTATGCGCTTTATAC
GCAACGGCGACGCGGACCTGATGCTTGCTGGCAGTGGAGAGGCGTGCATA
GACCCCCTATCGATTGCTGGCTTTTGTAGGTTACGCGCACTGAGCACGGC
GTTTAATGATAACCCCGCCGTGGCCTCGCGACCTTTTGATACGGCACGCG
ATGGCTTTGTGATGGGTGAGGGGTCCGCTGTGTTGGTGCTGGAAGAGCTG
GAGCACGCACGTGCTCGTGGAGCTCCCATATTGGCCGAGCTGCTGGGCTA
TGGACTTTCAGGCGATGCTCATCACATCACCTCGCCCAGCGAGGATGGAG
CTGGTGCCACGCTGGCCATGCGTCGCGCTATTGCCGATGCTTGTGTAAAA
CCAGAGGATATTCGCTATGTTAATGCACATGCCACATCAACACCGACTGG
AGATAGGATTGAAGCTCATGCAATTAGTCGTGTCTTTGGAGAACACAAGA
CCAACGTTTTCGTCTCCTCCACAAAGGGTGCTCATGGTCATCTACTGGGT
TCGTCGGGTAATCTAGAAGCTCTATTTGTGGTACATGCTTGTGCGGAGAA
TAAATTGCCACCATCGATTAATGTTGAGAATTTGGACGTGGATGCCAAT-
-----GTGGTGACAAAAACCTGCAATTGGCCA---GAGGACCAA---TCT
CGACGAATTGCTCTGAAGAATTCCTTTGGATTTGGCGGCACAAATGCATC
CCTTTGCATTGCCAGTTTCGCG---GAAATGCGTTTACTGCGTGTGGGTG
ATCGACTGAGTGCATTGCGTGTGCGCATCGAGGAGAAATTCACTCTGCCC
GAACGCTTCAAAGGCACCGTCGTCGAGAAGTGGACAAATTACTGGAAAGG
CTTGTTGCGTGATTACGGCGAAGTGGGCACCGGTGTTGTGAAAGAATCCT
ATGCGAATCCCAAGAAAGCATTGGCCTATGGCACCGGAGTGCTCACACTC
TACCTGGCCGCACGCAATAATCCCGATGAGGCGGCGTTTATGACGCTATT
GCGTAAACAAACAAATCGCATGGTCACATTGCCTCCAGATCAACAGAATC
CTGACTCCGCCAACTATCTGACGATGCTGGAGCGTGCGGTTAACCAGAAG
AAATTGCGACTGCTCTCGTTGGGCATCTGCACACTGATGTGGGTGGATCT
GTATGACGAGGACGATTGCACGTATCCGGCAGTCTGTGAATACACCTCGG
TGGGATTGTTGAATTTCCATCAGCGCATCATCGATGTGGGCTGCTGGAAT
GAGTTCTGGCGTCTCAAGCACAAGATGCGCAACTACGACATCAACTATCT
GATGCATTTTAAAGTTGTTTATGTGACTGTTGGCACCACCAAATTCGATG
GACTCATCCGAGCGATGACATCAGATGCAGGTTTATATGCATTGCAAAAA
CGCAAATGCCAGAAACTTGTTTTGCAGCATGGAAACTCATTGCCTCTTGA
GGAATCCGAACTGAAGCTTATCAATGAAAAATACGGCATCGAGGTAGAGC
AATACAAGTTCCGCCCAAATATAGAGGATATCAAAGGAGCAGATTTGATT
ATCGGACATGCGGGTGCAGGAACCTGCATGGATATATTGAACAATCAGAA
ACCCGGAATTATTGTTGTCAACGATGAACTAATGGACAATCATCAACTTG
AATTGGCTGGACAATTGGCAGCCGAGGAGTATTTGTTCTACTGTCAAGTG
AGCGAGTTAGCCAGAAGTTTAGCCATACTGGACTTTGCCTTCCTTAAACC
TTACATAGTAGATAAAGCTAATATGGCAAAGTTTGTGAATGCTTTGAATG
GACTGATGAGA---------------------------------CAAATG
TTTGCACTGATCGTCGAGTCGCGC---ATTCCCAAAATCCCATATTTGTT
GAGAATAAGCAAGCGCTTCCGACACTACTACAGAAACATGGACTGCCTGG
AGTTGCTGCCACCCGCGACTGTGCGTGGCATGACTGAGCTGCACCGCGCA
GAGTTCCAAAAACGCATACAAATCCCCCGACTCCAAGTACCTGAGTCTCA
GGTGCAACGTGTAATTCCGCTTGTCAAGAAATTGCTGCTCAAAATGGAGC
ATCTACAACCAGTGCGCTCGGTGGAAAGT---------------------
---------GGACGTGAAATACTACTACATCCGTTGCCCGTGAAAAACTG
GCAATCGTTACCCACAGAAGCGCTAGCTGAGCAACAGGTGACCGAAGACA
ACTTTTGCCATGCGGAGCTCGAGTTGAACTACGAAAATTGGAGCGCTAAC
GAGATATTAAAGAGCGTGCTTCCCGCCAACGAAGAAGGTCTCTCCTCCTT
CTCGCGCATTGGACATATTGTGCATCTGAATCTGCGGGATCATCTGTTAC
CATATAAACAGCTAATTGGCGAGGTGCTGCGGGACAAATTACCCAATTGT
CGCACGGTGGTTAACAAGGCGTCCACCATTGACAACACCTATCGCAATTT
TCAGCTGGAACTAATATGCGGCGAGGCAGAGTACCAAGTGGAAACCAAAG
AGAATGGCATTCCATTTGAGTTTGATTTCTCAAAGGTGTATTGGAATCCA
CGACTGTCAACGGAGCATGAACGCATTGTTAAGCTGCTGCAGCCTGGGGA
CGTGCTCTACGATGTGTTCGCTGGAGTTGGCCCGTTTAGTGTGCCGGCAG
CAAAGAAGCGTTGCCATGTGCTGGCCAACGATTTGAATCCCGTCAGCTTC
GAGTGGCTGCAGCACAATGCCAAGCGCAACAAGTGCCTGCCTCAGATACG
CATGTATAACAAAGATGGACGAGAGTTTATTCTCCAAGAGTTGCGCGAAG
ATTTGCTGCAACGCTGGCGTGCAGCAGCAACAACACCTACTGCTTATAGC
ATACACATTACAATGAATCTACCAGCGATGGCTGTGGAATTTTTGAATGC
ATTTAGAGGCCTCTACACAGCGGAAGAACTCGCCGAGCTGCCCGAGGACT
TGAAC---TATCCGCAAGTGCATGTTTATTCCTTCGCCAAGGGTGAGGAC
ACCAAGACGTTGGTGCGGCAACTGGTGGAAAGTAATCTGGGTTCTGTCTT
GGAGAGCGAA---CTGCAGGGT---ATTAGTTTTGTGCGTAATGTGGCGC
CCAACAAAGACATGTATAGAGTATCCTTCAAGTTGACACGACAGCTATTG
ACAACTCCAAAACAGGCG------------TTGCGCAAGCGAGCTGCAGA
AGAGCAGGACGAC------------------ATCTCGGAAGCAGTTACAA
AAGTGAAATGTGTTATGGGACGTACACAGCGTTTGCGACAGCGTTTGCGA
CAGCGTCGCGCGCCAAAAGACACAACTCACCCAGTTGATCACGAGTTGGA
CTCGCTGCACGTGCTCTATGCTCATCTGAATTGTTTGGGCTGGCGGAATA
CAACACAACTATCGGCGTTGCACTTTCCGCAAACTGGACGAGGTTTGTGC
TCTAAGAGACAACGTTTGCGGCCTGGAAATGAGTTGATACGCCTGCCCGC
CAATTGCTTGATCAGCATAGCTACCCTGGAAGCTGATGATCAATTCAGGG
CGCTGTTTAATAAGGACTTGTTCGACAAGGATGCACGCATTTCGTTTCAA
GCACTTGTTGCCTGCTATCTAATGCATCAGCAGCACTTGCACGAAACCTC
T---------CAGCAATCGACTTTGGGAGCCTATCTGGATACACTGCCGC
GTAGCTACACAATGCCTTATTTTTGTGCCATGTCGGAGCTGCAGTGTTTG
CCAGAGGCTTTGCTAGAACGCACAGTGGGACAAAATCGACAGATACGTGA
ATACTATCAGATTATCAAGACGCTTGTAGGCACGCAACACTGCGAATGCT
GTGGCCAGCTCTATTGCCAGGACATTTGGACATTGGCGGAGTATAAGCGT
GCATACTTTGCGGTCAACTCACGCAGCGTCTACCTCAATCCTCGTCAACT
G---AAGCCAGCA---CGTTGT------------CACTTCCAGTCGCTGC
TCAGTGGCGATACTAACATGGCTTTGGCGCCCTTCCTCGATCTGTTCAAT
CACTCGGACAGCGTTCAAACGACGGCGGAGTTGTCA------CCAAATGG
CAAGGGACAAGATTATGTGCTTACACTGGATACTGCTGCTAAATCGGAGC
TACAGCCTTATGAGCAACTATTTATAAGTTATGGGGCATTGCCCAATTTG
AAGCTACTAACGGATTATGGCTTTTATCTGGAGCGTAATGCACACGACTT
TTTCGAATTCTCATTGTCGGACATTGAACAGTTGATTGCGCAGAATAGGA
AACTTGCGGCACAAACTTATCACCGGAACATCTTCAAATTCATCAGAGAG
CACAATCTTTACGATCAGATGTTTGTGCACATCGACGATGGTTGCTCACA
CAATCTGCGTGTGGTGTTGCACTTGATCTTCAAGCAGCAGGCATACTTTC
CCAATGTGCTCAATCAAATTGCCTTTGGCGATGTGGCACAGTTCGATGAT
GTGCAGCCGGAGCTGTCATATTTGGTGGCACATAAAATCAGCGAATATCA
AGGCTTTGTCAAAGCGCTAAATCAACTGCCGCAACTCACAGAGAGCGGGG
TTATGGCACGCTCTTATCTGCTGGAGTGTGTGCGTTACCTCAGTGACTTT
GAATCCTCTGTACACTGTCAATCCAAC---------------GAAATGTT
TAAGCTATCTGAGCTGGTTCGCTGGCTTGGCCTCACCGAATTCGAGATTT
TGGTGAATCTTTGCGGCCTCTTGGTATTCACAATAACGCTGGCCTTTAAA
ATCGCCGGCACATTCAACAAT------------------------CTATT
CCCGGAGATGATGAACGATTGGTTTAGCATCTTTAGTCCATTGTTTTTCA
TCGATATTTGCAATGCCTATTTCTGTGTTATTGTCGGCATACGAATGTAT
TTGGATTCGGATAACAAACGCAAGGCGTTGCATCGCTTTATGTGGAGCAC
ATATTTCCTTGTTCTGATTGCCATCTTCAAGTATCTGTTGTGTCTCAAAT
TGTCGGGC---AAAACGGGTCTTGAGTATAGCGAGGTCTTCACACCCATC
TTTGTGCTGTTGCAATTGGTTGCAGTACGCGCTTGCCAGCTGCCCAACTC
TATTATGTCTGGATCAAAAGTCCTTCGATCATTGCTGCACGAGTTACGGC
AAGCAGCTTCCGATGCTAACGATATGAAAAAATCTCTGGCTGCTCGTTAT
ATTCGGGCACAGTACAAAAGACTTGAAACAACCGACCAGCAATTGTGCAA
AGCCCGCAATGAGGCAATCTTCTTGGGGCAGACGTACCTTACATATTTGA
GTAGCCAACGTAAATATAATGAGATTTACAGGGAGTATCATGGTCGCGGC
GAACGATCCGTAAAAGAAACTGCAGACCTTGTGGGATTCAAACTGCCTAC
GGATCCTAAAATGGCGCTTCGCGTGCAGTTCGAGAACAATGACGATATCG
GCGTCTTCAGCAAATTAACAAACACATATTGTTTGGTTGCCATTGGCGGG
TCTGAGACCTTCTACAGCACCTACGAGGCTGAGCTGGCCGAAACTATTCC
CGTTATTCACGCCAATATCGGCGGCTGTCGCATTATTGGTCGTCTCACAG
TTGGCAATCGCAACGGCCTTTTGGTGCCACATTCCACCACCGACGAGGAG
TTGCAACATTTGCGCAACAGTTTGCCGGATGCAGTCAAAATACAACGTGT
CGAAGAGCGCCTGTCCGCCTTGGGCAATGTTATTGCCTGCAACGACTATG
TGGCCTTGGTACATCCTGATCTGGATAAAGAGACTGAAGAGATTATTGCC
GATGTGCTTAATGTGGAGGTCTTTCGTCAGACCATTGCCGATAACACACT
GGTTGGTTCATACACAGTGCTGAGCAATCAGGGCGGCATGGTGCATCCCA
AGACAAGCATTCAGGACCAGGATGAGCTCTCATCGTTGCTGCAAGTGCCG
CTAGTTGCCGGCACAGTGAATCGGGGAAGCGAAGTTTTGGCTGCCGGTAT
GGTTGTCAACGACTGGATCTCGTTTGTGGGCATGAATACAACAGCCACTG
AGATTTCTGTGATCGAGAGCGTGTTCAAATTAAATCAGGCACAGCCAGCG
ACAGTGACAACAAAATTGCGTGCAGCGCTCATCGAGGAAATGTCCATGTC
GTCGGCACGTTTTCTTTCTACCTGTCGCTTATTTTCAACAAATTTAACTA
AAAATGCGATAAATACAAATGCAGTGGGCGGTAAGAGCCTTGTGGAGAGC
GTGGCTGTAACTAAAAATGGTAAAACCATTGTCGCCTGGCATCCAGAGAC
ACAGTTTCCTTACGAGCACACAAAACCGTTGCCACAAATTGTTGCCAAAC
AGTCATCTAATGTCATCAAGGAGACGGCGTTGGATTCGGCAATGAGTGCA
TTTAAAAACAAGCATCCTGAGGTGGCTCGCCAAGAGCTTATGAAGCTAAC
ACATACCACAAAGCATCGCTGGTTCCCGCGTGCCCGCGACAAGAAGGCCA
AGAAGACTCCGATGGACCGGCCATACTTGATGAAAACA---GCCGTTCTT
GGTGGCGGTATCAGTGGCTTATCAGCCGGATATTATATACTACGCAGATT
TGGCAAACCATTCACAATTTACGAGGCCTCGCCGCGAGTCGGTGGATGGA
TTCGGTCAGAATGGCATAAGAACCAGGGATTTTTTTTCGAATCCGGACCA
CGGACCATACGGCCCAAAGGATTGCCGGGTGCCAATACATTGGAGCTGGT
GGAGGAGCTGCAACTGCCAATTAAACCTATACCCAGCAGTCATGCGTCTG
CCAGGAATCGAATGCTTTATGCCAAGAATCAGATCTGTATGCTGCCAAAC
AGTCCAAAGGGCTTAGTTAGCGTCGTGCCTCCGTTTTCGAAGCCACTGTA
CAGAGCACTCATCCACGACTTAACCACAGCCGACAGTGTAGTGGCCAAAA
ACCAGGATGAGTCCATTTACAGCTTCGTGCAAAGAAGATTTGGTAAAGAG
ATAGCCGACTATGCTATTAGTCCAATGATTTGTGGTATTTGTGCTGGCGA
CGCACGGGAGATAAGTGTACGATTCCTCATGGAATCCATTTTCGAGCACG
AACAAAAGTATGGCGGCGTTCTAAAGGGTCTTTTGTACTCGCGCTTCAAT
GATAAATATAATGCTCTAAAAGAC---------AAAATTCAAGTCGAGTC
CAACTTATACAAACGAGCTTGCAAAGAGAAGTGGGCCATGTATAGTCTGG
AGGATGGTCTGGAACAACTGCCGCGCAGCCTACGCAAGTATCTGACAGAG
CGCAATGTGAATGTCCAGTTAAACAGCAAATGTCATAATCTGCGCTTCAA
TGGTGCTGACAAAGCAGTAATGAGCTTCAAAAATACAGATGTGCCAGTTT
CGCATGTGGTCAGCTCACTGCCCGCTTACCAATTGGCGCAGCTGACGAAA
GCGCAGCATCCATCGCTGTCGGCTCAACTATTGAGCATTCCTTACGTAGA
TGTCGTCGTAGTCAACTTACAGTACGACAATGATCAATTGTTGAAGCACA
ATGGGTTTGGTCTACTGGTGCCGCCGGTGGAGAATTTGCCTGTGTTGGGC
ATAATATTCGACAGCTGCTGCTTCGACATGGCTGGAAACACGGTGATCAC
CGTAATGATGGGTGGGCACTGGTTCGATAAATGGTTTGGACAGCAACCGC
CTCCAAGCCAGAAGGAACTGCGGGACGTGGCGCAGCAGCAAGTGCGCCGC
ATACTGGGCATTATGGAGGATCCAAAGTTCAGTCGGGTGCACACCTTGCA
CAAGTGCATTCCTCAGTATACCGTGGGTCACAAGCGACGCGTGCAGGGCA
TCAGGGAATACATTAAAAGCTATAAGCTGCCATTGTCGCTGTGTGGAGCA
GCATACGATGGCGTAGGCATCAACGATGTTATTTTGTCTGCGCGCAATCA
AGTGGATAACTTGCTGGAA------------------ATCATGCCTACCG
AAAACCTTGAAGAACAGGGTCTGGAGAAGAACCCCAACTTGGAGCTGGCA
CAAACAAAGTTCCTGCTAACGCTGGCCGAGCACAAACAAGATGCTGCCCT
CAAGTCAAAATTGCTAGACGCCATACGAGCCGATAATATGGCTCCGTGGT
ACGAGCATATTTGCACCGAGCTGAACTGGAATACGGACAAAGACCTACTG
GCAAGAATGCGCGAGCAGAACCGCATTGACATCGAGCAGTTGGATGCCGC
CATCGAGGATGCAGAGAAGAATCTGGGCGAGATGGAGGTGCGTGAGGCCA
ACCTCAAGAAATCAGAGTATTTGTGTCGCATTGGCGATAAGGCAGCTGCC
GAGACCGCCTTTCGCAAAACCTATGAGAAGACTGTGTCATTGGGTCATCG
CCTGGACATTGTCTTCCATCTGATTCGCTTGGGACTCTTCTACTTGGATC
ATGATTTGATAACTCGCAATATCGACAAGGCAAAGTATCTGATCGAGGAG
GGCGGCGACTGGGATCGTCGTAATCGTCTCAAGGTCTATCAGGGCATCTA
TTCTGTGGCTGTGCGCGACTTTAAGGCAGCTGCCACTTTCTTCCTGGACA
CCGTCAGCACCTTCACCTCGTACGAATTGATGGATTACCCTACATTTGTA
CGCTACACCGTGTATGTGTCCATGATTGCGTTGCCGCGCAACGAACTGCG
TGAAAAGGTAGTCAAAGGATCGGAAATACAGGAAGTTCTGCATGGCCTGC
CCGATGTGAAGCAGTTTTTGTTCTCGCTCTTCAACTGTCAGTACGAACAG
TTCTATGTGCATTTGGCCCAGGTGGAGAAGCAGCTTCGTTCAGATTATCT
TGTTCATCCCCATTATCGTTATTATGTGCGTGAAATGCGCATTCTGGGTT
ACACCCAGCTGCTGGAATCATATCGCTCGCTCACTTTGCAGTACATGGCG
GAGGCATTTGGCGTCACTGTAGACTACATCGACCAGGAGTTGGCACGTTT
CATTGCGGCTGGCCGTTTACATGCCAAGGTGGATCGTGTGGGCGGCATTG
TGGAGACGAATCGACCCGACAACAAGAACTGGCAGTATCAGGCGACCATT
AAGCAGGGTGATCTATTGCTTAATCGCATCCAGAAGCTCAGCCGTGTTAT
AAATATT-------------------------------------------
--------------------------------------------------
--------------------------------------------------
----
