# Supplementary material for: The Drosophila melanogaster Muc68E Mucin Gene Influences Adult Size, Starvation Tolerance, and Cold Recovery
Source: G3 (Bethesda). 2016 Apr 25;6(7):1841–51. doi: 10.1534/g3.116.029934 (PMC4938639; doi:10.1534/g3.116.029934)
Supplement: Supplemental Material [file supp_g3.116.029934_FileS2.txt]

>Drosophila_simulans
ATGAATGCACAAAGCACAGGTATCATTTCACCAAATGCTTCTGTGCAACTCGAACGTAAGGCGGTAGTGATGAAGAATAAAAAGTTTAATTTTAAGCAATTTGTAATATGTGTTGCGGTGACTGTAGTACTTACAAAAATAGTGCACGTAAAATCAGAACATCAACAGTCATTACAAAAGCAAAGTAATCACTACGATAGTGGTACTAAGTTTATAAAAGCTCGGACAAGTGAAAAAGTTAACCACATCCATTTAAACAAAAACGATGACACGGCATCAAAGCTGAATATTGGAGCACCATACTACTATCAAAGAAACATAACGAATCCAACAAAAACCAAATCGCCAACGGTTGAATTAGAAAATGCTAGCAAAGATAGTTCGGGAATTGAAACTACGGTAGAAGATTCAACACCGATTCCTGAGGAATCTACCACTGTCCCCCAGGACACAACTAATGATCCTGACGGGAGCACCACAAGTGAAGACGACACAACTGTTACAACCGAGACGACCACCGAAAAACCTGAGGATGATACTACGGTAGAAGATTCAACACCGATTCCTGAGGAATCTACCACTGTCCCCCAGGACACAACTAATGATCCTGACGGGAGCACCACAAGTGAAGACGACACAACTGTTACAACCGAGACGACCACCGAAAAACCTGAGGATGATACTACGGTAGAAGATTCAACACCGATTCCTGAGGAATCTACCACTGTCCCCCAGGACACAACTAATGATCCTGACGGGAGCACCACAAGTGAAGACGACACAACTGTTACAACCGAGACGACCACCGAAAAACCTGAGGATGATACAACGGTAGAAGATTCAACACCGATTCCTGAGGAATCTACCACTGTCCCCCAGGACACAACTAATGATCCTGAAGGGAGCACCACGAGTGAAGACGACACAACTGTTACAATCGAGACGACTACCAAAAAACCTGCGGATGATACTACTACACCGATTCCTGACACATCTACTACTATAACCCAGGACACAACAACAGACGAAAGTAGCACGGTTGTGACTACGACAAATATTCCCGAGGAGAGCACAACGTTAGACGATTCTACCCTATCACCTGGGGAAAACAGTACTGCAGGACAAGTTTCCACAAGTTCCACGCCAGTATACGATACTACGAGTAGTCCAATTCCATCTTCCTCAAGATCCACAACCTTAGAACCCTCATCAAGTTCATCCCCTGAAACCACAACTTCAAGTTTACCACCATTTTCTTGTAGTACCGGGTATCAATATTTACCCCACCCAACAAATTGTCACAAATATATTCACTGCAGCAACGGAAATGAACTAATTATGGAGTGCCCAGCTAATCTTTACTGGGACTATCACAAATTTGTTTGCAGTGGAGACTCAGGTGTTTGCTACAACGACGATGAAAATGCCAATCCAGAGGAGAAGGTTTGCGGACCTGGAGTGGATTTCCTTGCACATCCAACGGACTGCACCATGTATTTGCAGTGTAGCAATGGCGTGGCATTGGAGCGCAAGTGTCCAGATCCGCTGTATTGGAACCCGGAGATAAAGTCATGTGATTGGTCCAATAAATACTGCACAAATCTTCGGGCGAGTCAATCGATTTCTTGCGCAGCGGGCATGAATTTTGACGTTTTTCAAAGCGATTGCTCCCAATACGTCAAGTGTTTTGGCTTGAGAGGTGTTGTAATGAGCTGTAATTCAGGACTTTACTGGAATCCCGTTAGTCAAGCCTGCGAAAAGTCCAGGCGGTTCTGCACA
>Drosophila_melanogaster_Muc68E-PA 
ATGATTGCACAAAGCACAGGTATCATTTCAACAAATGCTTCTGTGCAACTCGAAAGTAAGGCGGTAGAGATGAAGAATAAAAAGTGGAATTTTAGGGAATTTATAATATGTGTTGCGGTGACAGTAGTACTTACAAAAATAGTGCACGTAAAAACTCAACATCAACAGTCATTACAAAAACTAAGTAATCAATACGTGATACGTGATGGTGATACTCAGTATATAAAATCTCGGACAAGTGAAAAAGTTAGCCAATTAAACTTAAACAAAAACAATGACACGGCATCAAAACTGAAAATTGGCGCACCATACTACTATCAAATAAAAATAACCAGTCCCACCAAAATCAAATCGCTACCGGTTGAAGTAGAAAATGATAGAAAAGATAGTTCGGGAATTGATACTACGGTAGAAGATTTAACACCGATTCCTGAGGAAACTACCACTGTCGCCCAGGAAACAACTTATGATCCTGAAGGGAGCACCACGAGAGAAGACGACACAACTGTTGCAATCGAGACAACTACCGAAAAACCTGAGGATGATACAACTGTAGAAGATTCAACACCGATTCCTGAGGAATCTACCACTGTCGCCCAGGAAACAACTTATGATCCTGAAGGGAGCACCACGAGAGAAGACGACACAACTGTTGCAATCGAGACAACTACCGAAAAACCTGAGGATGATACAACTGTAGAAGATTCAACACCGATTCCTGAGGAATCTACCACTGTCGCCCAGGAAACAACTTATGATCCTGAAGGGAGCACCACGAGAGACGACGAGACAACTGTTGCTATCGAGACAACTACCGAAAAACCTGAGGATGATACAACTGTAGAAGATTCAACACCGATTCCTGAGGAATCTACCACTGTCGCCCAGGAAACAACTTATGATCCTGAAGGGAGCACCACGAGAGAAGACGACACAACTGTTGCAATCGAGACAACTACCGAAAAACCTGAGGATGATACAACTGTAGAAGATTCAACACCGATTCCTGAGGAATCTACCACTGTCGCCCAGGAAACAACTTATGATCCTGAAGGGAGCACCACGAGAGAAGACGACACAACTGTTGCAATCGAGACAACTACCGAAAAACCTGAGGATGATACAACTGTAGAAGATTCAACACCGATTCCTGAGGAATCTACCACTGTCGCCCAGGAAACAACTTATGATCCTGAAGGGAGCACCACGAGAGAAGACGACACAACTGTTGCAATCGAGACAACTACCGAAAAACCTGAGGATGATACAACTGTAGAAGATTCAACACCGATTCCTGAGGAATCTACCACTGTCGCCCAGGAAACAACTTATGATCCTGAAGGGAGCACCACGAGAGAAGACGACACAACTGTTGCAATCGAGACAACTACCGAAAAACCTGAGGATGATACAACTGTAGAAGATTCAACACCGATTCCTGAGGAATCTACCACTGTCGCCCAGGAAACAACTTATGATCCTGAAGGGAGCACCACGAGAGAAGACGACACAACTGTTGCAATCGAGACAACTACCGAAAAACCTGAGGATGATACTACGGCAGAAGATTCAACACCGATTCCTGAGGAATCTACCACTGTCGCCCAGGACACAACTAATGATCCTGAAGGGAGCACCACGAGAGAGGACGACACAACTGTTGCAATAGAGACAACTACCGAAAAACCTGAGGATGATACTACGGCAGAAGATTCAACACCGATTCCTGAGGAATCTACCACTGTCGCCCAGGAAACAACTTATGATCCTGAAGGGAGCACCACGAGAGAAGACGACACAACTGTTGCAATAGAGACAACTACCGAAAAACGTGAGGATGATACAACTGTAGAAGATTCAACACCGATTCCTGAGGAATCTACCACTGTCGCCCAGGACACAACTAATGATCCTGAAGGGAGCACCACGAGAGAGGACGACACAACTGTTGCAATAGAGACAACTACCGAAAAACCTGAGGATGATACTACGGCAGAAGATTCAACACCGATTCCTGAGGAATCTACCACTGTCGCCCAGGAAACAACTTATGATCCTGAAGGGAGCACCACGAGAGAAGACGACACAACTGTTGCAATCGAGACAACTACCGAAAAACCTGAGGATGATACAACTGTAGAAGATTCAACACCGATTCCTGAGGAATCTACCACTGTCGCCCAGGAAACAACTTATGATCCTGAAGGGAGCACCACGAGAGAAGACGACACAACTGTTGCAATCGAGACAACTACCGAAAAACCTGAGGATGATACTACGGCAGAAGATTCAACACCGATTCCTGAGGAATCTACCACTGTCGCCCAGGACACAACTAATGATCCTGAAGGGAGCACCACGAGAGAGGACGACACAACTGTTGCAATCGAGACAACTACCGAAAAACGTGAGGATGATACAACTGTAGAAGATTCAACACCGATTCCTGAGGAAACTACCACTGTCGGCCAGGAAACAACTTATGATCCTGAAGGGAGCACCACGAGAGAGGAAGACACAACTGTTGCAATAGAGACAACTACCGAAAAACCTGAGGATGATACTACGGCAGAAGATTCAACACCGATTCCTGAGGAATCTACCACTGTCGCCCAGGAAACAACTTATGATCCTGAAGGGAGCACCACGAGAGAAGACGACACAACTGTTGCAATGGAGACAACTACCGAAAAACGTGAGGATGATACAACTGTAGAAGATTCAACACCGATTCCTGAGGAATCTACCACTGTCGCCCAGGACACAACTAATGATCCTGAAGGGAGCACCACGAGAGAGGAAGACACAACTGTTGCAATAGAGACAACTACCGAAAAACCTGAGGATGATACAACTGTAGAAGATTCAACACCGATTCCTGAGGAAACTACCACTGTCGGCCAGGAAACAACTTATGATCCTGAAGGGAGCACCACGAGAGAGGACGACACAACTGTTGCAATCGATACAACTACCGAAAAACCTGAGGATGATACAACTGTAGAAGATTCAACACCGATTCCTGAGGAATCTACCACTGTCGCCCAGGACACAACTAATGATCCTGAAGGGAGCACCACGAGAGAGGACGACACAACTGTTGCAATCGATACAACTACCGAAAAACCTGAGGATGATACAACTGTAGAAGATTCAACACCGATTCCTGAGGAATCTACCACTATCGCCCAGGAAACAACTTATGATCCTGAAGGGAGCACCACGAGAGAAGACGACACAACTGTTGCAATAGAGACAACTACCGAAAAACCTGAGGATGATACAACTGTAGAAGATTCAACACCGATTCCTGAGGAATCTACCACTGTCGCCCAGGACACAACTAATGATCCTGAAGGGAGCACCACGAGAGAGGACGACACAACTGTTGCAATCGATACAACTACCGAAAAACCTGAGGATGATACAACTGTAGAAGATTCAACACCGATTCCTGAGGAATCTACCACTGTCGCCCAGGACACAACTAATGATCCTGAAGGGAGCACCACGAGAGAGGAAGACACAACTGTTGCAATAGAGACAACTACCGAAAAACCTGAGGATGATACAACTGTAGAAGATTCAACACCGATTCCTGAGGAAACTACCACTGTCGGCCAGGAAACAACTTATGATCCTGAAGGGAGCACCACGAGAGAGGACGACACAACTGTTGCAATCGATACAACTACCGAAAAACCTGAGGATGATACAACTGTAGAAGATTCAACACCGATTCCTGAGGAATCTACCACTGTCGCCCAGGACACAACTAATGATCCTGAAGGGAGCACCACGAGAGAGGACGACACAACTGTTGCAATCGATACAACTACCGAAAAACCTGAGGATGATACAACTGTAGAAGATTCAACACCGATTCCTGAGGAATCTACCACTGTCGCCCAGGACACAACTAATGATCCTGAAGGGAGCACCACGAGAGAGGACGACACAACTGTTGCAATCGATACAACTACCGAAAAACCTGAGGATGATACAACTGTAGAAGATTCAACACCGATTCCTGAGGAATCTACCACTATCGCCCAGGAAACAACTTATGATCCTGAAGGGAGCACCACGAGAGAAGACGACACAACTGTTGCAATAGAGACAACTACCGAAAAACCTGAGGATGATACAACTGTAGAAGATTCAACACCGATTCCTGAGGAATCTACCACTGTCGCCCAGGACACAACTAATGATCCTGAAGGGAGCACCACGAGAGAGGAAGACACAACTGTTGCAATCGAGACAACTACCGAAAAACCTGAGGATGATACAACTGTAGAAGATTCAACACCGATTCCTGAGGAAACTACCACTGTCGGCCAGGAAACAACTTATGATCCTGAAGGGAGCACCACGAGAGAAGACGACACAACTGTTGCAATCGAGACAACTACCGAAAAACCTGAGGATGATACAACTGTAGAAGATTCAACACCGATTCCTGAGGAAACTACCACTGTCGCCCAGGAAACAACTTATGATCCTGAAGGGAGCACCACGAGAGACGACACAACTGTTGCAATCGAGACAACTACCGAAAAACCTGAGGATGATACTACGGCAGAAGGTTCAACACCGATTCCTGACACATCTACTACTGTTAACCAGGACACAACAACAGACGAAAGTAGCACTGTTGTGACTACGACGAATATTCCCAAGGAGAGCACAACGTTAGGCGATTCTACCCTATCACCGGGAGAAAACAGTACTGCAGGACAAGTTTCTACAAGTACCACGCTAGTATACGATACCACGAGTAGTCCAATTCCATCTTCCTCAAGATCCACAACCTTAGAACCCTCATCAAGTTCTTCCCCTGAAACCACAACTTCAAGTCTACCACCATTGTCTTGCAGTACCGGGTATCAATATTTACCCCATCCAACAAATTGTCATAAATATATTCACTGCAGCAACGGGCATGAACTAATTATGGAGTGCCCAGCTAATCTTTATTGGGACTATCATAAATTTGTTTGCAGTGGAGATTCAGGTGTTTGCTACAACGACACTGAAAATTCCAATCCAGAGGAGAAGGTTTGCGGACCTGGAGTGGATTTCCTTGCACATCCAACGGACTGCACCATGTATTTGCAGTGTAGTAATGGCGTGGCATTGGAGCGCAAGTGTCCAGATCCGCTGTATTGGAACCCGGAGATAAAGTCATGTGATTGGTCCAATAAATATTGCACAAATCTTCGGGCGAGTCAATCGATTTCTTGCGCAGCGGGCATGAATTTTAACGTTTTTCAAAGCGATTGCTCCAAATATGTCAAGTGTTTTGGCCTGAGAGGTGTTGTAATGAGCTGTAATTCAGGACTTTACTGGAATCCCGTTAGTCAAGTTTGCGAAAAGTCCCGGCGATTCTGCACA
>Drosophila_yakuba
ATGAGTGCACAAAGCACAGGTATCATTTCACCTAATGCTTCTGTGCAACTCGAACGTAAATCGGTAGTGATGAAGAATAAAGAGTTTAAGAGTTTAATTTTATGCGTTGTGTTGACAATAGTACTTACAAAAACAGTGCACGCAAAAACGGAAGATCAACAGGCTTTACAAAAACTAAGCCATCAATTCGATAGTGATACTCAGTTGAATAAAGCTCACACAAGTGAAAAAATTAGCCACTACCCTTTACACAAAAACGATGATACGGCTTCAAAGCAGGAAATTGGCGCACCATACCACTATCAAAAAAATATAACCGATCTAACAAAAAACAAATCGCTGCCGCTCAAAGTAGAAGGTACTAGAAATGTTACTTCGGGTATAATAACACTATCAGATGGTGCAAGATATCAAGATTCAACAACTTTTGCCATCGAGTCAACTACCGATAAACCTGGGGATGATACCACCGTAGAAGATTCAACACCAATTCCAAAGGAATCTACTACTATCGCCCAGGACACAACGAATGGTCCTGAAGAAAATACTACAATTGTGGAACCCACGACCACCGTAAAAGATACAACATCGATTCCGGAGGAATCTACTACAATCGCAGAGGACACAACTAATGATCCTAAAGGAAGCACTACGGTTGAGAATGACACGACCACCGTAGAAGATTCAACACCTATTCCTGAGGAATCTACTACTATCGCCCAGGATACAACGAATGATCCTGAAGAAAGAACTACGATTGAGGAAGACACGACCACCGTAGAAGATTCAACACCTATTCCTGAGGAATCTACTACTATCGCCCAGGACACAACGAATGATCCTGAAGAAAGCACTACGATTGAGGAAGACACGACTACCGTAGAAGATTCAACACCTATTCCTGAGGAATCGACTACAATCGCCCAGGACACAACTAATCCTGAAGAAAGCACTACGATTGAGGAAGACACGACCACCGTAGAAGATTCAACACCTATTCCTGAGGAATCTACTACTATCGCCCAGGACACAACGAATGATCCTGAAGAAAGCACTACGATTGAGGAAGACACGACTACCGTAGAAGATTCAACACCTATTCCTGCGGAATCTACTACAATCGCCCAGGACACAACGAATGATCCTGAAGAAAGCACTACGATTGAGGAAGACACGACTACCGTAGAAGATTCAACACCTATTCCTGAGGAATCGANNNNNNNNACCACAGTAGAAGATTCAACACCTATTCCTGAGGAATCTACTACTATCGCGCAGGACACAACGAATGATCATGAAGAAAGCATTAGGAGTGAGGAAGACACGACTACGGTAGAAGATTCAACACCTATTCCTGCGGAATCGACTACAATCGCCCAGGACACAACGAATGATCATGAAGAAAGCACTACGATTGAGGAAGACACGACTACCGTAGAAGATTCAACACCTATTCCTGAGGAATCGACTACAATCGCCCAGGACACAACGAATGATCCTGAAGAAAGCACTACGATTGAGGAAGACACGACCACCGTAGAAGATTCAACACCTATTCCTGAGGAATCTACTACTATCGCCCAGGACACAACGAATGATCCTGAAGAAAGCACTACGACTGAGGAAGACACAACCACCGTAGAAGATTCTACACCTATTCCTGAGGAATCGACTACAATCGCCCAGGACACAACAAATGATCCTGAAGAAAGCACTACGATTGAGGAAGACACGACTACCGTAGAAGATTCAACACCTATTCCTGAGGAATCGACTACAATCGCCCAGGACACAACTAATCCTGAAGAAAGCACTACGATTGAGGAAGACACGACCACCGTAGAAGATTCTACACATATTCCTGAGGAATCTACTACTATCACCCAGGACACAACTAGAGATCCTGAAGAAAGCACTACGATTGAGGAAGACACGACTACCGTAGAAGATTCAACACCTATTCCTGAGGAATCGACTACAATCGCCCAGGACACAACGAATGATCCTGAAGAAAGCACTACGATTGAGGAAGACACGACCACCGTAGAAGATTCAACACCTATTCCTGTGGAAGGGACTACAATCGCCCAGGACACAACNNNNNNNNNNACCACCGTAGAAGATTCTACACCGCTTCCTGAGGAATCTACTACTATCGCCCAGGACACAACGAATGATCCTGAAGAAAGCACTACGATTGAGGAAGACACGACTACCGTAGAAGATTCAACACCTATTCCTGAGGAATCGACTACAATCGCCCAGGACACAACTAATCCTGAAGAAAGCACTACGATTGAGGAAGACACGACCACCGTAGAAGATTCTACACGTATTCCTGAAGAATCGACTACTATCGCCCAGGAAACAACGAATGATCCTGAAGAAAGCACTACGATTGAGGAAGACACGACCACCGTAGAAGATTCAACACCGATTCCTGAGGAATCTACTACTATCGCACAGGACACAACTAATGATCCTGAAGAAAGTACTACGATTGAGGAAGACACGACCACCGTAGAAGATTCTACACCTATTCCTGAAGAATCGACTACTATCGCCCAGGAAACAACGAATGATCCTGAAGAAAGCACTACGACTGAGGAAGACACAACCACCGTAGAAGATTCTACACCGATTCCTGAGGAATCTACTACTATCGCCCAAGACACAACGAATGATCCTGAAGAAAGCACTACGATTGAGGAAGACACGACCACCGTAGAAGATTCTACACCTTTTCCTGAGGAATCGACTACTATCGCCCAGGAAACAACGAATGATCCTGAAGAAAGCACTACGACTGAGAAAGACACAACCACCGTAGAAGACTCTACACCGATTCCTGAGGAATCGACTACTATCGCCCAGGACACAACGAATGATCCTGAAGAAAGCACTACGATTAAAGAAGACACGACTCTTGCAACCGAGACGACTTCCGATAAACCGGAGGATGATACTACCGGGGAAGATTCAACACCAATTCCTGAAACATCTACTACTATCGCCCAGGATACAACGAAGGATGTCCCAAGTGTTCCAGTCGAAACAACTACTCCTGGATCTATGGAGAGCACCACCATAGAGTATTCCACGCCATCTCCGGAAGATACTAGCACAGGTAGTGAGCATACTACAAATAGCCCCACGGAAAGCACGACAGTAGACGGTACCACTATAGGGAGTTCAACACCGTATCCAGATGAAAGTAGCACAGTTGTGACTACGACGAATATTCCCAAGGAAAGCACTACTTTGTCACCTGGTGAAAACAGTACTGCAGGACAAGAATCCACTACAGCGGAAAACAAACCTGGAGAGAGTACAACCATACCTGACACAAGTTCCACACCAGTATACGATACTACAAGTAGTCCGATTCCATCTTCTTCAAGTTCCACAACTTTAGAAACCTCATCAACTTCTCTCCCTGAAACCACAACTTCCAATGTGCCACCACTGTCTTGCAGTAGCGGATATCAATATTTACCCCACCCAACTAATTGTCATAAATATGTTCAGTGTAGCAACGGATATGAACTAATTATGGAGTGTCCAGCTAATCTCTATTGGGACTATACGAAATTCGCTTGCAGTGGAGACCCAAGTGTTTGCTACAACGACAGTGAAAATTCAAATCCAGAGGAGAAGGTCTGCGGCCCTGGAGTGGATTTCCTTGCTCATCCAACGGACTGTACCATGTATTTGCAGTGCAGTAATGGCCAGGCATTAGAGCGGAAGTGTCCAGATCCTCTGTACTGGAACCCGGAGATAAAGTCGTGTGATTGGTCAAATAAATACTGCACAGATCTTCGGGCGGCGCAATCGATTTCTTGCGCAGTGGGCATGAATTTTGAAGTTTTTCAAAGCGATTGCTCTAAATACGTCAAGTGCTTTGGCTTGAGAGGTGTCGTCATGAGCTGTAATTCAGGACTTTACTGGAATCCCATTAGTCAAGTTTGCGAAAAGTCCAAGCGGTTCTGCACA
>Drosophila_eugracilis
ATGAATGCACAAAGCACAGGTATCATTTGGTCAAATGCTTCTGTAAAATTCGAACGAAAATCGGTAGTGATGAATACAAATAGGCTGTCACTTAAAGACTTTATAATATGCCTTCTGTTAACAGTGATATTTCTTAAAGTAGTACTCGTAAAGTCCGAGAATACTAAAACCTTAAAAGAACAAATTATTCAAGTGGATGGCCAGTTTAATAAACTTCTGCCAGCAGAAAAAGTTATTCGTTACCTCGAAAATAAATACGATCGGGAGTCACCAACTTTCAAAAACCGAGCTATAGTCAATAATGTACCGGAAACAGATAACCAAAATAAAACAATCGTAACAAAAACAGTAACGGGATTAACACCAATACCAGACGAAACTACAACAGCTGGGCCTGAGGATAACACTACCGTAGAGGAATCCACAACGATTCTTGATGAAACTACAACAGCTGGATCTGAGGATAACACCATCGTAGAGGAATCCACAACGATTCCTGATGAAACTACAACAGCGGGACCTGAGAATAACACTACTGTTGAAGAGTCAACAACGATTCCTGAAGAAACTACAACAGCTGGACCTGAGGATGACACTACCGTAGAGGACTCCACAACGATTCCTGACGAAACAACAACAGCTGGACCTGAGGATGACACTACCGTAGAGGACTCCACAACGATTCCTGATGAAACTACAACAGCTGGACCTGAGGATGACACTACTGTTGAAGAGTCAACAACGATTCCTGACGAAACTACAACAGCTGGACCTGAGGATGACACTACCGTAGAGGACTCCACAACGATTCCTGATGAAACTACAACAGCTGGACCTGAGGATGACACTACTGTTGAAGACTCAACAACGATTCCTGACGAAACTACAACAGCTGGACCTGAGGATGACACTACCGTAGAGGACTCCACAACGATTCCTGATGAAACTACAACAGCTGGACCTGAGGATGACACTACTGTTGAAGAGTCAACAACGATTCCTGACGAAACTACAACAGCTGGACCTGAGGATGACACTACTGTAGAGGACTCAACAACGATTCCTGATGAAACTACAACAGCTGGACCTGAGGATGACACTACCGTAGAGGACTCCACAACGATTCCTGATGAAACTACAACAGCTGGGCCTGAGGATGACACTACTGTTGAAGAGTCAACAACGATTCCTGACGAAACTACAACAGCTGGACCTGAGGATGACACTACCGTAGAGGACTCCACAACGATTCCTGATGAAACTACAACAGCTGGACCTGAGGATGACACTACTGTTGAAGACTCAACAACGATTCCTGACGAAACTACAACAGCTGGGCCTGAGGATGACACTACTGTTGAAGAGTCAACAACGATTCCTGACGAAACTACAACAGCTGGACCTGAGGATGACACTACCGTAGAGGACTCCACAACGATTCCTGATGAAACTACAACAGCTGGACCTGAGGATGACACTACTGTTGAAGAGTCAACAACGATTCCTGATGAAGCTACAACAGCTGGGCCTGAGGATGAAACTACTGTTGAAGAGTCAACAACGATTCTTGACGAAACTACAACAGCTGGTCCTGAGGATGACACTACCGTAGAGGACTCCACAACGATTCCTGATGAAACTACAACAGCTGGACCTGAGGATGACACTACTGTTGAAGAGTCAACAACGATTCCTGACGAAACTACAACAGCTGGACCTGAGGATGACACTACCGTAGAGGACTCTACAACGATTCCTGATGAAACTACAACAGCTGGACCTGAGGATGACACTACCGTAGAGGACTCCACAACGATTCCTGATGAAACTACAACAGCTGGACCTGAGGATGACACTACTGTTGAAGAGTCAACAACGATTCCTGACGAAACTACAACAGCTGGACCTGAGGATGACACTACCATTGAGGAATCCACAACGATACCTGACGAAACTACAACAGCTGGACCTGAGAATGACACTACTGTTGAAGAGTCAACAACGATTCCTGATGAAACTACAACAGCTGGTCCTAAAGATGACACTACCGAAGACGAATCCACACCAATTTCAGACGAAACAACTACAGCTGAACCTAAAGAAAGTACCACAATAGAGATCTCAACATCAGTTCCTAATGAAAGTTCTACAGTTTCTCAACCTACTACGAATAATCCTGAAGAGAGCAGTACTGTACAAGATTCTACGCTGTTTCCTGGTGGAAGTAGTACTGAAACAACTAAAGGGCCAGAGGACACCACCACAGCTGCTCAGGACTCAACTTCTTCACCAGGAGAAAACACCACAAGTAAAGATTCCACACCGATTCCAGATACAAGTACCACAACAGTAGGAAGCACTACAAGTAGTTCTGTTTCGCCTTCTTCAAGTTCCCCAACAAGTTCCCTTGCTACCCCTACTTCAACTTTAGCACCTCTATCTTGTAGAAGCGGGAATCAATACCTACCACATCCAACGAATTGCCATAAATACATTCAGTGTAGTAATGGGCAAGAATTATATATGGACTGCCCGCCCACTCTTTATTGGGACTACAAGAAGTTTTTCTGCTGTGGAGATGCCACTGTTTGCTACTATAATGATGAAATTACTGACCCAGAACAAATCGTTTGCGGCCCTGGAGTTGATTTCCTGGCTCATCCAAGCGACTGTACCAAATATCTGCAATGTAGTAACGGTGAACCATTAGAGCGCAAGTGTCCCGAGCCTCTGTACTGGAACCCAGTGATAAAAGGGTGTGATTGGACGAGTGAATACTGTAAGGATGTGCGAGCATATGAATCGGTTGCATGTGCACTTGGTATGAATTTTGGTGTTTTGCAAAGCGATTGCTCGAAGTACATCAAATGTTTTGGCTCGAGAGGTATTGTGATGAGCTGTAACTCGGGTCTTTACTGGAACCCTCTAAGTGAAGTATGCGGAAAGTCACAGAGGTTCTGCAAA
>Drosophila_erecta
ATGGCTTTAATTGCTGTTATAAATATCAGTGCACAAAGCACAGGTATCATTTCAGCAAATGCTTCTGTGCAACTCGAACGTAAATCGGTAGTGATGAATATTAAGAAATTTATATTATGCGTTGTGGTGACAGTAGTAATTACAAAAGTAGTGTACGTAAATACGGAACATCAACAGGCTTTACACAACCTAAGCAATCAAGTCGATAGTGATACTCAGTCTACAAAAGCTCAGACAAGTGAAATAATTAACCACTACCACTTAAACAAAAACGACGATACGGCATCAAATCAGGAAACTGGCGTGCCATACTACTATCAAAGAAATATAACCGATCTTCCAAAAAACAAATCGCTACCGCTTAAAGCAGAAGGTACTAGAAATGACAGTTCGGGTATTACAGCACTATCAGGTGCAATAAGTAATAAACCTGACAACGCAACAGCTGTCAAAGACTCAACACCGATTCTTGACGAGTTTACTACAGTCGCCAATGAAACAACTAATGCTCCTAAGGGCAGTACTACGAATGAGGAAGATACAACGCTTGGGATCGAGACAACTACCAAAATTACGGGGGGTAATACCACGATGGAAAATACAACACCGATTCCTAACACATCTACTACAGTCGGTAAGACCACAACTAATGATCCTCAAGGGAACACCACGATTGAGGTTGACACAACTCTTGAAACTGAGACAACTACCGATAAGCCAGGTTCCGATACTACGGTGAAAGATTCATCAACGATTCCTGAGCAATCTACTACTCTCGCCCAGGATATAACAAAGCATCCTGAAGACAGCACTACGATTAATGATGACACAACTCTGGCAATCGAGACAACTACCGATAATCATGGGGATGACACCACGGTAGAAGATTCGACACCGATTCCAGATGCATCTACTACTATCGCCTTGGACACAACTAATAATCCGGAAGAGAGCACTACGATTAATGATGACACAACTCTGGCATCCGAGACAACTACCGATAAACCCGGAGCAGATACTACGGTACAAGACTCAACACCGATTCCTGAGCAATCTACTACTGTCGCCGAGGTCACAACTAAAGATCCTGAAGGTAGCACTACGATTGAGGAAGACACAACTCTTGCAATCGAGACAACTACTGATTATCCTGGGGATGACTCCACGGTAGAAGATTCAACACCGATTCCTGAGCAATCTACTACTATCGGCTTGGACACAACTAATAATCCGGAAGAGAGCACTACGATTAATGATGACACAACTCTTGCAATCGAGACAACAACCGATAAATCTGTGGATGACACCACGGTAGAAGATTCAACACCGATTCCTGACGAATCTACAAATGTCGCCCAGGACACAACTAATAATCCGGAAGAGAGCACTACGATTAATGATGATACAACTCTGGCAATCGAGACAACTACCGATAAACCTGGAGCAGATACTACGGTACAAGATTCAACACCGATTCCTGAGCAATCTACTACTGTCGCCGAGGTCACAACTAAAGATCCAGAAGGTAGCACTACGATTAATGATGACACAACTCTTGCAATCGAGACAACAACCGATAAATCTGTGGATGACACCACGGTAGAAGATTCAACACCGATTCCTGATGCATCTACTACTATCGCCTTGGACACAACTAATAATTCGGAAGAGAGCACAACGATTAATGATGACACAACTCTTGCAATCGAGACAACAACCGAGAAATCTGTGGATGACACCACGATAGAAGATTCAACACCGATTCCTGATGCATCTACTACTATCGCCTTGGACACAACTAATAATCCGGAAGAGAGCACTACGATTAAGGATGACACAACTCTTGCAATCGAGACAACAACCGATAAATCTGGGGATGATACCACGTTAGAAGATTCAACACCGATCACTGACAAATCTACAACTGTCGCCCAGGACACAACAAAGCATCCTGAAGAGACCACTACGATTGATGTAGACACAACTCTTGCAATTGAGACAACTACTGATAATCCTGGCGATGACACCACTGTAGAAGATTCAACACCGATTCCTGACATATCTAGTACTATCGTTCCTGCCGAATCAACTACTGCTGGATCTATGGACAGCACCACCATAGATTATTCAACGCATTCTCCAGAGGATAGTAGCACAGGTAGTGAACATACTACAAATAACCCCAAGGACGATACCACTATAGAGAATTCTACACCTTATCCAGAGGAAAGTAGCACAGTTGTGATTACGACGAATATTCCCCATGAAAGCACTACTTTAGACGATTCTACCCTGTCACCTGGAGTAAGCAGTACTGCAGGACAGGATTCCACTACAGCAGAAAATAAACCTGGAGAAAGTACAACGATATCTGACACAAGTTCCACTCCAGTATACGAGACCACGAGTAGTCCAATTCCATCTTCCTCAAGATCCACAACCTTAGAAACCTCATCAACTTCTTCCCCTGATACCACAACTTCAAATGTACCACCACTGTCGTGCAGTACCGGGTATCAATATTTACCCCACCCAACAAATTGCCATAAATTTATTCACTGTAGCAACGGATATGAACTAATTATGGATTGCCCAGCTAATCTTTATTGGGACTATACCAAATTCGCTTGCAGTGGAGACTCAAGTGTTTGCTACAACGACGTTGAGAACTCCAATCCAGAGGAGAAGGCTTGCGGCCCTGGAGTGGATTTCCTTGCTCATCCAACGGACTGTACCATGTATTTGCAATGTAGTAATGGCGAGGCATTAGAGCGCAGGTGTCCAGATCCTTTGTATTGGAACCAGGAGATAAAGTCATGTGATTGGTCCAATAAATATTGCACAGATCTTCGGGCGGCTCAATCGATTTCTTGCGCAGCGGGCATGAATTTTGAAGTTTTTCAAAGCGATTGCTCTAAATACGTCAAGTGCTTTGGCTTGAGAGGTGTTGTAATGAGCTGCAATTCGGGACTTTACTGGAATCCCATTAAGCAAGTTTGCGAAAAGTCCAAGTGGTTCTGCACA
>Drosophila_ananassae
ATGCTCTACAGTGCTACGGAGAAACGGAAATTAATAATAAAATGCGTTTTATCGGTGGTGTTGTTCAACCAAATAGTGCACATTCACGCGCACTCGAATCCTCGTCTGGATAAGGGATACGGGATAAGGGATACAGAATTTGCAAAAAATGGGGATATATCGCCCGATGAAAACCCTGCAAATCAGTGGGATTCTAGGACTAAATCAAAAGACACAACCAATTCGCCAAACCACACTACCACAGTAGATCCTGATGAGAGCACCACTTCTCCGGCAAAGGATACAACAACCGAGAATGCTGACGAGAGCACCACATCTCCGCCAGAGAAGACTACCAGCGAGGATCCTGACGAGAGCACAACTTCTGCGCCAGACGAAACAACCGCAGAGGATCCTGGCGAGAGCACCAGTTCTCCACCAAAGGAGACTACCACGGTGGATCCTATAGAGAGCACAACTTCTCCACCTGAGGAATCTACCATAGGGGATCCTGAAGAGAGCACAACTTCTGCTCCAGACGATACTACCACAGAGGATCCTGACGAGAGCACCACTTCTGCTCCAGACGAAACTACCGCCGAGGATCCTGACGAGAGCACCACTTCTGCTCCAGACGAAACTACCGCCGTGGATCCTGACGAGAGCACAACTTCTGCGCCAGAGGAGACTACAACTGAGGATCCTGACGATAGCACCACTTTTGCTCCAGAGGAGACTACAACTGAGGATCCTGACGAGAGCACAACTTCTGCGCCAGAGGAGACTACAACTGAGGATCCTAACGAGAGCACAACTTCTCCATCCGAGGAATCTACCACAGGGGAACCTGATGAGAGCACAACTTCTGCTCCAAACGATACTACCACAGAGGATCCTGACGAGAGCACCACTTCTGCTCCAGACGAAACTACCGCAGAGGATCCTGACGAGAGCACCACTTCTGCGCCAGAGGAGACTACAACTGAGGATCCTGACGAGAGCACAACTTCTGCGCCAGACGAAACTACCGCAGAGGATCCTGACGCGAGCACCACTTCTGCTCCAGACGGAACTACCGCAGAGGATCCTGACGAGAGCACAACTTCTGCGCCAGAGGAGACTACAACTGAGGATCCTGACGAGAGCACCACTTCTGCGCCAGAGGAGACTACAACTGAGGATCCTGACGAGAGCACAACTTCTGCGCCAGACGAAACTACCGCAGAGGATCCTGACGAGAGCACAACTTCTGCGCCAGAGGAGACTACAACTGAGGATCCTGACGAGAGCACCACTTCTGCGCCAGAGGAGACTACAACTGAGGATCCTGACGAGAGCACAACTTCTGCTCCAAACGATACTACCACAGAGGATCCTGACGACAGCACAACATCTGCGCCAGACGAAACTACCGCAGAGGATCCTGACGAGAGCACAACTTCTGCGCCAGAGGAGACTACAACTGAGGATACTGACGAGAGCACAACTTCTGCGCCAGACGAAACTACCGCAGAGGATCCTGATGAGAGCACAACTTCTGCGCCAGAGGAGACTACAACTGAGGATCCTGACGAGAGCACAACTTCTGCGCCAGACGAAACTACCGCAGATGATCCTGACGAGAGCACCACTTCTGCTCCAGACGGAACTACCGCAGAGGATCCTGACGAGAGCACAACTTCTGCGCCAGAGGAGACTACAACTGAGGATCCTGACGAGAGCACAACTTCTGCGCCAGACGAAACTACCGCAGAGGATCCTGACGAGAGCACAACTTCTGCGCCAGAGGAGACTACAACTGAGGATCCTGACGAGAGCACAACTTCTGCGCCAGACGAAACTACCGCAGAGGATCCTGACGAGAGCACAACTTCTGCTCCAGACGGAACTACCGCAGAGGATCCTGACGAGAGCACAACTTCTGCGCCAGAGGAGACTACAACTGAGGATCCTGACGAGAGCACAACTTCTGCTCCAGACGGAACTACCGCAGAGGATCCTGACGAGAGCACAACTTCTGCGCCAGAGGAGACTACAACTGAGGATCCTGACGAGAGCACCACTTCTGCGCCAGAGCAGACTTCAACCGAGGATCCTGAAGAGAGCACAACTTCTGCTCCAGACGAAACTACCGCAGAGGATCCTGACGAGAGCACAACTTCTGTTCCAGACGAAACTACCGCAGAGGATCCTGACGAGAGCACAACTTCTGTTCCAGACGAAACTACCGCAGAGGATCCTGACGAGAGCACAACTTCTGCGCCAGAGCAGACTTCAACCGAGGATCCTGAAGAGAGCACAACTTCTGCTCCAGACGAAACTACCGCAGAGGATCCTGACGAGAGCACAACTTCTGTTCCAGACGAAACTACCGCAGAGGATCCTGACGAGAGCACAACTTCTGTTCCAGACGAAACTACCGCAGAGGATCCTGACGAGAGCACAACTTCTGCGCCAGAGGAGACTACAACTGAGGATCCTGACGAGAGAACAACTTCTTCGCCAGACGAAACTACCGCAGAGGATCCTGACGAGAGAACTACTTCTGCTCCAGACGAAACTACCGCACAGGATCCTGACGAGAGCACAACTTCTGCGCCAGAGGAGACTACAACTGAGGATCCTGACGAGAGAACAACTTCTTCGCCAGACGAAACTACCGCAGAGGATCCTGACGAGAGAACTACTTCTGCTCCAGACGAAACTACCGCAGAGGATCCTGACGAGAGCACAACTTCTGTTCCAGACGAAACTACCGCAGAGGATCCTGACGAGAGCACAACTTCTGCGCCAGAGGAGACTACAACTGAGGATCCTGACGAGAGAACAACTTCTTCGCCAGACGAAACTACCGCAGAGGATCCTGACGAGAGAACTACTTCTGCTCCAGACGAAACTACCGCACAGGATCCTGACGAGAGCACCACTTCGGCACCAGAGGAGAGTACCACCGAGGATCCTGATGAGAGCACAACTTCTGCGCCTGAAGAGACTACTACGGCAGCATCGGATTCAACAAAACCAGAGCAGAGCACCGCTTCTGCGCCAACGGAGACTACTACATTAGCACCATATGAGAGTACATCGTCAGCGCCAGAGGAGTCTTCTACAGCGGGACAGGATTCTACAGAGCCGGGGCAGACCACTACTTTGGTGCCAGAGGAGTCTCCGACCACGCGATCGACTAGTTCCTCTTCCGGTTCCGAAACCACGTCCATACCCGATACGTCGACTTCCTCACTACCACCGCTGTCGTGTAGTAGCGGGTATCCTTACCTGCCGTACCCATCCGATTGTCGCAAGTTTATCCAGTGCAGTGGGAATGTCGAGTACATAAAGGAGTGTCCACCTACACTCTATTGGGACTATAAAAATCTCGTCTGTGTCCCAGATAGCAGCGGGTGTTATGGCGATGAAGGAATCCACGAGAAGCCCGCGGAAAATGTGTGTAGCGGGGGAGCATCATATGTACCTGATCCAAGCGACTGCACAAAGTTCGTCCAATGCAGCAATGGCCAGCCATTCTATCTACAATGTTCTCCGAACCTGTACTGGGATCCCATACTCAATGTCTGCGGCTGGTCGGATGAATACTGTCATAAGGATAAACTTATCGATGTAAAGGTCTGTGATGCGCCAGGCATGAAATATGACCAGTTCCCAGGCGATTGTTCGAGGTACATTAAGTGTTCTGAATCGGGAGGAATCCTGATGAGCTGTAATCTTGGACTATTCTGGAATCCCATTGAAAACGTCTGCGAAAAGTCGAAGAGGTTCTGCAAT
>Drosophila_bipectinata
ATGCTCCAAAGCGCTAAGGAGAATTGGAATCTAATAATAAAATGCGTTTTATGGACGGTGTTGTTCAGCCAAATAGTGCACATTTACGCGTACTCGCAACCTAGTCTGGATAAGACCACCAAAGATAAACTGAACCTCATCCGGCTGGGCGACATTGAATTAACAAAAATATTGGATACCACATTATTGTCGCCCGATGACGCCAATAGTGCTCAGCTCATATTGACAAACAATGTAAATTCTACCAAGCCAGAGCTTGAAGAAGGTAGCGCATCTGGGCCAGTGGAATCTTCCGCTGCAAATTCTGACAAAAGCACAACTTCTGCGTCAGAGGAGACTACCACAGGGGACCCAGACGTGAGCTCCACTGCAATATCGGATTCAACGAACCCTGAGCAGACTACTAATTCTGCGCTAGAAGAGACTACCACAATAGATCCTGAGCAGACCACCACTTCAGCGTCAGAAGAAACTACCACTGAGGAACCTGAGCAGTCCACCACTTCTGCACCAGAGGAGACTACTACTGAGGATCCTGACGAGAACACCAGTTCTGCACCTAGCGATAGTACCACAGAGGATCCTGAGCAGACCACCTCTACCGCGCTAGACGATAATACCACAGAGGATCCTGAGCAGACCACCACTTCGGCGGCAGACGATAGCACCACTTCTGCACCAGGCGATAGTACCACAGAAGATCCTGAGCAGACCACCACTTCTGCGCCAGAAGAAACTACCACAGAGGAATCTGAGCAGACCACCACTTCAGCACCAGAGGAGACTACCACTGATGATCCTGACGAGAGCACCACTTCTGCACCAGGCTATAGTACCACAGAGGATCCTGAGCAGACCACCACTTCAGCGCAAGAAGAAAGTACCACAGAGGATCCTGAGCAGACCACCACTTCGGCGGCAGACGATAGCACCACTTCTGCACCAGGCGATAGTACCACAGAAGATCCTGAGCAGACCACCACTTCTGCGCCAGAAGAAACTACCACTGAGGAATCTGAGCAGACCACCACATCTGCGTTAGAGAAGACTACCACAGAGGAACCTGAGCAGACCACTACTTCTGCGCCATGCGATAGTACCACTGAGGATCACGACGAGAGGACCACATTGACACCAGAGAAGACTACCACAGAGGAACCAGAGCCAACTACTTCTTCTGCACCAAAGGAGACAACGTCTGGAGATCCCGAGCAAACCACGACATCTGTGGTAGAGGAGTCTACCACAGAGGACCCTAACAAGAGCACCAATTCTGCATCTGAGGAGAGTTCGACAAAGGAACCATACGAGAGCACCACTTCTGTGCCAGAATCAACCTACCCTGAGCAGAGCACCCCTCCTGGGCCAGAGGAATCTACTACAGCGCTTCCTGAGGAAAGCACTTCTGCGCCAGAGGAGACTTCTACAATAAGACTCGATCCAACGCAGCCTGTACAGAGCACCTCTTCTGCGCCACAGGAGACCACCACATCAGCACCAGACGCTAGTACTACTTCTGCGGCAGAGGAGTCTACTACAGCTAGGCAGGAGACAACTACCGAACCTGAAGAAAGCAGCTTGTCGCCAGAAGACTCTTCGACCACGAGATTGAGTAGTTCTTCTACCGGATCTGAAACCACTTCCACACCTGTTACTTCGACTTCCTCCCTACCCCCGCTATCGTGTAGTAGCGGGTATCCTTTCCTTCCGTTCCCATCCGATTGTCGAAAGTATATCCAGTGTAGTGGGGATATGGAGTACATTATGGACTGTCCCCCCACACTCTATTGGGACTATAAAAATCTCGCCTGTGTTCCATATAGCAGCGGGTGTTATAGTGATGAAGAAATCCAGAAACCCGAGGAAAATTTTTGCAGCGGAGGAGCGAATTACCTACCGGATCCAAGTGACTGCACCAAGTTCATCCAATGCAGCAACGGTCAGCCCATCTATCTGCAATGTTCCAAGCCCCTGTACTGGAACCCAGTAGCCAATAGGTGCGACTGGTCGGACGAATACTGTCAGAAAGATAAGCTCATCGATTTAAAGGTTTGTGGTGAGCCAGGCATGAAGTATGATGGTTTCCCTGGCGACTGTTCGAGGTACATTAAGTGCTCTGAAACTGGACGAATCCTGATGAGCTGCAATCCCGGTCTGTACTGGAATCCCATTGAAAACGTTTGCGGAAATTCACAGCGGTTCTGCAAT
>Drosophila_biarmipes
ATGAAAACTAATAAATCTTTGAGAGATTTTATACTATTAAATGTGTTTACAGTAATACTAATAGTGCAGATAAAAGCCGAAAATAATGAAATTTTAAGCAAACGAACTTATCAAAGTGATAATGGGCTTGATCTAAGTGATTCGTTTAATAAAGTTTTGCCAAAAGACAAACTGAATCGTTACCAGTCACACCAATACGATGACGGGGCACCAAAGTTAGAAATCGAAAACACAGTTTTCAAGTTTACAAAAGCAGACGACTTTACGAATAACCTTGAAGATAGCAGCACGAGCAATAAAAATTCAGCTTTTCCAAAAGAAACCACTATAACTAGACCTCAGGATGACACATCCAAAGATGATTTAACACAGATTGCTGATGAAACCACAACAACGAAAAAATATGAAGAAAGCACTGAAAACGGGGAGAGTACTACATCAGGACCTGAGGAGGATACTACTCTAGGGGATTCTACACCGATTCATGACGAAACCACCACAGCTGCCCCGGACTTAACGATTGATCCAGAGGAAAGCAACACGATCAAGGATGGCACAACTATTTCAGATGAAACCATCACAGATGCCCAGGACTCAACGATTGATCCGGAGGAAAGCACTACGATCGAGGATGGCTCAACTGAACCAGAAGAAACCACAACAAATGGATCTGGGGATGACACTACCGCAGAAAATTCTACACCGATTCCTGACGAAACCACCACAGCTACCCAGGACTCAACGATCGATCCGGAGGAAAGCACTACGATCGAGGATAGTACAACTGTTCCAGAAGAAACCACTACAGATGGATCTGGGGATGACACTACCGCAGAAAATTCTACACCGATTCCTGACGAAACCACCACAGCTGCCCAGGACTCAACGATCGATCCGGAGGAAAGCACTACGATCGAGGATAGTACAACTGTTCCAGAAGAAACCACAACTGATGGATCTGGCGATGACACTACCGCAGAAAAATCTACACCGATTCCTGACGAAACCACCACAGCTGCCCAGGACTCAACGATTGATATGGAGGACAGCACTACGATCGAAGATGGCACAACTGTTCCAGAAGAAACCACAACTGATGGATCTGGCGATGACACTACCGTAGAAAGTTCTACACCGATTCCTGACGAGGGCTCAACGATCGGTCCGGAGGAAAGCACTACGATCAAGGATGTCACAACTGTACCGGAAGAAACCACAACTGATGTAAATGGGGATGACACTAACACAGAAAATTCTACACCGGTTCCTGACGAAACCACCACAGCTACCCAGGACTCAACGATCGATCCGGAGGAAAGCACTACGATCGAGGATAGTACAACTGTACCAGAAGAAACCACAACAGAGGGATCTGGCGATGACACCACCGCAGAAAAATCAACACCGATTCCTGACGAAACCACCACAGCTGGCCAGGACTCAACGATCGATCCGGAGGAAAGCACTACGATCGAGGATAATACAAGTGTTCCAGAAGAAACCACTACAGATGGATCTGGGGATGACCCTACCGAAGAAAATTCTACGCCGATTCCTGACGAAACCACCACAGCTGCCCAGGACTCAACGATTGATCCAGAGGAAAGCACTACGATCGAGGATGGCACAACTGTACCAGAAGAAACCACAACTGATGGATCTGGCGATGACACTACCGCAGAAAATTCTACACCGATTCCTGACGAAACCACCACAGCTGCCCAGGACTCAACGATCGATCCGGAGGAAAGCACTACGATCGAGGATAGTACAACTGTTCCAGAAGAAACCACTACAGAGGGATCTGGGGATGACACCACCGCAGAAAATTCTACACCGATTCCTGACGAAACCACCACAGCTACCCAGGACTCAACGATCGATCCTGAGGAAAGCACCACAATCGAGGATGGCACAGCTGTACCAGAAGAGACCACAACTGATGGATCTGGAGATGACACTACCGTAGAAAATTCTACGTCGCTCCCTGACGAAACCACCACAGCTGCCCTGGGCTCAACGATTGTTCCAGAAGATAACACCACCAATTCGGATGCTGCCACTGTTCCAGACCAAACGACTTCAACTCATGCCCCGGATGATAGCTCTACCAAATATGATACTTCAACTGTTCCAAGCGAAACTTCTTCAACCACACCCAAAGACAGCTCAACAAGAGATGATCCAACGTGGCCTGATGAAAGTACTACTGCGAGTGATCCGAAAGACAGCACTACGGGTAACGGTTCCACACTGCTGCCTGGTGAAAGTAGTACAAATGCTCAAGATTCCACCAGGAAGCCAGAAGAAAGTACTACAGCTGGCCTGGAACCTACAAATAATCCTGGGGAAAACAGCAGTATTGAGGATTCTACACCGATACCCGATAAAAGCACCACAGCACCAGGCGATTCTACGAGCAGTTCTACGCCGTCTTCTTCCACAAGCACTGGTTCCCCAACAACTTCATTCCCTGCCACCACAACTTCAAATAAACCACTGCCCTCTTGCAGTAGCGGCTCTCAATATATACCGCATCCAACAAATTGCCATAAATTTATCCAATGTAGTAACGGAAAGGATTTAATTATGGATTGCCCAGGTAATCTTTATTGGGACTACCAGAACCTATATTGCAGTGGAGACCCGAGTGTTTGTTACAATGATGATGAGAATCCAGAGGAAAAGGTTTGCGGCCCTGGGGTGGATTTTATAGCCCACCCAACAGACTGCACCAAATATTATCAATGTAGTAACGGCGAAGCATTGGAGCGCCAATGTCCGGAACCTCTTTACTGGAACCCTGACATAAAGGGCTGTGATTGGTTTAGCAACTACTGCACAAATCTGCGAGCGAGCGAATCGATTTTCTGTGGATTGGGCATGAGTTTTGATGTTTATCAAAGCGATTGCTCGAAATACATTAAATGCTTCGGCCTGAGAGGTATTGTCATGAGTTGTGATTCAGGGCTTTACTGGAACCCCATTAGTAAAGTGTGCGAAAAGTCGCAGCGGTTCTGCACT
>Drosophila_ficusphila
ATGAATTATATTAAGCTGCTCAGCAAGGATTTTCTGCTTTGTGTTGTGTTAACTGTGATACTAACCAAAATTGTGCACGTGAAAGCTGAACATAAACAAATTTCTCAAGAGCAAAGCAATCAAATTGATAATGGCCACTTCCTTAAAAAAACTTTGCAAACTGCAATATTTAATCGTTACCCATCACACAAATATAATAAAAGGAACACAATTCAAAGAGACATAGCCCCAGTGAATAATTTTACAGAATCAAATGAGTTAGATATAAACGAGTCAACACCGCCTCCTGACGAAACTACTACAGCTGAACCAGAGGAGACTACAACGATAGAGGATTCAACTCTGATTCCTGATGAAACTACTACAGCTGAACCAGAAGAAACTACTACTGCAGAGGATTCAACTCCAATTCCTGACGAAACAACTTCAGCTGAACCAGAAGAAACTTCCACTGCAGAGGATTCGACTCCGATTCCCGACGAAACTACTACAGCTGAACCAGAAGAAACTACCACTGCAGAGGATTCAACTCCAATTCCTGACGTAACAACTACAGCTGAACCAGAAGAAACTACCACTGCAGAGGATTCAACTCCAATTCCTGACGAAACAACTACAGCTGAACCAGAAGAAACTACTACGGTAGAGGATTCGACTCCAATTCCCGACGAAACAACTACAGCTGAACCAGAAGAAACTTCCACTGCACAGGATTCAACTCCGATACCCGACGAAACTACTTCAGCTGAGCCAGAGGAAACTACCACTGCAGATTATTCTACTCCGATTCCTGACGAATCTACTACAGCTGAACCAGAGGAAACTACAACGGTAGAGGATTCAACTCCGACTCCTGACGAAACTACTGCAAATGAGCCGGAGAAAACTACCACTGCAGAGGATTCTACTCCGAATCCAAACAAACCTAGTACAGCTGAACCTGAGGAGAGTACTACGATTAAGGGTTCAACGACAATTTCTGACGAAACTACTACAGCTGAGCCAGAAGAAAGTTCTACAATAGTTGAGTCAACAGCGACTACTGATGAAAGTTCCTCCACTGCCTCCACAAACAATCCTGAAGATAGTACCACGAATGAAGAGGCAAAGCCGATTCCAGAAGAAACTTCGACAACTGCTCAAGAATCTTCGAAACAGCCGGAAACAAGCACCTCCGTAGAGGATTCCACACCACATCCTACTAAAAGTTCCACAACCGAAGAGAGTACCACAAGTAGTTTAACTCCTTCTTATTCAAGTTCCACAAGTTCAGTATCGTCAACGACATCTCTTCCCGACACCTCGACTTCAACTTCACCACCGCTTTCGTGCAGCAGTGGATTGGAATATTTGCCACACCCAACAAACTGCCGCAAGTTTATCCACTGCAGTAATGGAAACGAGTTCGTTATGGAATGTCCAGGTAATACCTATTGGGACTATAAGAATTTGGTCTGCAGCGGATCTCAAAGTGTTTGCTATAACGATGAGGAAAATGTTGGTCCAGAGGAGAATGTCTGCGGTCCGGGAGTAGATTTTGTGGCTCATCCGACCGACTGTACTAAATTCTTGCAATGTAGTAATGGCGTGGCATATGAGAGCCAATGTCCTAAGGATTTGTACTGGAACCCGGAGCTCAAGGTTTGCGATTGGTCGAATAAATACTGCACAGATTCGCGGGCAAGAGAATCGATTTCCTGCGCACCAGGATTAAATTTCGATGTTTATGAAAGCGATTGCTCGAAATACATAAAGTGCCTTGGCTCGAGAGGAATCGTCATGAGTTGTAATTCAGGGCTTTACTGGAACCCTGTTAGTGAAATGTGCCAAAAGTCGCAACGGTTTTGCAAA
>Drosophila_miranda
ATGTCTTCGAAGGCTTCTTCACGAGATTTATTAAGATTTATAATATCACTAGTAGTGCTCAGCCAAATCATACTCAAAAAAGCAGAGAGTGCCTCGGTTGAAAAAGTGCATTTAAAAAGTGCGCAAGTGAAAAACAATCTAATTGAATATGACTCACAGTTTGGCCGAGATACAAAATTTAATCATAAAAAAACAACTATAGCAAACGATATTACATCTGCACCTGAAGAGAGAACATCAGCCGCACATTCGACTTTTGCACCTGCGGAGAGCACCACAGCTGGGGGCAATACGACTTCTGCTCCGGAAGAAAACAACACATCTGAGGACGATACTACTCGTTCTACTTCTGAAAAAAGCACAAAAGCTAATGATTCGACATCTGCAGCACCCGATATAAGCACCACAGTTCAAGATTCGACATCTGAACCTGAAGAAAGCACTACAGCTAAGGACAACTCTACTTCTGCTCCTGAAAAAAGCACCACAGCTGAAGGGGATTCTCCTGCTGCTCCTGAAGAAAGCACCACAGCTGAAGAGGATTCTTCTTCTTCTCCTGAAGAAAGCACAACAGTTGAAGATTCGACCTCCGAACCTAAAGAAAGCACGACAACTGAAGGCGATTCTACTGCTGCTCCTGAAGAAAGCACCACAGCTGAAAATTCGACATCCAAACCTGTAGAAAGCACTACAGCTGAGGAGGATACTACTTCTACTTCTGAAAAAAGCACAACAGATAAAAATTCGACGTCTGAACCTGAAGAAAGCACCGCAGCTGGGGTCGATTCTACTTCAGCTCCTGAAGAAAGCACCACAGCTGAAGAGGATTCTTCTTCTGCTCCTGAAGAAAACACAACTGTTGAAGATTCGACCTCCGAACCTGAAGAAAGCACTACAGCTGAAGACGATTCTACTTCTGCTCCTGAAGAAAGCACCACAGCTGAAGATTCGACTTCCGCTGCACCTGAGATAAGCACCACAGCTGAAGATTCAACGTCAGAACCTGAAGAAAGCACTACAGCTGAAGGCGATTCTACTTCTGCCCCTGAAGAAAGCACCACAGCTGAAGATTCGACTTCCGCGGCAACTGAGATAAGCACCACAGCTGAAGATTCGACGTCTGAACCTGAAGAAAGCACTTCAGCTGAAGGCGATTCTACTTCTGCTCCTGAAGAAAGCACCACTGGTGAAGATTCGACGTCTGACCCTAATGAAAGTACCACCACTGAGGTCGAAACTACTTCTGCTCCTGAAGAAAGCACCACAGCTGAAGATTCGAAATCAGAGCCTGAAGAAAGCANNNNNNNNNAAAGCACCACAGCTGAAGATTCGACTTCCGCGGCAACTGAGATAAGCACCACAGCTGAAGATTCGACGTCTGAACCTGAAGAAAGCACTTCAGCTGAAGGCGATTCTACTTCTGCTCCTGAAGAAAGCACCACAGCTGAAGATTCGACATCTGAGCCTGAAGAAAGCACCACAGCTAAAGATTCGACATCAGAGCCTGAAGAAAGCACTACAACTGAAGGTGATTCTACTTCTGCCCCTGAAGAAAGCACCACAGCTGACGATTCGACTTCCGCGGCAACTGAGATAAGCACCACAGCTCAAGATTCGACGTCTGAACCTGAAGAAAGCACTACAGCTGATGACGATACTACTTCTGCTCCTGAAGAAAGCACCACAGCTGAAGTTTCGACATCTGAACCTGAAGAAAACTCCACGGCAGAGGACGATTCTACTTCTGCTCCTGAAGAAAGCACCACAGCTGAAGATTCGACATCTGAGCCTGAAGAAAGCACCACAGCTGAAGATTCGACTTCCGCTGCACCTGAGATAAGCACTACGGCTAAAAATTCGACATCCGAACCTGACGAAAGCACTACATCTGAGGACGATTCTACATCTGCTCCTAAAGAAAGCACCACAGCTGAGGCCGATACAACATCTGATCCTGAAGACAGCACAGTTCAGGACGATACTACTTCTGCTTCTGAGGAAAGCACCACAGGTAATTAnGGATATTACTTCTGCTCCTnGATAAGAGCCCCCAGAGCTGnATCATTTGACTTCTTCCTTGTAGAAATCACCACAGCTGAGGATGGTGCTACTTCTGCTCCTATAGAGAGCACTACTGCTAAAGTAGATTCTACCACTGGATCGACGTCTAGCCCGGCGACATCACCTTCTCCTATACCGCCTATGTCATGTGCAAGTGGCGCTCCATACTTACCGCATCCATCGGATTGCCATAAATTTATTCAGTGCAGCAACGGACATGAGTACATCATGCATTGTCCAGATGATCTCTTCTGGGACTATCAGAATTTATACTGTGGGTATGATGACAGCGGTTGCTATAACAAAGTGGATCCCGAGGAAACGGTTTGCAAGCACGGCATGGATTTTCTACCAGACCCAACTGATTGTACGAAATATATCCAGTGCAGTAATGGTCAACCAATCGTCCAGAAGTGTCCTGAGCCTTTGTATTGGAACCAAAATCTTAAAGTATGTGATTGGTTCAGTAGCTCCTGCAAAACTCTACAAAAGAATGAAATAATATCTTGTAAAATGGGTATGAGTTTTGACGTTTTTCCAACCGACTGTTCGAAATATATTAAGTGTTTTGGTGAGCGCGGTGTAATAATGAGCTGTAATTCTGGACTTTTCTGGAACTCTTTGCAGGAAGTATGCGAAAAATCCCAGCGGTTCTGCAAA
>Drosophila_persimilis
ATGTCTTTGAAGGCTTCTTCACGAGATTTATTCAGCTTTACAATATTACTAGTAGTGCTCAGCCAAATCATACTCAAAAAAGCAGAGAGTGCCTCGGTTGAAAAAGTGCATTTAAAAAGTGCGCAAGTGAAAAACAATCTAATTGAATATGACTCACAGTTTGGCCGAGATACAAAATTTAATCATAAAAAAACAACTATAGCAAACGATATTACATCTGCACATGAAGAGAGAACATCAGCCGCACATTCGACTTTTGCACCTGCGGAGAGCACCACAGCTGGGGACAATACGACTTCTGCTCCGGAAGAAAAAAACACATCTGAGGACGATACTACTCGTTCTACTTCTGAAGAAAGCACAAAAGCTAATGATTCGACATCTGCAGCCCCTGATATAAGCACCACAGTTCAAGATTCGACATCTGAACCTGAAGAAAGCACCACAGCTAAGGACGACTCTACTTCTGCTCCTGAAAAAAGCACCACAGCTGAAGGGGATTCTACTGCTGCTCCTGAAGAAAGCACCACAGCTGATAATTCGACATCCAAACCTGTAGAAAGCACTACAGCTGAGGAGGATACTACTTCTTCTTCTGAAAAAAGCACAACAGCTGAAGGGGATTCTACTGTTGCTCCTGAAGAAAGCACCACAGCTGAAAATTCGACATCCAAACCTGTAGAAAGCACTACAGCTGAAGGAGATTCTACCTCTGCACCTGATGAAAGCACCACAGCTGAAGATTCGACGTCTGAACCTAATGAAAGTACCACAACTGAGGTCGAAACTACTTCTTCTCCTGAAGAAAGCACCACAGCTGAGGACGATTCTACTTCTGCTCCAGAAAAAAGCACCACAGTTGAAGATTCGACATCCGAGCCTGAAGAAAGCACTACAGCTGAAGGCGATTCTACTTCTGCTCCTGAAGAAAGCACCACAGCTGAAGATTCGGCATCTGAGCCTGAAGAAAGCACCACAGCTGAAGGCGATTCTACTTCTGCTCCTGAAGAAAGAACCACATCTGAAGATTCGAGTTCTACTGCACCGGAGATAAGTACCACAGGTGAAGATTTGACATCTGAACCTGAAGAAAGCCCCACAGCTGAGGACGATTCTACTTCTGCTCCAGAAAAAAGCACCACAGTTGAAAATTCGACATCCGAGCCTGAAGAAAGCACTACAGCTGAAGGCGATTCTACTTCTGCTCCTGAAGAAAGCACAACAGTTGAAGATTCGACCTCCGAACCTGAAGAAAGCTCGACAACTGAAGGCGATTCTACTTCTGCTCCTGAAGAAAGCACCACAACTGAAGATTCGACTTCCGCGGCAGCTGAAATAAGCACCACAGTTGAAGATTCGACATCCGATCCTGAAGAAAGCACTACAGCTGAAGGCGATTCTACCTCTGCTCCAGAAGAAAGCACCACAGCTGAAGAGGATTCTTCTTCTGCTCCAGAAGAAAGCACAACTGTTGAAGATTCTACTTCTGATCCTGAAGAAAGCACCACAAGTGAAGGCGATTCATCTTCTTCTCCTGAAGAAAGCACCACAGCTGAAGATTCGACTTCCGCGGCACCTGAGATAAGCACCACAGCTGAAGATTCGTCGTCTGAACCTGAAGAAAGCACTACAGCTGAAGGCGATTCTACTTCTGCTCCTGAAGAAAGCACCACAGCTGAAGATTCGACTTCCGCGGCAACTGAGATAAGCACCACAGTTGAAGATTCGACCTCCGAGCCTGAAGAAAGCACTACAGCTGAAGGCGATACTACCTTTGCTCCCGATGAAAGCACCACAGCTGAAGAGGATTCTTCTTCTGCTCCTGAAGAAAGCACTACTGTTGGAGATTCTACCTCCGAACCTGAAGGAAGCACGACGACTGGAAGCGATTCCTCTTCTTCTCCTGAAGAAAGCACCACAGCTGATGATTCGACTTCTCTCGGCATCTNNGAAAAAAGCACCACAGCTGAATANTCGACGTCTGAATCTGAAGAAAGCACTACAGCTGAAGATGATTCTACTTCTGCTCCTGAAGAAAGCACCACAGCTGATGATGCTACCTCTTCTGCTGCTGAAAGAAGTACCGCAGCTGAAGATTCGACATCTGATCCTGAAGAAAGCACTACAGCTGAAGAGGATTCTACTTCTGCTCCTGAAGAAAGCACTACAGCTGAAGATTCTACTTCCTCCTCTCCTGAAGATTGTTCTTCTGCTGAAGATTTCTACTTCTGCTTCTGNAAGAAAGCATCTACAGCTGAGGATTATTCTTTCTTCTGCTTCATGAAGACAGCACCATCTGCTGACGATTCTACTTTCTGCTGCTGCTGNNNNNNNNNNNNNNNNNNNNNNNNNNNNNNNNNNNNNNNNNNGNNNNNNNNNNNNNNNNNNNNNNNNNNNNNNNNNNNNNNNNNNNNNNNNNNNNNNNNNNNNNNNNNNNNNNNNNNNNNNNNNNNNNNNNNNNNNNNNNNNNNNNNNNNNNNNNNNNNNNNNNNNNNNNNNNNNNNNNNNNNNNNNNNNNNNNNNNNNNNNNNNNNNNNNNNNNNNNNNNNNNNNNNNNNNNNNNNNNNNNNNNNNNNNNNNNNNNNNNNNNNNNNNNNNNNNNNNNNNNNNNNNNNNNNNNNNNNNNNNNNNNNNNNNNNNNNNNNNNNNNNNNNNNNNNNNNNNNNNNNNNNNNNNNNNNNNNNNNNNNNNNNNNNNNNNNNNNNNNNNNNNNNNNNNNNNNNNNNNNNNNNNNNNNNNNNNNNNNNNNNNNNNNNNNNNNNNNNNNNNNNNNNNNNNNNNNNNNNNNNNNNNNNNNNNNNNNNNNNNNNNNNNNNNNNNNNNNNNNNNNNNNNNNNNNNNNNNNNNNNNNNNNNNNNNNNNNNNNNNNNNNNNNNNNNNNNNNNNNNNNNNNNNNNNNNNNNNNNNNNNNNNNNNNNNNNNNNNNNNNNNNNNNNNNNNNNNNNNNNNNNNNNNNNNNNNNNNNNNNNNNNNNNNNNNNNNNNNNNNNNNNNNNNNNNNNNNNNNNNNNNNNNNNNNNNNNNNNNNNNNNNNNNNNNNNNNNNNNNNNNNNNNNNNNNNNNNNNNNNNNNNNNNNNNCCCACAGCTGAGGACGATTCTACTTCTGCTCCAGAAAAAAGCACCACAGTTGAAAATTCGACATCCGAGCCTGAAGAAAGCACTACAGCTGAAGGCGATTCTACTTCTGCTCCTGAAGAAAGCACAACAGTTGAAGATTCGACCTCCGAACCTGAAGAAAGCTCGACAACTGAAGGCGATTCTACTTCTGCTCCTGAAGAAAGCACCACAACTGAAGATTCGACGTCTGACCCTAATGAAAGTACCACAACTGAAGTCGATACTACTTCTGCTCCTGGAGAAATCACCACCGCTGAAGATTCGACATCTGATGCTGAAGAAGACACCACAGCTGAAGATGATTCTACTTCTGCTCCTGAAGTCAGGACTACGGCTGATGACGATACTACTTCTGCTCCTGAAGAAAGCACCACGGATGAAGATGCGACATCTGAACCTGAAGAAAACTCCACGGCAGAGGACGATTCTACTTCTACTCCTGAAGAAAGCACCACAGCTGAGGACGATTCATCTTCTTCTCCTGAAGAAAGCACCACAGCTGAAGATTCGACTTCCGCGGCACCTGAGATAAGCACCACAGCTGAAGATTCGACGTCAAAACCTGAAGAAAGCAGTACAGCTGAAGTTTCGACATCTGACCCTAATGAAAGTACCACAACTGAGGTCGAAACTACTTCTGCTCCTGAAGAAATCACCACAGCTGAAGATTCGACATCAGATCCTGAAGAAAGCACCACAGCTGAAGAGGATTCGACGTCTGAACCTGAAGAAAGCACCACAGCTGCGGACGATTCATCTTCTTCTCCTGAAGAAAGCACCACAGCTGAAGATTCGACTTCCGCGGCACCTGAGATAAGCACCACAGCTGAAGATTCGACGTCTGAACCTGAAGAAAGCACTACAGCTGAAGGCGATTCTACTTCTGCTCCTGAAGAAAGCACCACAACTGAAGATTCGACGTCTGACCCTAATGAAAGTACCACAACTGAGGTCGAAACTACTTCTGCTCCTGGAGAAATCACCACAGCTGAAGATTCGACATCAGATCCTGAAGAAAGCACCACAGCTGAAGAGGATTCTACTTCTGCTCCTGAAGTCACCACTACAGCTGATGACGATACTACTTCTGCTCCTGAAGAAAGCACCACAGCTGAAGATTCGACTTCCGCTGCACCTGAGATAAGCACTACGGTTAAGAATTCGACATCCGAACCTGACGAAAGCACTACATCTGAGGACGATTCTACATCTGCTCCTAAAGAAAGCACCACAGCTGAAGCCGATACAACGTCTGATCCTGAAGACAGCACAGTTCAGGACGATACTACTTCTGCTTCTGAAGAAAGCACCACAGGTAATTNAGGATATTACTTCTGCTCCTGNNNNNNNNNNNNNNNNNNATCATTTGACTTCTTCCTTGTAGAAATCACCACAGCTGAGGATGGTGCTACTTCTGCTCCTATAGAGAGCACCACTGCTAAAGTAGATTCTACCACTGGATCGACGTCTAGCCCGGCGACATCACCTTCTCCTATACCGCCTATGTCATGTGCAAGTGGCGCTCCATACTTACCGCATCCATCGGATTGCCATAAATTTATTCAGTGCAGCAACGGACATGAGTACATCATGCATTGTTCAGATGATCTCTTCTGGAACTATCAGATTTTCTACTGTGGGTATGATGACAGCGGATGCTATAATAAAGTGGATCCCGAGGAAACCGTTTGCAAGCACGGCATGGATTTTCTACCAGACTCAACTGATTGTACGAAATATATCCAGTGCAGTAATGGTCAACCAATCGTGCAGAAGTGTCCTGAGCCTTTGTATTGGAACCAAAACCTTAAAATATGTGATTGGTTCAGTAGCTCCTGCAAAACTCTACAAAAGAATGAAATAATATCTTGTAAAATGGGTATGAGTTTCGACGTTCTTCCAACTGACTGTTCGAAATATATTAAGTGTTTTGGTGAGCGCGGTGTAATAATGAGCTGTAATTCTGGACTTTTCTGGAACCCTTTGCAGGAAGTATGCGAAAAATCCCAGCGGTTCTGCAAA
>Drosophila_sechellia
ATGAATGCACAAAGCACAGGTATCATTTCACCAAATGCTTCTGTGCAACTCGAACGTAAGGCGGTAGTGATGAAGAATAAAAAGTTGAATTTTAAGGAATTTGTACTATGTGTTGCGGTGACTGTAGTGCTTACAAAAATAGTGCACGTAAAATCAGAACATCAACAGTCATTACAAAAGCAAAGTAATCACTACGATAGTGATACTAAGTTTATAAAAGCTCGGACAAGTGAAAAAGCTAACCACATCCATTTAAACAAAAACGATGACACGGCATCAAAGCTGAATATTGGAGCACCATACTACTATCAAAGAAACATAACGAATCCAAGAAAAACCAAATCGCCAACGGTTGAATTAGAAAATGCTAGAAAAGATAGTTCGGGAATTAAAACTACGACAGAAGATTCAACACCGATTCCTGAGGAATCTACCACTGTCCCCCAGGACACAACTAATGATCCTGAAGGGAGCACCACAAGTGAAGACGACACAACTGTTACAATCGAGACGACTACCGAAACACCTGAGGATGATACTACAGTAGAAGATTCAACACCGATTCCTGAGGAATCTACCACTGTCCCCCAGGACACAACTAATGATCCTGAAGGGAGCACCACAAGTGAAGACAACACAACTGTTACAACCGAGACGACCACCGAAAAACCTGAGGATGATACTACAGTAGAAGATTCAACACCGATTCCTGAGGAATCTACCACTGTCTCCCAGGACACAACTAATGATCCTAAAGGGAGCACCACGAGTGAAGACGACACAACTGTTACAATCGAGACGACCACCGAAAAAACTGAGGATGATACTACGGTAGAAGATTCAACACCGATTCCTGAGGAATCTACCACTGTCCCCCAGGACACAACTAATCATCCTGAAGGGAGCACCACAAGTGAAGACGACACAACTGTTACAATCGAGACGACCACCGAGAATCCTGAGGATGATACTACGGTAGAAGATTCAACACCGATTCCTGAGGAATCTACCACTGTCCCCCAGGACACAACTAATCATCCTGAAGGGAGCACCACGAGTGAAGACGACACAACTGTTACAATCGAGACGACCACCGAGAATCCTGAGGATGATACAACGGTAGAAGATTCAACACCGATTCCCGAGGAATCTACCACTGTCCCCCAGGACACAACTAATGATCCTGAAGGGAGCACCACGAGTGAAGACGACACAACTGTTACTATTGAGACGGCCACTGAACAACCTGAGGATGATACTACAGGAGGAnTGATTCAACACCGATTTGCTGATGAATCTATCTACTNNNNNNNNNNNNNNNNNNNNNNNNNNNNNNNNNNNNNNNNNNNNNNNNNNNNNNNNNNNNNNNNNNNNNNNNNNNNNNNNNNNNNNNNNNNNNNNNNNNNNNNNNNNNNNNNNNNNNNNNNNNNNNNNNNNNNNNNNNNNNNNNNNNNNNNNNNNNNNNNNNNNNNNNNNNNNNNNNNNNNNNNNNNNNNNNNNNNNNNNNNNNNNNNNNNNNNNNNNNNNNNNNNNNNNNNNNNNNNNNNNNNNNNNNNNNNNNNNNNNNNNNNNNNNNNNNNNNNNNNNNNNNNNNNNNNNNNNNNNNNNNNNNNNNNNNNNNNNNNNNNNNNNNNNNNNNNNNNNNNNNNNNNNNNNNNNNNNNNNNNNNNNNNNNNNNNNNNNNNNNNNNNNNNNNNNNNNNNNNNNNNNNNNNNNNNNNNNNNNNNNNNNNNNNNNNNNNNNNNNNNNNNNNNNNNNNNNNNNNNNNNNNNNNNNNNNNNNNNNNNNNNNNNNNNnTCCACTGTCCCCCAGGACACAACTAATGATCCTGAAGGGAGCACCACAAGTGAAGTCGACACAACTGTTACAACCGAGACGACCACCGAAGAACCTGAGGATGATACTACAGGAGAAGATTCAACACCGATTCCTGAGGAATCTACTACTGTCCCCCAGGACACAACTAATGATCCTGAAGGGAGCACCACAAGTGAAGACGACACAACTGTTACAATCGAGACGACTACCGAAAAACCTGAGGATGATACTACGGTAGAAGATTCAACACCGATTCCTGAGGAATCTACCACTGTCCCCCAGGACACAACTAATGATCCTGAAGGGAGCACCACAAGTGAAGACGACACAACTGTTACAATCGAGACGACTACCGAAAAACCTGAGGATGATACTACGGTAGAAGATTCAACACCGATTCCTGAGGAATCTACCACTGTCCCCCAGGACACAACTAATGATCCTGAAGGGAGCACCACAAGTGAAGACGACACAACTGTTACAATCGAGACGACTACCGAAAAACCTGAGGATGATACTACAGTAGAAGATTCAACACCGATTCCTGAGGAATCTACCACTGTCTCCCAGGACACAACTAATGATCCTAAAGGGAGCACCACGAGTGAAGACGACACAACTGTTACAATCGAGACGACCACCGAAAAAACTGAGGTCGATACTACGGTAGAAGATTCAACACCGATTCCTGATGAATCTTCCACTGTCCCCCAGGACACAACTAATGATCCTGAAGGGAGCACCACAAGTGAAGACGACACAACTGTTACAATCGAGACGACCACCAAAAATCCTGAGGATGATACTACGGTAGAAGATTCAACACCGATTCCTGAGGAATCTACCACTGTCCCCCAGGAAAACAGTACTGCAGGACCAGTTTCCACAAGTTCCACGCCAGTATACGATACTACGAGTAGTCCAATTCCATCTTCCTCAAGATCTACAACCTTAGAACCCTCATCAAGTTCATCCCCTGACACCACAACTTCAAGTTTACCACCATTTTCTTGTAGTACCGGGTATCAATATTTACCCCACCCAACAAATTGTCACAAATATATTCACTGCAGCAACGGAAATGAACTAATAATGGAGTGCCCAGCTAATCTTTATTGGGACTATCACAAATTTGTTTGCAGTGGAGACTCAGGTGTTTGCTACAACGACGATGAAAATTCCAACCCAGAGGAGAAGGTTTGCGGACCTGGAGTGGATTTCCTTGCACATCCAACGGACTGCACCATGTATTTGCAGTGTAGTAATGGCGTGGCATTGGAGCGCAGGTGTCCAGATCCGCTGTATTGGAACCCGGAGATAAAGTCATGTGATTGGTCCAATAAATACTGCACAAATCTTCGGGCGAGTCAATCGATTTCTTGCGCAGCGGGCATGAATTTTGACGTTTTTCAAAGCGATTGCTCCCAATACGTCAAGTGTTTTGGCTCGAGAGGTGTTGTAATGAGCTGTAATTCAGGACTTTACTGGAATCCCGTTAGTCAAGCCTGCGAAAAGTCCAGGCGGTTCTGCACA
>Drosophila_elegans
ATGAATTATTATAAGTCGTCCTGTAGGTATTTTATACTATGTGTGGTTTTAACAGTGGTACTTACAAAAAAAGTGCATGCAAAGCCCGACCAAACAGAAACTTTTCAAGTGCAAGGCAATAAAATTAATAAAGGCATACCTATTAAATATTCTTTTAATAGTAATTTGTCTCATGATAAAAATAATCTTAATAAATCACAGAAACAAGATGTTGGGGCACTAAAAGAAAAAACAAGAAACACAACGAACAATACAAATGAAATAAAAGTGTTAACAAAAAAAAGTTCATTACCGACTCAAGTCCAAAGTAATACAACCGGAACACATTTAATGCTAAACCCTGAAGAAAACAGTTCGTCTAAGGATGGCATAACTCCGGTCGAATCTACTACAACCGAAACTGAAAAGAGCACCACGATTGGGGATTCCACACCCATTCCTGACGAAAGTACTACAGCTGCCCAGGACTCAACGAATATTCCTGAAGATAGCACGACAAAGGAAGATGCAACCACTCTTCCGGTTGAAACTACAACAGCTGAACCTCAAGAAAGTACCACGGTTGAGGATTCCACACCCATTCCCGACGAAAGTACTACAGCCGCCCAGGACTCAACGAATATTCCTGAAGATAGCACGACAATAGATAATGCGACTACTCTTCCGGACGAAAGTACCACGGTTGAGGATTCCACACCCATTCCTGAAGAAAGTACTACAGCTGCCCAGGACTCAACGAATATTCCTGAAGATAGCACGACAATAGATAATGCGACTACTCTTCCAGCGACGAAAGTACCACGGTTGAGGATTCCACACCCATTCCTGAAGAAAGTACTACAGCTGCCCAGGACTCAACGAATATTCCTGAAGATAGCACGACAAnTAGATAATGCGACTACTCTTCCGGACGAAAGTACCACGGTTGAGGATTCCACACCCATTCCTGAAGAAAGTACTACAGCTGCCCAGGACTCAACGAATATTCCTGAAGATAGCACGACAATAGATGATGCAACTACTCTTCCGGTTGAAACTACAACAGCTGAACCTCAAGAAAGTACCACGGTTGAGGATTCCACACCCATTCCTGACGAAAGTACTACAGCTGCTAAAGATAGCACGACAATAGAGGATGCCACCACTCTTCCCGACGAAACCACCACAGCTGAAACTGAAAAGAGCACCACTACGATTGAGGTTTCAACATCCATTCCCAGCGATAGTAGTACTGTTGACCAAGATTCTACGAAAGGTACAGAAGAAAATACTACAGACTCTACATTTAAGCCCGGAGAAAGCTCTACGATCGCGAATTCAACTCCGATGCCGGATAAAAGTACCACTGTAGACGATACTACCAGTAGTTTTATTTCGTCAACGCAAGAAACAACTCCATCTTATTCAAGTTCAACATCATCTTCCCCTGACACCACGTCGTCAACTTTACCACCGCTTTCTTGCAGTAGCGGGAACTCATACTTACCCCATCCAACAAACTGCCACAAATTTATACAGTGTAGTAATGGAAACGAATTTATTATGGATTGCCCGGCTAATCTCTATTGGGACTATCAAAACTTAGCCTGCAGTAGGAAACCTAGTGTTTGCTTCAACAGTGAGGAAAATGCGAAACCAGAAGAAAAGACTTGCGGCCCTGGAGTAGATTTCCTTGTTCACCCAACGGACTGTACCAAATATTTGCAATGCAGTAACGGCGAGCCATTGGAGCGTAAGTGTCCCGATCCTCTTTATTGGAACCCAGAAATTTCCGTCTGTGATTGGTCAAACAAGTACTGCAACAATCTGCGAGCAAATGAATCGATTTCATGTGCAGTGGGAATGAATTTTGATGTTTTTCAAGGCGATTGTTCAAAATACATAAAGTGCTTTGGCTTGAGGGGTATCGTAATGAGTTGTAGTTTAGGACTTTACTGGAATCCTGTCAGCGAATTATGCGAAAATTCGCAGCGATTCTGCACA
>Drosophila_kikkawai
ATGAATAAAACGACGACGGAGGATCCATCTACTGAGCTTCCAGAGACAACTACTGCAGCTCCTGAGACAACGACGGCTGAGGATTCCACCACAGCAGAGGATGAAATAAAAACGACGACGGAGAATCCATCTACTGAGCCTCCAGAGACAACTACTGCAGCTCCAGAGACAACGACGGCTGAGGATTCCACCACAGCAGAGGATGAAATAAAGACGACGACGGAGGATCCATCTACTGAGGCCCCAGAGACAACTACTGCAGCTCCTGAGACAACGACGGCTGAAGATTCCACTACAGCAAGGGATGAAATAAAGACGACGACGGAGGATCCATCTACTGAGGCCCCAGAGACAACTACTGCAGCTCCTGAGATAACGACGCCTGAAGATTCCACCACGGCTGAGGATGAAATAAAAACGACGACGGAGGATCCATCTACTGAGCCTTCAGAGACAACTACTGCAGCTCCTGAGACAACGACGGCTGAGGATTCCACCACGGCAGAGGATGAAATAAAGACGACGACGGAGGATTCATCTACTGAGGGCCCAGAGACAACTACAGCGGCTTCTGAAACAACGACGGCTGAGGATTCCACCACGGCTGAGGATGAAATAAAGACGACGACAGAGAATCCATCTACTGAGCCTCCAGAGACACCTACTGCAGCTCCTGAGACAACGACGGCTGAGGATTCCACCACAGCAGAGGATGAAATAAAGACGACGACGGAGGATTCATCTACTGAGGGCCCAGAGACAACTACAGCGGCTTCTGAAACAACGACGGCTGAGGATTCCACCACGGCTGAGGATGAAATAAAAACGACGACGGAGGATCCATCTACTGAGGCTCCAGTGACAACTACAGCAGCTCCTGAGACAACGACGGCTGAGGATTCCACCACGGCTGAGGATGATCCATCTACTGAGCTTCCAGAGACAACTACTGCAGCTCCTGAGACAACGACGGCTGAGGATTCCACCACGGCAGAGGATGAAATAAAGACGACGACGGAGGATCCATCTACTGAGGCCCCAGAGACAACTACTGCAGCTCCTGAGACAACGACGGCTGAGGATTCCACCACGGCTGAGGATGAAATAAAGACGACGACGGAGGATCCATCTACTGAGGCCCCAGAGACAACTACTGCAGCTCCTGAGACAACGACGGCTGAGGATTCCACCACAGCAGAGGATGAAATAAAGACGACGACGGAGGATCCATCTACTGAGGCCCCAGAGACAACTACTGCAGCTCCAGAGACAACGACGGCTGAGGATTCCACCACAGCAGAGGATGAAATAAAAACGACGACGGAGGATCCATCTACTGAGGGCCCAGAGACTAACTTACAGCAGCTCCTGAAGACAACGACGCCTGAGGATTCCACCACGGCTGAGGATGAAATAAAGACGACGACAGAGGATCCATCAACTGAGGCTCCAGTGACATCCACTGCAGCTCCAGAGACATCTACAGCGGCTCCCGAGACAACGACGGATGAGGATTCTACCACGGCTGAGGATGATCCATCTACTGAGCCTTCAGAAGCAACTACTGCAGCTCCTGAGACAACGACGCCTGAAGATTCCACCACAGCAGAGGATGAAATAAAGACGACGACGGAGGATCAATCAACTGAGGTTCCAGTGACAACTCCTAAGATTCCAGATGAAAGTACCACAGCTTCACAAGATTCTTCAACTTCTGCTCCAGAGAAAATGACGACAGAAGATTCCACCACTGCCAAAGACGGAAGTACGACGACGGAGGATCCATCAACTGAAGTTCCTTCGACAACTTCGATTCCAGATTCTTCAACAGCACCTCCTGAGACATCCTCCACAGGTAAACAGGAAAGTACGACACCGACAGCGGATCCGCCGACGAAAGCGCCAGAGACAACCGTACCAGTGACGTCGACTTCTGTAGCTCCGGAGAGCAGCACTGAAGCGTCATCCTCGTCGGAATGGAGTCCATCTCCGTCCATATCGACGAGTACAGCAGCTACTGAGTCGTCTTCTAGCTCTGAAGTAACTTCATCGTCTGCAACCACTGACTCAACATTGCCACCTCTTTCTTGTGATAGCGGACATCAATTTCTTCCCCATCCAACTAATTGCCACAAATTCATTCAGTGTGGAAACGGAATTGAATATAACTTTGAGTGTGCCGGCAATCTGTATTGGGACTACAAGGCAAACCGTTGCTCTGATGACCCATCCCTCTGTTATAGTACCGAAGAAAATGAGAAACCCGAAGAGAAGGTGTGCGGTCCTGGAGTGGACTTTGTGGCTCACCCAACGGACTGTACCATATTCTTTCAATGCAATAATGGCGAGCCAGTTGAAAAGAAGTGTCCGGATAACCTGTATTGGAACCAAGATATAAAGTCATGTGTTTGGTCGAATAAGCACTGCAACTATGAGCGAGCAAGTGAATCGATTTCTTGTGCAGCAGGCACGCTTTTCGATGCTTACCCTGGCGACTGCTCCAAATATGTCAAGTGTTTCGGCACGAGGGGAGTTCTGATGAGCTGTGATTTAGATCTTTACTGGAACCCCATTAAGGCAGTATGCGAAAAGTCAAAACGATTCTGTCAA
>Drosophila_willistoni
ATGAAGGCTCCGAATAAGTTAACCAAATCAGTAATGTCAATAATAATTGCATTGTCATTTTCTTATATATTTGCGGTTGAGGCGAGTGAACAACGTAATGATAACAATAGGAAAATTTTCGTATTCTCAACATCTGAGTCACCCGAAAGTACAACAGTATTACTTCCAACGAGTAAAGATCCCGACAAAAGTCCAACTACTTTGAGTCCGCAGCAAGAGAACAGCACAACACTCGAGGATTCTACAGCGGTGCCAAGTCCTGAAAAGAATATAACCACACCGCAGCCAGATGAAACTACAATTCAAAGGGATTCGACACAAAAGCTAGAAACTACAACTGAAGTGGATTCTACAGAGGGACCAACTACTTTATTTCCTGGGGAAAGCGCAACAAGTCCTCATCCAGAAGAAACTACAACTGATGAGGATTCGACAGAGGGACCAACTACTTTAGTTCCTGAGGAAAGCACAACCAGTCCCCAGCCAGAAGAAAGTACAACTGAAGAGGATTCGACAGAGGGACCAACTACTTTATTTCCTGGGGAAAGCGCAACAAGTCCTCATCCAGAAGAAAATACAACTGATGAGGATTCGACAGAGGGACCAACTACGTTAGTTCCTGAGGAAAGCACAACCAGTTCGCAGCCAGAAGAAACTACAACTGATGAGGACTCGACAGAGAGACCAACCACTTTAGTTCCTGAGGAAAGCACAACCAGTTCGCAGCCAGAAGAAACTACAACTGATGAGGATTCGACTGAGAGACCAACTACTTTAGTTCCTGACGAAAGCTCAACAAGTCCGCAGCCAGAAGAAAGTACAACTGATGAGGATTCGACTGAGGGACCAACTACGTTAGTTCCTGAGGAAAGCACAACCAGTTCGCAGCCAGAAGAAACTACAACTGACGAGGATCCAACAGAGGGACCAACTACTTTAGTTCCTGAGGAAAGCACAACCAGTTCGCAGCCAGAAAGAACTACAACTGATGAGGATTCGACTGAGAGACCAACCACTTTAGTTCCTGAGGAAAGCACAACCAGTCCCCAGCCAGAAGAAAGTACAACTGAAGAGGATTCGACAGAGGGACCAACTACGTTAGTTCCTGAGGAAAGCACAACCAGTTCGCAGCCAGAAGAAACTACAACTGATGAGGATTCGACTGAGAGACCAACCACTTTAGTTCCTGAGGAAAGCACAACCAGTCCCCAGCCAGAAGAAAGTACAACTGAAGAGGATTCGACAGAGGGACCAACTACGTTAGTTCCTGAGGAAAGCACAACCAGTTCGCAGCCAGAAGAAACTACAACTGATGAGGACTCGACAGAGAGACCAACCACTTTAGTTCCTGAGGAAAGCACAACCAGTTCGCAGCCAGAAGAAACTACAACTGATGAGGATTCGACTGAGAGACCAACCACTTTAGTTCCTGAGGAAAGCACAACCAGTCCCCAGCCAGAAGAAAGTACAACTGAAGAGGATTCGACAGAGGGACCAACTACGTTAGTTCCTGAGGAAAGCACAACNNNNNNNNNNNNNNNNNNNNNNNNNNNNNNNNNNNNNNNNNNNNNNNNNNNNNNNNNNNNNNNNNNNNNNNNNNNNNNNNNNNNNNNNNNNNNNNNNNNNNNNNNNNNNNNNNNNNNNNNNNNNNNNNNNNNNNNNNNNNNNNNNNNNNNNNNNNNNNNNNNNNNNNNNNNNNNNNNNNNNNNNNNNNNNNNNNNNNNNNNNNNNNNNNNNNNNNNNNNNNNNNNNNNNNNNNNNNNNNNNNNNNNNNNNNNNNNNNNNNNNNNNNNNNNNNNNNNNNNNNNNNNNNNNNNNNNNNNNNNNNNNNNNNNNNNNNNNNNNNNNNNNNNNNNNNNNNnnACAACCAGTTCGCAGCCAGAAGAAACTACAACTGATGAGGACTCGACAGAGAGACCAACCACTTTAGTTCCTGAGGAAAGCACAACCAGTTCGCAGCCAGAAGAAACTACAACTGATGAGGATTCGACTGAGAGACCAACCACTTTAGTTCCTGAGGAAAGCACAACCAGTCCCCAGCCAGAAGAAAGTACAACTGAAGAGGATTCGACAGAGGGACCAACTACGTTAGTTCCTGAGGAAAGCACAACCAGTTCGCAGCCAGAAGAAACTACAACTGATGAGGATTCGACAGAGGGACCAACTACTTTAGTTCCTGAGGAAAGCACAACCAGTCCCCAGCCAGAAGAAAGTACAACTGAAGAGGATTCGACAGAGGGACCAACTACTTTATTTCCTGAGGAAAGCGCAACAAGTCCTCATCCAGAAGAAAATACAACTGATGAGGATTCGACAGAGGGACCAACTACGTTAGTTCCTGAGGAAAGCACAACCAGTTCGCAGCCAGAAGAAACTACAACTGATGAGGATTCGACTGAGAGACCAACCACTTTAGTTCCTGAGGAAAGCACAACCAGTCCCCAGCCAGAAGAAAGTACAACTGAAGAGGATTCGACAGAGGGACCAACTACGTTAGTTCCTGAGGAAAGCACAACCAGTTCGCAGCCAGAAGAAACTACAACTGATGAGGATTCGACAGAGGGACCAACTACTTTAGTTCCTGAGGAAAGCACAACCAGTCCCCAGCCAGAAGAAAGTACAACTGAAGAGGATTCGACAGAGGGACCAACTACTTTATTTCCTGGGGAAAGCGCAACAAGTCCTCATCCAGAAGAAAATACAACTGATGAGGATTCGACAGAGGGACCAACTACGTTAGTTCCTGAGGAAAGCACAACCAGTTCGCAGCCAGAAGAAACTACAACTGATGAGGATTCGACTGAGAGACCAACCACTTTAGTTCCTGAGGAAAGCACAACCAGTCCCCAGCCAGAAGAAAGTACAACTGAAGAGGATTCGACAGAGGGACCAACTACGTTAGTTCCTGAGGAAAGCACAACCAGTTCGCAGCCAGAAGAAACTACAACTGATGAGGATTCGACTGAAAGACCAACCACTTTAGTTCCTGAGGAAAGCACAACCAGTCCCCAGCCAGAAGAAAGTACAACTGAAGAGGATTCGACAGAGGGACCAACTACGTTAGTTCCTGAGGAAAGCACAACCAGTTCGCAGCCAGAAGAAACTACAACTGATGAGGACTCGACAAAGAGACCAACCACTTTAGTTCCTGAGGAAAGCACAACCAGTCCCCAGCCAGAAGAAAGTACAACTGAAGAGGATTCGACAGAGGGACCAACTACTTTAGTTCCGGAGGAAAGCACAACAAGTCAGCAGCCAGAAGAAAGTACAACTGACGAGGATTCGACAGAGGGACCAACTACTTTAGTTCCGGAGGAAAGCACAACAAGTTCGCAGCCAGAAGAAACTACAACTGATGAGGATTCGACTGAGAGACCAACTACTTTAGTTCCTGACGAAAGCTCAACAAGTCCGCAGCCAGAAGAAAGTACAACTGAAGAAGATTCAACAGAGGGACCAACCACTTTAGTTCCTGAGGAAAGCACAACCAGTCCCCAGCCAGAAGAAAGTACAACTGAAAAGGATTCGACAGAGGGACCAACTACTTTAGTTCCGGAGGAAAGCACAACAAGTCAGCAGCCAGAAGAAAGTACAACTGACGAGGATTCGACAGAGGGACCAACTACTTTAGTTCCGGAGGAAAGCACAACAAGTCCGCAGCCAGAAGAAAGTACAACTGACGAGGATCCAACAGAGGGACCAACTACTTTAGTTCCTGAGGAAAGCACAACCAGTTCGCAGCCAGAAGAAACTACAACTGAAGAGGATTCGACTGAGGGACCAACTACTTTAGTTCCGGAGGAAAGCACAACAAGTCCGCAGCCAGAAGAAAGTACAACTGATGAGGATTCGACTGAGAGACCAACCACTTTAGTTCCTGAGGAAAGCACAACCAGTTCGCAGCCAGAAGAAACTACAACTGAAGAAGATTCAACAGAGGGACCAACTACTTTAGTTCCTGAGGAAAGCACAACCAGTTCGCAGCCAGAAGAAACTACAACTGATGAGGATTCAACAGAGGGACCAACTACTTTAGTTCCTGAGGAAAGCACAACCAGTTCGCAGCCAGAAGAAACTACAACTGAAGAGGATTCGACTGAGAGACCAACCACTTTAGTTCCGGAGGAAAGCACAACCAGCCCCCAGCCAGAAGAAAGTACAACTGAAGAGGATTCGACAGAGGGACCAACTACTTTAGTTCCGGAGGAAAGCACAACAAGTCCGCAGCCAGAAGAAAGTACAACTGATGAGGATTCGACTGAGAGACCAACCACTTTAGTTCCTGAGGAAAGCACAACCAGTTCGCAGCCAGAAGAAACTACAACTGAAGAAGATTCAACAGAGGGACCAACTACTTTAGTTCCTGAGGAAAGCACAACCAGTCCCCAGCCAGAAGAAAGTACAACTGACGAGGATTCGACAGAGGGACCAACTACTTTAGTTCCGGAGGAAAGCACAACAAGTCCTCAGCCAGAAGAAACTACAACTGAAGAAGATTCAACAGTGGGACCAACCACTTTAGTTCCTGAGGAAAGCACAACCAGTTCGCAACCAGAAGAAACTACAACTGAAGAAGATTCAACAGAGGGACCAACTACTTTAGTTCCTGAGGAAAGCACAACCAGTCCCCAGCCAGAAGAAACTACAACTGAAGAAGATTCAACAGAGGGACCAACTACTTTAGTTCCTGAGGAAAGCACAACAAGTCCGCAGCCAGAAGAAAGTACAACTGATGAGGATTCGACTGAGGGACCAACCACTTTAGTTCCTGAGAAAAGCACAACCAGTCCCCAGCCAGAAGAAAGTACAACTGACGAGGATCCAACAGAGGGACCAACTACTTTAGTTCCTGAGGAAAGCACAACCAGTTCGCAGCCAGAAGAAACTACAACTGAAGAAGTTTCAACAGAGGGACCAACTACTTTAGTTCGTGAGGAAAGCACAACCAGTCCCCAGCCAGAAGAAAGTACAACTGAAGAGGATTCGACAGAGGGACCAACTACTTTAGTTCCGGAGGAAAGCACAACAAGTCCGCACCCAGAAGAAACTACAACTGATGAGGATTCGACTGAAAGACCAACCACTTTAGTTCCTGAGGAAAGCACAACCAGTCCCCAGCCAGAAGAAAGTACAACTGAAGAGGATTCGACAGAGGGACCAACTACTTTAGTTCCGGAGGAAAGCACAACAAGTCCGCAGCCAGAAGAAAGTACAACTGATGAGGATTCGACTGAGAGAACAACCACTTTAGTTCCTGAGGAAAGCACAACCAGTCCCCAGCCAGAAGAAAGTACAACTGACGAGGATCCAACAGAGGGACCAACTACTTTAGTTCCGGAGGAAAGCACAACAACTCCTCAGCCAGAAGAAAGTACAACTGAAGAAGATTCGACAGAGGGACCAACTACTTTAGTTCCTGAGGAAAGCACAACCAGTTCGCAGCCAGAAGAAACTACAACTGAAGAAGATTCAACAGAGGGACCAACTACTTTAGTTCCTGAGGAAAGCACAACCAGTCCCCAGCCAGAAGAAAGTACAACTGAAGAGGATTCGACAGAGGGACCAACTACTTTAGTTCCGGAGGAAAGCACAACAAGTCCGCAGCCAGAAGAAAGTACAACTGATGAGGATTCGACTGAGAGACCAACCACTTTAGTTCCTGAGGAAAGCACAACCAGTTCGCAGCCAGAAGAAACTACAAATGAAGAAGATTCAACAGGGGGACCAACTACTTTAGTTCCTGAGGAAAGCACAACCAGTCCCCAGCCAGAAGAAAGTACAACTGAAGAGGATTCGACAGAGGGACCAACTACTTTAGTTCCGGAGGTAAGCACAACAAGTCCGCAGCCAGAAGAAAGTACAACTGATGAGGATTCGACTGAGAGACCAACCACTTTAGTTCCTGAGGAAAGCACAACCAGTCCCCAGCCAGAAGAAAGTACAACTGAAGAGGATTCGACAGAGGGACCAACTACTTTAGTTCCGGAGAAAAGCACAACAAGTCCGCAGCCAGAAGAAACTACAACTGAAGAAGATTCAACAGAGGGACCAACCACTTTAGTTCCTGAGGAAAGCACAACCAGTTCGCAGCCAGAAGAAACTACAACTGAAGAAGATTCAACAGAGGGACCAACTACTTTAGTTCCTGAGGAAAGCACAACCAGTCCCCAGCCAGAAGAAAGTACAACTGAAGAGGATTCGACAGAGGGACCAACTACTTTAGTTCCGGAGAAAAGCACAACAAGTCCGCAGCCAGAAGAAAGTACAACTGATGAGGATTCGACTGAGAGACCAACCACTTTAGTTCCTGAGGAAAGCACAACCAGTTCGCAGCCAGAAGAAAGTACAACTGACGAGGATTCGACAGAGGGACCAACTACTTTAGTTCCGGAGGAAAGCACAACAAGTCCTCAGCCAGAAGAAACTACAACTGAAGAAGATTCAACAGAGGGACCAACCACTTTAGTTCCTGAGGAAAGCACAACCAGTTCGCAGCCAGAAGAAACTACAACTGAAGAAGATTCAACAGAGGGACCAACTACTTTAGTTCCTGAGGAAAGCACAACCAGTCCCCAGCCAGAAGAAAGTACAACTGAAGAGGATTCGACAGAGGGACCAACTACTTTAGTTCCGGAGAAAAGCACAACAAGTCCGCAGCCAGAAGAAAGTACAACTGATGAGGATTCGACTGAGAGACCAACCACTTTAGTTCCTGAGGAAAGCACAACCAGTTCGCAGCCAGAAGAAAGTACAACTGACGAGGATTCGACAGAGGGACCAACTACTTTGGTTCCGGAGGAAACCACAACAAGTCCACAGACAGAAGAAACTACAACTCAAAGAGATTCGACAGAGGCACCAACTTCTTTAGTTACTGAAGAAAGCACAACCAGTCCGCAGCCAGAAGAAAGTACAACAGACCAGGATTCGACAGAGGGACCAACTACTTTAGTTCCTGAGGAAAGCACAACCAGTCCCCAGCCAGAAGAAAGTACAACTGAAGAGGATTCGACAGAGGGACCAACTTCTTTAGTTCCTGAGGAGAGCACTACTAGTTCGCAGCCAGAAAAGAGTACAACTGACGAGGATTCGACAGAGGGGCCAAGTACTTTAGTTCCTCATGAAAGCACAACCACTTCGCAGCCAGACAAGAGTACAACTAACATGGGTTCAACAGAATGGCCAACTAGTTTAGGTCCAAAAGGGAGCACAACCACTCTGCAACCAGGAAATAGTACAACTCACCAAGATTCGACAGAGAAACCAAGTACTCCAACACCCACAGAAAGTTCAACCACCCTGCAGCCAGACACGAGCACAACTGCAGGACTTCCACCTTCTTGCAGTAGTGGTGCCGAATATTTGACTGTCGAGACTGATTGTCGAAAATTTATACAGTGTAGTAACGGGGTTGAATACCCTATGGAATGTGCATCTGGAACTTATTGGAATGGGAAGGGCTGCGGTACGGATTCCAGTTATTGCAAAAATAATGAGACTTCAACAAATCCTGACACAGACACTTGCAAGAATGGAGAACTTTTTGCTGTTCACCCAACTGACTGCAGGAAATACTATCAATGCAATCATGGTCAGCCAATTGAACTAGAATGCCCCCCCACCCTATTCTGGAATGCAGTCCTAAATACATGTGACTGGAGTTGTGTGCCACAGACTACGAAAACGACTTTTTCTTGCACAACAAACAAGCAATTTGAAGCTATACCTTCGGATTGTAAAAAATATGTAAAATGTGTTGATAATCGTGGCATCATAATGACTTGTGATCCAGGACTCTATTGGGACCCTTCAACCGAAGTGTGCAGCAGCTCCAAACATTTCTGTCAG
