# Supplementary material for: The Drosophila melanogaster Muc68E Mucin Gene Influences Adult Size, Starvation Tolerance, and Cold Recovery
Source: G3 (Bethesda). 2016 Apr 25;6(7):1841–51. doi: 10.1534/g3.116.029934 (PMC4938639; doi:10.1534/g3.116.029934)
Supplement: Supplemental Material [file supp_g3.116.029934_FileS3.txt]

>Drosophila_simulans
---------------------------------ATGAATGCACAAAGCAC
AGGTATCATTTCACCAAATGCTTCTGTGCAACTCGAACGTAAGGCGGTAG
TGATGAAGAATAAAAAGTTTAATTTTAAGCAATTTGTAATATGTGTTGCG
GTGACTGTAGTACTTACAAAA------------------ATAGTGCACGT
AAAATCAGAACATCAACAGTCATTACAAAAGCAAAGTAATCAC-------
--TACGATAGTGGTACTAAGTTTATAAAAGCTCGGACAAGTGAAAAAGTT
AACCACATCCATTTAAACAAAAACGATGACACGGCATCAAAGCTGAATAT
TGGAGCACCATACTACTATCAAAGAAACATAACGAATCCAACAAAAACCA
AATCGCCAACGGTTGAATTAGAAAATGCT---------------------
--------------------------------------------------
--------------------------------------------------
--------------------------------------------------
--------------------------------------------------
--------------------------------------------------
--------------------------------------------------
--------------------------------------------------
--------------------------------------------------
--------------------------------------------------
--------------------------------------------------
--------------------------------------------------
--------------------------------------------------
--------------------------------------------------
--------------------------------------------------
--------------------------------------------------
--------------------------------------------------
--------------------------------------------------
--------------------------------------------------
--------------------------------------------------
--------------------------------------------------
--------------------------------------------------
--------------------------------------------------
--------------------------------------------------
--------------------------------------------------
--------------------------------------------------
----------------------------------------------AGCA
AAGATAGTTCGGGAATTGAAACTACGGTAGAAGATTCAACACCGATTCCT
GAGGAATCTACCACTGTCCCCCAGGACACAACTAATGATCCTGACGGGAG
CACCACAAGTGAAGACGAC---------------ACAACTGTTACAACCG
AGACGACCACCGAAAAACCTGAGGATGATACTACGGTAGAAGATTCAACA
CCGATTCCTGAGGAATCTACCACTGTCCCCCAGGACACAACTAATGATCC
TGACGGGAGCACCACAAGTGAAGACGACACAACTGTTACAACCGAGACGA
CCACCGAAAAACCTGAGGATGATACTACGGTAGAAGATTCAACACCGATT
CCTGAGGAATCTACCACTGTCCCCCAGGACACAACTAATGATCCTGACGG
GAGCACCACAAGTGAAGACGACACAACTGTTACAACCGAGACGACCACCG
AAAAACCTGAGGATGATACAACG---------------------------
------GTAGAAGATTCAACACCGATTCCTGAGGAATCTACCACTGTCCC
C-------------------------------------------------
--------------------------------------------------
--------------------------------------------------
--------------------------------------------------
--------------------------------------------------
--------------------------------------------------
--------------------------------------------------
--------------------------------------------------
--------------------------------------------------
--------------------------------------------------
--------------------------------------------------
--------------------------------------------------
--------------------------------------------------
--------------------------------------------------
--------------------------------------------------
--------------------------------------------------
--------------------------------------------------
---------------CAGGACACAACTAATGATCCTGAAGGGAGCACCAC
GAGT---------GAAGACGACACAACTGTTACAATCGAGACGACTACCA
AAAAACCTGCGGATGATACTACT------------ACACCGATTCCT---
--------------------------------------------------
--------------------------------------------------
--------------------------------------------------
--------------------------------------------------
-GACACATCTACTACTATAACCCAGGACACAACAACAGAC----------
--------------------------------------------------
--------------------------------------------------
--------------------------------------------------
--------------------------------------------------
--------------------------------------------------
----------------------------------------GAAAGTAGCA
CGGTTGTGACTACGACAAATATT------CCCGAGGAGAGC---------
--------------------------------------------------
----------------------------------------------ACAA
CGTTAGACGATTCTACCCTATCACCTGGGGAAAACAGTACTGCAGGACAA
GTTTCCACAAGT--------------------------------------
--------------------------------------------------
--------------------------------------------------
--------------------------------------------------
--------------------------------------------------
--------------------------------------------------
--------------------------------------------------
--------------------------------------------------
--------------------------------------------------
--------------------------------------------------
--------------------------------------------------
--------------------------------------------------
--------------------------------------------------
--------------------------------------------------
--------------------------------------------------
--------------------------------------------------
-------------------------------------------TCCACGC
CAGTATACGATACTACGAGTAGTCCAATTCCATCTTCCTCAAGATCCACA
ACCTTAGAACCCTCATCAAGTTCATCCCCTGAAACCACAACTTCAAGTTT
ACCACCATTTTCTTGTAGTACCGGGTATCAATATTTACCCCACCCAACAA
ATTGTCACAAATATATTCACTGCAGCAACGGAAATGAACTAATTATGGAG
TGCCCAGCTAATCTTTACTGGGACTATCACAAATTTGTTTGCAGTGGAGA
CTCAGGTGTTTGCTACAAC---GACGATGAAAATGCCAATCCAGAGGAGA
AGGTTTGCGGACCTGGAGTGGATTTCCTTGCACATCCAACGGACTGCACC
ATGTATTTGCAGTGTAGCAATGGCGTGGCATTGGAGCGCAAGTGTCCAGA
TCCGCTGTATTGGAACCCGGAGATAAAGTCATGTGATTGGTCCAATAAAT
ACTGCACAAATCTTCGGGCGAGTCAATCGATTTCTTGCGCAGCGGGC---
ATGAATTTTGACGTTTTTCAAAGCGATTGCTCCCAATACGTCAAGTGTTT
TGGCTTGAGAGGTGTTGTAATGAGCTGTAATTCAGGACTTTACTGGAATC
CCGTTAGTCAAGCCTGCGAAAAGTCCAGGCGGTTCTGCACA
>Drosophila_melanogaster_Muc68E-PA
---------------------------------ATGATTGCACAAAGCAC
AGGTATCATTTCAACAAATGCTTCTGTGCAACTCGAAAGTAAGGCGGTAG
AGATGAAGAATAAAAAGTGGAATTTTAGGGAATTTATAATATGTGTTGCG
GTGACAGTAGTACTTACAAAA------------------ATAGTGCACGT
AAAAACTCAACATCAACAGTCATTACAAAAACTAAGTAATCAATACGTGA
TACGTGATGGTGATACTCAGTATATAAAATCTCGGACAAGTGAAAAAGTT
AGCCAATTAAACTTAAACAAAAACAATGACACGGCATCAAAACTGAAAAT
TGGCGCACCATACTACTATCAAATAAAAATAACCAGTCCCACCAAAATCA
AATCGCTACCGGTTGAAGTAGAAAATGATAGAAAAGATAGTTCGGGAATT
GATACTACGGTAGAAGATTTAACACCGATTCCTGAGGAAACTACCACTGT
CGCCCAGGAAACAACTTATGATCCTGAAGGGAGCACCACGAGAGAAGACG
ACACAACTGTTGCAATCGAGACAACTACCGAAAAACCTGAGGATGATACA
ACTGTAGAAGATTCAACACCGATTCCTGAGGAATCTACCACTGTCGCCCA
GGAAACAACTTATGATCCTGAAGGGAGCACCACGAGAGAAGACGACACAA
CTGTTGCAATCGAGACAACTACCGAAAAACCTGAGGATGATACAACTGTA
GAAGATTCAACACCGATTCCTGAGGAATCTACCACTGTCGCCCAGGAAAC
AACTTATGATCCTGAAGGGAGCACCACGAGAGACGACGAGACAACTGTTG
CTATCGAGACAACTACCGAAAAACCTGAGGATGATACAACTGTAGAAGAT
TCAACACCGATTCCTGAGGAATCTACCACTGTCGCCCAGGAAACAACTTA
TGATCCTGAAGGGAGCACCACGAGAGAAGACGACACAACTGTTGCAATCG
AGACAACTACCGAAAAACCTGAGGATGATACAACTGTAGAAGATTCAACA
CCGATTCCTGAGGAATCTACCACTGTCGCCCAGGAAACAACTTATGATCC
TGAAGGGAGCACCACGAGAGAAGACGACACAACTGTTGCAATCGAGACAA
CTACCGAAAAACCTGAGGATGATACAACTGTAGAAGATTCAACACCGATT
CCTGAGGAATCTACCACTGTCGCCCAGGAAACAACTTATGATCCTGAAGG
GAGCACCACGAGAGAAGACGACACAACTGTTGCAATCGAGACAACTACCG
AAAAACCTGAGGATGATACAACTGTAGAAGATTCAACACCGATTCCTGAG
GAATCTACCACTGTCGCCCAGGAAACAACTTATGATCCTGAAGGGAGCAC
CACGAGAGAAGACGACACAACTGTTGCAATCGAGACAACTACCGAAAAAC
CTGAGGATGATACAACTGTAGAAGATTCAACACCGATTCCTGAGGAATCT
ACCACTGTCGCCCAGGAAACAACTTATGAT---CCTGAAGGGAGCACCAC
GAGAGAAGACGACACAACTGTTGCAATCGAGACAACTACCGAAAAA----
--------------CCTGAGGATGATACTACGGCAGAAGATTCAACACCG
ATTCCTGAGGAATCTACCACTGTCGCCCAGGACACAACTAATGATCCTGA
AGGGAGCACCACGAGAGAGGACGACACAACTGTTGCAATAGAGACAACTA
CCGAAAAACCTGAGGATGATACTACGGCAGAAGATTCAACACCGATTCCT
GAGGAATCTACCACTGTCGCCCAGGAAACAACTTATGATCCTGAAGGGAG
CACCACGAGAGAAGACGAC---------------ACAACTGTTGCAATAG
AGACAACTACCGAAAAACGTGAGGATGATACAACTGTAGAAGATTCAACA
CCGATTCCTGAGGAATCTACCACTGTCGCCCAGGACACAACTAATGATCC
TGAAGGGAGCACCACGAGAGAGGACGACACAACTGTTGCAATAGAGACAA
CTACCGAAAAACCTGAGGATGATACTACGGCAGAAGATTCAACACCGATT
CCTGAGGAATCTACCACTGTCGCCCAGGAAACAACTTATGATCCTGAAGG
GAGCACCACGAGAGAAGACGACACAACTGTTGCAATCGAGACAACTACCG
AAAAACCTGAGGATGATACAACT---------------------------
------GTAGAAGATTCAACACCGATTCCTGAGGAATCTACCACTGTCGC
CCAGGAAACAACTTATGATCCTGAAGGGAGCACCACGAGAGAAGACGACA
CAACTGTTGCAATCGAGACAACTACCGAAAAACCTGAGGATGATACTACG
GCAGAAGATTCAACACCGATTCCTGAGGAATCTACCACTGTCGCCCAGGA
CACAACTAATGATCCTGAAGGGAGCACCACGAGAGAGGACGACACAACTG
TTGCAATCGAGACAACTACCGAAAAACGTGAGGATGATACAACTGTAGAA
GATTCAACACCGATTCCTGAGGAAACTACCACTGTCGGCCAGGAAACAAC
TTATGATCCTGAAGGGAGCACCACGAGAGAGGAAGACACAACTGTTGCAA
TAGAGACAACTACCGAAAAACCTGAGGATGATACTACGGCAGAAGATTCA
ACACCGATTCCTGAGGAATCTACCACTGTCGCCCAGGAAACAACTTATGA
TCCTGAAGGGAGCACCACGAGAGAAGACGACACAACTGTTGCAATGGAGA
CAACTACCGAAAAACGTGAGGATGATACAACTGTAGAAGATTCAACACCG
ATTCCTGAGGAATCTACCACTGTCGCCCAGGACACAACTAATGATCCTGA
AGGGAGCACCACGAGAGAGGAAGACACAACTGTTGCAATAGAGACAACTA
CCGAAAAACCTGAGGATGATACAACTGTAGAAGATTCAACACCGATTCCT
GAGGAAACTACCACTGTCGGCCAGGAAACAACTTATGATCCTGAAGGGAG
CACCACGAGAGAGGACGACACAACTGTTGCAATCGATACAACTACCGAAA
AACCTGAGGATGATACAACTGTAGAAGATTCAACACCGATTCCTGAGGAA
TCTACCACTGTCGCCCAGGACACAACTAATGATCCTGAAGGGAGCACCAC
GAGA---------GAGGACGACACAACTGTTGCAATCGATACAACTACCG
AAAAACCTGAGGATGATACAACTGTAGAAGATTCAACACCGATTCCTGAG
GAATCTACCACTATCGCCCAGGAAACAACTTATGATCCTGAAGGGAGCAC
CACGAGAGAAGACGACACAACTGTTGCAATAGAGACAACTACCGAAAAAC
CTGAGGATGATACAACTGTAGAAGATTCAACACCGATTCCTGAGGAATCT
ACCACTGTCGCCCAGGACACAACTAATGATCCTGAAGGGAGCACCACGAG
AGAGGACGACACAACTGTTGCAATCGATACAACTACCGAAAAACCTGAGG
ATGATACAACTGTAGAAGATTCAACACCGATTCCTGAGGAATCTACCACT
GTCGCCCAGGACACAACTAATGATCCTGAAGGGAGCACCACGAGAGAGGA
AGACACAACTGTTGCAATAGAGACAACTACCGAAAAACCTGAGGATGATA
CAACTGTAGAAGATTCAACACCGATTCCTGAGGAAACTACCACTGTCGGC
CAGGAAACAACTTATGATCCTGAAGGGAGCACCACGAGAGAGGACGACAC
AACTGTTGCAATCGATACAACT---ACCGAAAAACCTGAGGATGATACAA
CTGTAGAAGATTCAACACCGATT------CCTGAGGAATCTACCACTGTC
GCCCAGGACACAACTAATGATCCTGAAGGGAGCACCACGAGAGAGGACGA
CACAACTGTTGCAATCGATACAACTACCGAAAAACCTGAGGATGATACAA
CTGTAGAAGATTCAACACCGATTCCTGAGGAATCTACCACTGTCGCCCAG
GACACAACTAATGATCCTGAAGGGAGCACCACGAGAGAGGACGACACAAC
TGTTGCAATCGATACAACTACCGAAAAACCTGAGGATGATACAACTGTAG
AAGATTCAACACCGATTCCTGAGGAATCTACCACTATCGCCCAGGAAACA
ACTTATGATCCTGAAGGGAGCACCACGAGAGAAGACGACACAACTGTTGC
AATAGAGACAACTACCGAAAAACCTGAGGATGATACAACTGTAGAAGATT
CAACACCGATTCCTGAGGAATCTACCACTGTCGCCCAGGACACAACTAAT
GATCCTGAAGGGAGCACCACGAGAGAGGAAGACACAACTGTTGCAATCGA
GACAACTACCGAAAAACCTGAGGATGATACAACTGTAGAAGATTCAACAC
CGATTCCTGAGGAAACTACCACTGTCGGCCAGGAAACAACTTATGATCCT
GAAGGGAGCACCACGAGAGAAGACGACACAACTGTTGCAATCGAGACAAC
TACCGAAAAACCTGAGGATGATACAACTGTAGAAGATTCAACACCGATTC
CTGAGGAAACTACCACTGTCGCCCAGGAAACAACTTATGATCCTGAAGGG
AGCACCACGAGAGACGACACAACTGTTGCAATCGAGACAACTACCGAAAA
ACCTGAGGATGATACTACGGCAGAAGGTTCAACACCGATTCCTGACACAT
CTACTACTGTTAACCAGGACACAACAACAGACGAAAGTAGCACTGTTGTG
ACTACGACGAATATTCCCAAGGAGAGCACAACGTTAGGCGATTCTACCCT
ATCACCGGGAGAAAACAGTACTGCAGGACAAGTTTCTACAAGTACCACGC
TAGTATACGATACCACGAGTAGTCCAATTCCATCTTCCTCAAGATCCACA
ACCTTAGAACCCTCATCAAGTTCTTCCCCTGAAACCACAACTTCAAGTCT
ACCACCATTGTCTTGCAGTACCGGGTATCAATATTTACCCCATCCAACAA
ATTGTCATAAATATATTCACTGCAGCAACGGGCATGAACTAATTATGGAG
TGCCCAGCTAATCTTTATTGGGACTATCATAAATTTGTTTGCAGTGGAGA
TTCAGGTGTTTGCTACAAC---GACACTGAAAATTCCAATCCAGAGGAGA
AGGTTTGCGGACCTGGAGTGGATTTCCTTGCACATCCAACGGACTGCACC
ATGTATTTGCAGTGTAGTAATGGCGTGGCATTGGAGCGCAAGTGTCCAGA
TCCGCTGTATTGGAACCCGGAGATAAAGTCATGTGATTGGTCCAATAAAT
ATTGCACAAATCTTCGGGCGAGTCAATCGATTTCTTGCGCAGCGGGC---
ATGAATTTTAACGTTTTTCAAAGCGATTGCTCCAAATATGTCAAGTGTTT
TGGCCTGAGAGGTGTTGTAATGAGCTGTAATTCAGGACTTTACTGGAATC
CCGTTAGTCAAGTTTGCGAAAAGTCCCGGCGATTCTGCACA
>Drosophila_eugracilis
---------------------------------ATGAATGCACAAAGCAC
AGGTATCATTTGGTCAAATGCTTCTGTAAAATTCGAACGAAAATCGGTAG
TGATGAATACAAATAGGCTGTCACTTAAAGACTTTATAATATGCCTTCTG
TTAACAGTGATATTTCTTAAA------------------GTAGTACTCGT
AAAGTCCGAGAATACTAAAACCTTAAAAGAACAAATTATTCAAGTGGATG
GCCAGTTTAATAAACTTCTGCCAGCAGAAAAAGTTATTCGTTACCTCGAA
AATAAATACGATCGGGAGTCACCAACTTTCAAAAACCGAGCTATAGTCAA
TAATGTACCGGAAACAGATAACCAAAATAAAACAATCGTAACAAAAACAG
TAACGGGATTAACACCAATACCAGACGAAACTACAACAGCTGGGCCTGAG
GATAACACTACCGTAGAGGAATCC--------------------------
--------------------------------------------------
--------------------------------------------------
--------------------------------------------------
--------------------------------------------------
--------------------------------------------------
--------------------------------------------------
--------------------------------------------------
--------------------------------------------------
--------------------------------------------------
--------------------------------------------------
--------------------------------------------------
--------------------------------------------------
--------------------------------------------------
--------------------------------------------------
--------------------------------------------------
--------------------------------------------------
--------------------------------------------------
--------------------------------------------------
-------------------------------------ACAACGATTCTTG
ATGAAACTACAACAGCTGGATCTGAGGATAACACCATCGTAGAGGAATCC
ACAACGATTCCTGATGAAACTACAACAGCGGGACCTGAGAATAACACTAC
TGTTGAAGAGTCAACAACGATTCCTGAAGAAACTACAACAGCTGGA----
--------------CCTGAGGATGACACTACCGTAGAGGACTCCACAACG
ATTCCTGACGAAACAACAACAGCTGGA------------------CCTGA
GGATGACACTACCGTAGAGGACTCCACAACGATTCCTGATGAAACTACAA
CAGCTGGACCTGAGGATGACACTACTGTTGAAGAGTCAACAACGATTCCT
GACGAAACTACAACAGCTGGA------------------CCTGAGGATGA
CACTACCGTAGAGGACTCC---------------ACAACGATTCCTGATG
AAACTACAACAGCTGGACCTGAGGATGACACTACTGTTGAAGACTCAACA
ACGATTCCTGACGAAACTACA------------------ACAGCTGGACC
TGAGGATGACACTACCGTAGAGGACTCCACAACGATTCCTGATGAAACTA
CAACAGCTGGACCTGAGGATGACACTACTGTTGAAGAGTCAACAACGATT
CCTGACGAAACTACAACAGCTGGA------------------CCTGAGGA
TGACACTACTGTAGAGGACTCAACAACGATTCCTGATGAAACTACAACAG
CTGGACCTGAGGATGACACTACC---------------------------
------GTAGAGGACTCCACAACGATTCCTGATGAAACTACAACAGCTGG
G------------------CCTGAGGATGACACTACTGTTGAAGAGTCAA
CAACGATTCCTGACGAAACTACAACAGCTGGACCTGAGGATGACACTACC
GTAGAGGACTCCACAACGATTCCTGATGAAACTACAACAGCTGGACCTGA
GGATGACACTACTGTTGAAGACTCAACAACGATTCCTGACGAAACTACAA
CAGCTGGG------------------------------------------
--------------------------------------------------
--------------------------------------------------
--------------------------------------------------
--------------------------------------------------
--------------------------------------------------
--------------------------------------------------
--------------------------------------------------
--------------------------------------------------
--------------------------------------------------
--------------------------------------------------
--------------------------------------------------
--CCTGAGGATGACACTACTGTTGAAGAGTCAACAACGATTCCT------
------------GACGAAACTACAACAGCTGGACCTGAGGATGACACTAC
CGTA---------GAGGACTCCACAACGATTCCTGATGAAACTACAACAG
CTGGACCTGAGGATGACACTACTGTTGAAGAGTCAACAACGATTCCTGAT
GAAGCTACA------------------ACAGCTGGGCCTGAGGATGAAAC
TACTGTTGAAGAGTCAACAACGATTCTTGACGAAACTACAACAGCTGGTC
CTGAGGATGACACTACCGTAGAGGACTCCACAACGATTCCTGATGAAACT
ACA------------------ACAGCTGGACCTGAGGATGACACTACTGT
TGAAGAGTCAACAACGATTCCTGACGAAACTACAACAGCTGGACCTGAGG
ATGACACTACCGTAGAGGACTCTACAACGATTCCTGATGAAACTACAACA
GCTGGA------------------CCTGAGGATGACACTACCGTAGAGGA
CTCCACAACGATTCCTGATGAAACTACAACAGCTGGACCTGAGGATGACA
CTACTGTTGAAGAGTCAACAACGATTCCTGACGAAACTACAACAGCTGGA
------------------CCTGAGGATGACACTACCATTGAGGAATCCAC
AACGATACCTGACGAAACTACA---ACAGCTGGACCTGAGAATGACACTA
CTGTTGAAGAGTCAACAACGATT------CCTGATGAAACTACAACAGCT
GGTCCTAAAGATGACACTACCGAAGAC------------------GAATC
CACACCAATTTCAGACGAAACAACTACAGCTGAACCTAAAGAAAGTACCA
CAATAGAGATCTCAACATCAGTTCCTAATGAAAGTTCTACAGTTTCTCAA
CCTACTACGAAT--------------------------------------
--------------------------------------------------
--------------------------------------------------
--------------------------------------------------
--------------------------------------------------
--------AATCCTGAAGAGAGCAGTACTGTACAAGATTCTACGCTGTTT
--------------------------------------------------
--------------------------------------------------
--------------------------------------------------
--------------------------------------------------
--------------------------------------------------
--------------------------------------------------
--------------------------------------------------
----------------------------------------CCTGGTGGAA
GTAGTACTGAAACAACTAAAGGGCCAGAGGACACCACCACAGCTGCTCAG
GACTCAACTTCTTCACCAGGAGAAAACACCACAAGTAAAGAT--------
-------------------------------------TCCACACCGATTC
CAGATACAAGTACCACAACAGTAGGAAGCACTACAAGTAGTTCTGTTTCG
CCTTCTTCAAGTTCCCCAACAAGTTCCCTTGCTACCCCTACTTCAACTTT
AGCACCTCTATCTTGTAGAAGCGGGAATCAATACCTACCACATCCAACGA
ATTGCCATAAATACATTCAGTGTAGTAATGGGCAAGAATTATATATGGAC
TGCCCGCCCACTCTTTATTGGGACTACAAGAAGTTTTTCTGCTGTGGAGA
TGCCACTGTTTGCTACTAT---AATGATGAAATTACTGACCCAGAACAAA
TCGTTTGCGGCCCTGGAGTTGATTTCCTGGCTCATCCAAGCGACTGTACC
AAATATCTGCAATGTAGTAACGGTGAACCATTAGAGCGCAAGTGTCCCGA
GCCTCTGTACTGGAACCCAGTGATAAAAGGGTGTGATTGGACGAGTGAAT
ACTGTAAGGATGTGCGAGCATATGAATCGGTTGCATGTGCACTTGGT---
ATGAATTTTGGTGTTTTGCAAAGCGATTGCTCGAAGTACATCAAATGTTT
TGGCTCGAGAGGTATTGTGATGAGCTGTAACTCGGGTCTTTACTGGAACC
CTCTAAGTGAAGTATGCGGAAAGTCACAGAGGTTCTGCAAA
>Drosophila_erecta
---------ATGGCTTTAATTGCTGTTATAAATATCAGTGCACAAAGCAC
AGGTATCATTTCAGCAAATGCTTCTGTGCAACTCGAACGTAAATCGGTAG
TGATGAAT---------------ATTAAGAAATTTATATTATGCGTTGTG
GTGACAGTAGTAATTACAAAA------------------GTAGTGTACGT
AAATACGGAACATCAACAGGCTTTACACAACCTAAGCAATCAA-------
--GTCGATAGTGATACTCAGTCTACAAAAGCTCAGACAAGTGAAATAATT
AACCACTACCACTTAAACAAAAACGACGATACGGCATCAAATCAGGAAAC
TGGCGTGCCATACTACTATCAAAGAAATATAACCGATCTTCCAAAAAACA
AATCGCTACCGCTTAAAGCAGAAGGTACTAGAAATGACAGTTCGGGTATT
ACAGCACTATCAGGTGCAATAAGT--------------------------
--------------------------------------------------
--------------------------------------------------
--------------------------------------------------
--------------------------------------------------
--------------------------------------------------
--------------------------------------------------
--------------------------------------------------
--------------------------------------------------
--------------------------------------------------
--------------------------------------------------
--------------------------------------------------
--------------------------------------------------
--------------------------------------------------
--------------------------------------------------
--------------------------------------------------
--------------------------------------------------
--------------------------------------------------
--------------------------------------------------
-------------------------------------------AATAAAC
CTGACAACGCAACAGCTGTCAAAGACTCAACACCGATTCTTGACGAGTTT
ACTACAGTCGCCAATGAAACAACTAATGCT---CCTAAGGGCAGTACTAC
GAATGAGGAAGATACAACGCTTGGGATCGAGACAACTACCAAAATT----
--------------ACGGGGGGTAATACCACGATGGAAAATACAACACCG
ATTCCTAACACATCTACTACAGTCGGTAAGACCACAACTAATGATCCTCA
AGGGAACACCACGATTGAGGTTGACACAACTCTTGAAACTGAGACAACTA
CCGATAAGCCAGGTTCCGATACTACGGTGAAAGATTCATCAACGATTCCT
GAGCAATCTACTACTCTCGCCCAGGATATAACAAAGCATCCTGAAGACAG
CACTACGATTAATGATGAC---------------ACAACTCTGGCAATCG
AGACAACTACCGATAATCATGGGGATGACACCACGGTAGAAGATTCGACA
CCGATTCCAGATGCATCTACTACTATCGCCTTGGACACAACTAATAATCC
GGAAGAGAGCACTACGATTAATGATGACACAACTCTGGCATCCGAGACAA
CTACCGATAAACCCGGAGCAGATACTACGGTACAAGACTCAACACCGATT
CCTGAGCAATCTACTACTGTCGCCGAGGTCACAACTAAAGATCCTGAAGG
TAGCACTACGATTGAGGAAGACACAACTCTTGCAATCGAGACAACTACTG
ATTATCCTGGGGATGACTCCACG---------------------------
------GTAGAAGATTCAACACCGATTCCTGAGCAATCTACTACTATCGG
CTTGGACACAACTAATAATCCGGAAGAGAGCACTACGATTAATGATGACA
CAACTCTTGCAATCGAGACAACAACCGATAAATCTGTGGATGACACCACG
GTAGAAGATTCAACACCGATTCCTGACGAATCTACAAATGTCGCCCAGGA
CACAACTAATAATCCGGAAGAGAGCACTACGATTAATGATGATACAACTC
TGGCAATCGAGACAACTACCGATAAA------------------------
--------------------------------------------------
--------------------------------------------------
--------------------------------------------------
--------------------------------------------------
--------------------------------------------------
--------------------------------------------------
--------------------------------------------------
--------------------------------------------------
--------------------------------------------------
--------------------------------------------------
--------------------------------------------------
--CCTGGAGCAGATACTACGGTACAAGATTCAACACCGATTCCTGAGCAA
TCTACTACTGTCGCCGAGGTCACAACTAAAGATCCAGAAGGTAGCACTAC
GATT---------AATGATGACACAACTCTTGCAATCGAGACAACAACCG
ATAAATCTGTGGATGACACCACGGTAGAAGATTCAACACCGATTCCTGAT
GCATCTACTACTATCGCCTTGGACACAACTAATAATTCGGAAGAGAGCAC
AACGATTAATGATGACACAACTCTTGCAATCGAGACAACAACCGAGAAAT
CTGTGGATGACACCACGATAGAAGATTCAACACCGATTCCTGATGCATCT
ACTACTATCGCCTTGGACACAACTAATAATCCGGAAGAGAGCACTACGAT
TAAGGATGACACAACTCTTGCAATCGAGACAACAACCGATAAATCTGGGG
ATGATACCACGTTAGAAGATTCAACACCGATCACTGACAAATCTACAACT
GTCGCCCAGGACACAACAAAGCATCCTGAAGAGACCACTACGATTGATGT
AGACACAACTCTTGCAATTGAGACAACTACTGATAATCCTGGCGATGACA
CCACTGTAGAAGATTCAACACCGATTCCTGACATATCTAGTACTATC---
--------------------------------------------------
----GTTCCTGCCGAATCAACT---ACTGCTGGATCTATGGACAGCACCA
CCATAGATTATTCAACGCATTCT------CCAGAGGATAGTAGCACAGGT
AGTGAACATACTACAAATAACCCCAAG-----------------------
----------------------------------------GACGATACCA
CTATAGAGAATTCTACACCTTATCCAGAGGAAAGTAGCACAGTTGTGATT
ACGACGAAT-----------------------------------------
--------------------------------------------------
--------------------------------------------------
--------------------------------------------------
--------------------------------------------------
--------ATTCCCCATGAAAGCACTACTTTAGACGATTCTACCCTGTCA
--------------------------------------------------
--------------------------------------------------
--------------------------------------------------
--------------------------------------------------
--------------------------------------------------
--------------------------------------------------
--------------------------------------------------
----------------------------------------CCTGGAGTAA
GCAGTACTGCAGGACAGGATTCCACTACAGCAGAA---------------
---------AATAAACCTGGAGAAAGTACAACGATATCTGAC--------
-------------------------------------ACAAGTTCCACTC
CAGTATACGAGACCACGAGTAGTCCAATTCCATCTTCCTCAAGATCCACA
ACCTTAGAAACCTCATCAACTTCTTCCCCTGATACCACAACTTCAAATGT
ACCACCACTGTCGTGCAGTACCGGGTATCAATATTTACCCCACCCAACAA
ATTGCCATAAATTTATTCACTGTAGCAACGGATATGAACTAATTATGGAT
TGCCCAGCTAATCTTTATTGGGACTATACCAAATTCGCTTGCAGTGGAGA
CTCAAGTGTTTGCTACAAC---GACGTTGAGAACTCCAATCCAGAGGAGA
AGGCTTGCGGCCCTGGAGTGGATTTCCTTGCTCATCCAACGGACTGTACC
ATGTATTTGCAATGTAGTAATGGCGAGGCATTAGAGCGCAGGTGTCCAGA
TCCTTTGTATTGGAACCAGGAGATAAAGTCATGTGATTGGTCCAATAAAT
ATTGCACAGATCTTCGGGCGGCTCAATCGATTTCTTGCGCAGCGGGC---
ATGAATTTTGAAGTTTTTCAAAGCGATTGCTCTAAATACGTCAAGTGCTT
TGGCTTGAGAGGTGTTGTAATGAGCTGCAATTCGGGACTTTACTGGAATC
CCATTAAGCAAGTTTGCGAAAAGTCCAAGTGGTTCTGCACA
>Drosophila_ananassae
ATGCTCTACAGTGCTACGGAGAAACGGAAATTAATAATAAAATGCGTTTT
ATCGGTGGTGTTGTTCAACCAAATAGTGCACATTCACGCGCACTCGAATC
CTCGTCTGGATAAGGGATACGGGATAAGGGATACAGAATTTGCAAAAAAT
GGGGATATATCGCCCGATGAAAACCCTGCAAATCAGTGGGATTCTAGGAC
TAAATCAAAAGACACAACCAATTCGCCAAACCACACTACCACAGTAGATC
CTGATGAGAGCACCACTTCTCCGGCAAAGGATACAACAACCGAGAATGCT
GACGAGAGCACCACATCTCCGCCAGAGAAGACTACCAGCGAGGATCCTGA
CGAGAGCACAACTTCTGCGCCAGACGAAACAACCGCAGAGGATCCTGGCG
AGAGCACCAGTTCTCCACCAAAGGAGACTACCACGGTGGATCCTATAGAG
AGCACAACTTCTCCACCTGAGGAATCT-----------------------
--------------------------------------------------
--------------------------------------------------
--------------------------------------------------
--------------------------------------------------
--------------------------------------------------
--------------------------------------------------
--------------------------------------------------
--------------------------------------------------
--------------------------------------------------
--------------------------------------------------
--------------------------------------------------
--------------------------------------------------
--------------------------------------------------
--------------------------------------------------
--------------------------------------------------
--------------------------------------------------
--------------------------------------------------
--------------------------------------------------
-------------------------ACCATAGGGGATCCTGAAGAGAGCA
CAACTTCTGCTCCAGACGATACTACCACAGAGGATCCTGACGAGAGCACC
ACTTCTGCTCCAGACGAAACTACCGCCGAGGATCCTGACGAGAGCACCAC
TTCTGCTCCAGACGAAACTACCGCCGTGGATCCTGACGAGAGCACAACTT
CTGCGCCAGAGGAGACTACAACTGAGGATCCTGACGATAGCACCACTTTT
GCTCCAGAGGAGACTACAACTGAGGATCCTGACGAGAGCACAACTTCTGC
GCCAGAGGAGACTACAACTGAGGATCCTAACGAGAGCACAACTTCTCCAT
CCGAGGAATCTACCACAGGGGAACCTGATGAGAGCACAACTTCTGCTCCA
AACGATACTACCACAGAGGATCCTGACGAGAGCACCACTTCTGCTCCAGA
CGAAACTACCGCAGAGGATCCTGACGAGAGCACCACTTCTGCGCCAGAGG
AGACTACAACTGAGGATCCTGACGAGAGCACAACTTCTGCGCCAGACGAA
ACTACCGCAGAGGATCCTGACGCGAGCACCACTTCTGCTCCAGACGGAAC
TACCGCAGAGGATCCTGACGAGAGCACAACTTCTGCGCCAGAGGAGACTA
CAACTGAGGATCCTGACGAGAGCACCACTTCTGCGCCAGAGGAGACTACA
ACTGAGGATCCTGACGAGAGCACAACTTCTGCGCCAGACGAAACTACCGC
AGAGGATCCTGACGAGAGCACAACTTCTGCGCCAGAGGAGACTACAACTG
AGGATCCTGACGAGAGCACCACTTCTGCGCCAGAGGAGACTACAACTGAG
GATCCTGACGAGAGCACAACTTCTGCTCCAAACGATACTACCACAGAGGA
TCCTGACGACAGCACAACATCTGCGCCAGACGAAACTACCGCAGAGGATC
CTGACGAGAGCACAACTTCTGCGCCAGAGGAGACTACAACTGAGGATACT
GACGAGAGCACAACTTCTGCGCCAGACGAAACTACCGCAGAGGATCCTGA
TGAGAGCACAACTTCTGCGCCAGAGGAGACTACAACTGAGGATCCTGACG
AGAGCACAACTTCTGCGCCAGACGAAACTACCGCAGATGATCCTGACGAG
AGCACCACTTCTGCTCCAGACGGA--------------------------
--------------------------------------------------
--------------------------------------------------
--------------------------------------------------
--------------------------------------------------
--------------------------------------------------
--------------------------------------------------
--------------------------------------------------
--------------------------------------------------
--------------------------------------------------
----------------------------------------------ACTA
CCGCAGAGGATCCTGACGAGAGCACAACTTCTGCGCCAGAGGAGACTACA
ACTGAGGATCCTGACGAGAGCACAACTTCTGCGCCAGACGAAACTACCGC
AGAGGATCCTGACGAGAGCACAACTTCTGCGCCAGAGGAGACTACAACTG
AGGATCCTGACGAGAGCACAACTTCTGCGCCAGACGAAACTACCGCAGAG
GATCCTGACGAGAGCACAACTTCTGCTCCAGACGGAACTACCGCAGAGGA
TCCTGACGAGAGCACAACTTCTGCGCCAGAGGAGACTACAACTGAGGATC
CTGACGAGAGCACAACTTCTGCTCCAGACGGAACTACCGCAGAGGATCCT
GACGAGAGCACAACTTCTGCGCCAGAGGAGACTACAACTGAGGATCCTGA
CGAGAGCACCACTTCTGCGCCAGAGCAGACTTCAACCGAGGATCCTGAAG
AGAGCACAACTTCTGCTCCAGACGAAACTACCGCAGAGGATCCTGACGAG
AGCACAACTTCTGTTCCAGACGAAACTACCGCAGAGGATCCTGACGAGAG
CACAACTTCTGTTCCAGACGAAACTACCGCAGAGGATCCTGACGAGAGCA
CAACTTCTGCGCCAGAGCAGACTTCAACCGAGGATCCTGAAGAGAGCACA
ACTTCTGCTCCAGACGAAACTACCGCAGAGGATCCTGACGAGAGCACAAC
TTCTGTTCCAGACGAAACTACCGCAGAGGATCCTGACGAGAGCACAACTT
CTGTTCCAGACGAAACTACCGCAGAGGATCCTGACGAGAGCACAACTTCT
GCGCCAGAGGAGACTACAACTGAGGATCCTGACGAGAGAACAACTTCTTC
GCCAGACGAAACTACCGCAGAGGATCCTGACGAGAGAACTACTTCTGCTC
CAGACGAAACTACCGCACAGGATCCTGACGAGAGCACAACTTCTGCGCCA
GAGGAGACTACAACTGAGGATCCTGACGAGAGAACAACTTCTTCGCCAGA
CGAAACTACCGCAGAGGATCCTGACGAGAGAACTACTTCTGCTCCAGACG
AAACTACCGCAGAGGATCCTGACGAGAGCACAACTTCTGTTCCAGACGAA
ACTACCGCAGAGGATCCTGACGAGAGCACAACTTCTGCGCCAGAGGAGAC
TACAACTGAGGATCCTGACGAGAGAACAACTTCTTCGCCAGACGAAACTA
CCGCAGAGGATCCTGACGAGAGAACTACTTCTGCTCCAGACGAAACTACC
GCACAG--------------------------------------------
--------------------------------------------------
--------------------------------------------------
--------------------------------------------------
--------------------------------------------------
--------------------------------------------------
---------------GATCCTGACGAGAGCACCACTTCGGCACCAGAGGA
GAGTACCACCGAGGATCCTGATGAGAGCACAACTTCTGCGCCTGAAGAGA
CTACTACGGCAGCATCGGATTCAACAAAACCAGAGCAGAGCACCGCTTCT
GCGCCAACGGAGACTACTACATTAGCACCATATGAGAGTACATCGTCAGC
GCCAGAGGAGTCTTCTACAGCGGGACAGGATTCTACAGAGCCGGGGCAGA
CCACTACTTTGGTGCCAGAGGAGTCTCCGACCACGCGATCGACTAGTTCC
TCTTCCGGTTCCGAAACCACGTCCATACCCGATACGTCGACTTCCTCACT
ACCACCGCTGTCGTGTAGTAGCGGGTATCCTTACCTGCCGTACCCATCCG
ATTGTCGCAAGTTTATCCAGTGCAGTGGGAATGTCGAGTACATAAAGGAG
TGTCCACCTACACTCTATTGGGACTATAAAAATCTCGTCTGTGTCCCAGA
TAGCAGCGGGTGTTATGGCGATGAAGGAATCCACGAGAAGCCCGCGGAAA
ATGTGTGTAGCGGGGGAGCATCATATGTACCTGATCCAAGCGACTGCACA
AAGTTCGTCCAATGCAGCAATGGCCAGCCATTCTATCTACAATGTTCTCC
GAACCTGTACTGGGATCCCATACTCAATGTCTGCGGCTGGTCGGATGAAT
ACTGTCATAAGGATAAACTTATCGATGTAAAGGTCTGTGATGCGCCAGGC
ATGAAATATGACCAGTTCCCAGGCGATTGTTCGAGGTACATTAAGTGTTC
TGAATCGGGAGGAATCCTGATGAGCTGTAATCTTGGACTATTCTGGAATC
CCATTGAAAACGTCTGCGAAAAGTCGAAGAGGTTCTGCAAT
>Drosophila_bipectinata
--------------------------------------------------
-------------------------------------------------A
TGCTCCAAAGCGCTAAGGAGAATTGGAATCTAATAATAAAATGCGTTTTA
TGGACGGTGTTGTTCAGCCAA------------------ATAGTGCACAT
TTACGCGTACTCGCAACCTAGTCTGGATAAGACCACCAAAGAT-------
-----AAACTGAACCTCATCCGGCTGGGCGACATTGAATTAACAAAAATA
TTGGATACCACATTATTGTCGCCCGATGACGCCAATAGTGCTCAGCTCAT
ATTGACAAACAATGTAAATTCTACCAAGCCAGAGCTTGAAGAAGGTAGCG
CATCTGGGCCAGTGGAATCTTCCGCTGCAAATTCTGACAAAAGCACAACT
TCTGCGTCAGAGGAGACTACCACAGGG-----------------------
--------------------------------------------------
--------------------------------------------------
--------------------------------------------------
--------------------------------------------------
--------------------------------------------------
--------------------------------------------------
--------------------------------------------------
--------------------------------------------------
--------------------------------------------------
--------------------------------------------------
--------------------------------------------------
--------------------------------------------------
--------------------------------------------------
--------------------------------------------------
--------------------------------------------------
--------------------------------------------------
--------------------------------------------------
--------------------------------------------------
--------------------------------------------------
--------------------------------------------------
--------------------------------------------------
--------------------------------------------------
--------------------------------------------------
--------------------------------------------------
-------------------------------GACCCAGACGTGAGCTCCA
CTGCAATATCGGATTCAACGAACCCTGAGCAGACTACTAATTCTGCGCTA
GAAGAGACTACCACAATAGATCCTGAGCAGACCACCACTTCAGCGTCAGA
AGAAACTACCACTGAGGAACCTGAGCAGTCCACCACTTCTGCACCAGAGG
AGACTACTACTGAGGATCCTGACGAGAACACCAGTTCTGCACCTAGCGAT
AGTACCACAGAGGATCCTGAGCAGACCACCTCTACCGCGCTAGACGATAA
TACCACAGAGGATCCTGAGCAGACCACCACTTCGGCGGCAGACGATAGCA
CCACTTCTGCACCAGGCGATAGTACCACAGAAGATCCTGAGCAGACCACC
ACTTCTGCGCCAGAAGAAACTACCACAGAGGAATCTGAGCAGACCACCAC
TTCAGCACCAGAGGAGACTACCACTGATGATCCTGACGAGAGCACCACTT
CTGCACCAGGCTATAGTACCACAGAG------------------------
GATCCTGAGCAGACCACCACTTCAGCGCAAGAAGAAAGTACCACAGAGGA
T-------------------------------------------------
--------------------------------------------------
--------------------------------------------------
--------------------------------------------------
--------------------------------------------------
--------------------------------------------------
--------------------------------------------------
--------------------------------------------------
--------------------------------------------------
--------------------------------------------------
--------------------------------------------------
--------------------------------------------------
--------------------------------------------------
--------------------------------------------------
--------------------------------------------------
--------------------------------------------------
-----------------------------------CCTGAGCAGACCACC
ACTTCGGCGGCAGACGATAGCACCACTTCTGCACCAGGCGATAGTACCAC
AGAAGATCCTGAGCAGACCACCACTTCTGCGCCAGAAGAAACTACCACTG
AGGAATCTGAGCAGACCACCACATCTGCGTTAGAGAAGACTACCACAGAG
GAACCTGAGCAGACCACTACTTCTGCGCCATGCGATAGTACCACTGAGGA
TCACGACGAGAGGACCACATTGACACCAGAGAAGACTACCACAGAGGAAC
CAGAGCCAACTACTTCTTCTGCACCAAAGGAGACAACGTCTGGAGATCCC
GAGCAAACCACGACATCTGTGGTAGAGGAGTCTACCACAGAGGACCCTAA
CAAGAGCACCAATTCTGCATCTGAGGAGAGTTCGACAAAGGAACCATACG
AGAGCACCACTTCTGTGCCAGAATCAACCTACCCTGAGCAGAGCACCCCT
CCTGGGCCA-----------------------------------------
--------------------------------------------------
--------------------------------------------------
--------------------------------------------------
-------------GAGGAATCTACTACAGCGCTTCCTGAGGAAAGCACTT
CTGCGCCAGAGGAGACTTCTACAATAAGACTCGATCCAACGCAGCCTGTA
CAGAGCACCTCTTCTGCGCCACAGGAGACC--------------------
-------------------------------------ACCACATCAGCAC
CAGACGCTAGTACTACTTCTGCGGCAGAGGAGTCTACTACAGCTAGGCAG
GAGACAACTACCGAA-----------------------------------
--------------------------------------------------
--------------------------------------------------
--------------------------------------------------
--------------------------------------------------
--------------------------------------------------
--------------------------------------------------
--------------------------------------------------
--------------------------------------------------
--------------------------------------------------
--------------------------------------------------
--------------------------------------------------
--------------------------------------------------
--------------------------------------------------
--------------------------------------------------
--------------------------------------------------
-------------------------------------------CCTGAAG
AAAGCAGCTTGTCGCCAGAAGACTCTTCGACCACGAGATTGAGTAGTTCT
TCTACCGGATCTGAAACCACTTCCACACCTGTTACTTCGACTTCCTCCCT
ACCCCCGCTATCGTGTAGTAGCGGGTATCCTTTCCTTCCGTTCCCATCCG
ATTGTCGAAAGTATATCCAGTGTAGTGGGGATATGGAGTACATTATGGAC
TGTCCCCCCACACTCTATTGGGACTATAAAAATCTCGCCTGTGTTCCATA
TAGCAGCGGGTGTTATAGT---GATGAAGAAATCCAGAAACCCGAGGAAA
ATTTTTGCAGCGGAGGAGCGAATTACCTACCGGATCCAAGTGACTGCACC
AAGTTCATCCAATGCAGCAACGGTCAGCCCATCTATCTGCAATGTTCCAA
GCCCCTGTACTGGAACCCAGTAGCCAATAGGTGCGACTGGTCGGACGAAT
ACTGTCAGAAAGATAAGCTCATCGATTTAAAGGTTTGTGGTGAGCCAGGC
ATGAAGTATGATGGTTTCCCTGGCGACTGTTCGAGGTACATTAAGTGCTC
TGAAACTGGACGAATCCTGATGAGCTGCAATCCCGGTCTGTACTGGAATC
CCATTGAAAACGTTTGCGGAAATTCACAGCGGTTCTGCAAT
>Drosophila_biarmipes
---------------------------------ATGAAAACTAATAAATC
T-------------------------------------------------
-----------------------TTGAGAGATTTTATACTATTAAATGTG
TTTACAGTAATACTAATAGTG------------------CAGATAAAAGC
CGAAAATAATGAAATTTTAAGCAAACGAACTTATCAAAGTGAT---AATG
GGCTTGATCTAAGTGATTCGTTTAATAAAGTTTTGCCAAAAGACAAACTG
AATCGTTACCAGTCACACCAATACGATGACGGGGCACCAAAGTTAGAAAT
CGAAAACACAGTTTTCAAGTTTACAAAAGCAGACGACTTTACGAATAACC
TTGAAGATAGCAGCACGAGCAATAAAAATTCAGCTTTTCCAAAAGAAACC
ACTATAACTAGACCTCAGGATGAC--------------------------
--------------------------------------------------
--------------------------------------------------
--------------------------------------------------
--------------------------------------------------
--------------------------------------------------
--------------------------------------------------
--------------------------------------------------
--------------------------------------------------
--------------------------------------------------
--------------------------------------------------
--------------------------------------------------
--------------------------------------------------
--------------------------------------------------
--------------------------------------------------
--------------------------------------------------
--------------------------------------------------
--------------------------------------------------
--------------------------------------------------
-------------------------------------ACATCCAAAGATG
ATTTAACACAGATTGCTGATGAAACCACAACAACGAAAAAATATGAAGAA
AGCACTGAAAACGGGGAGAGTACTACATCAGGACCTGAGGAGGATACTAC
TCTAGGGGATTCTACACCGATTCATGACGAAACCACCACAGCTGCCCCGG
ACTTAACGATTGATCCAGAGGAAAGCAACACGATCAAGGATGGCACAACT
ATTTCAGATGAAACCATCACAGATGCCCAGGACTCAACGATTGATCCGGA
GGAAAGCACTACGATCGAGGATGGCTCAACTGAACCAGAAGAAACCACAA
CAAATGGATCTGGGGATGACACTACCGCAGAAAATTCTACACCGATTCCT
GACGAAACCACCACAGCTACCCAGGACTCAACGATCGATCCGGAGGAAAG
CACTACGATCGAGGATAGT---------------ACAACTGTTCCAGAAG
AAACCACTACAGATGGATCTGGGGATGACACTACCGCAGAAAATTCTACA
CCGATTCCTGACGAAACCACCACAGCTGCCCAGGACTCAACGATCGATCC
GGAGGAAAGCACTACGATCGAGGATAGTACAACTGTTCCAGAAGAAACCA
CAACTGATGGATCTGGCGATGACACTACCGCAGAAAAATCTACACCGATT
CCTGACGAAACCACCACAGCTGCCCAGGACTCAACGATTGATATGGAGGA
CAGCACTACGATCGAAGATGGCACAACTGTTCCAGAAGAAACCACAACTG
ATGGATCTGGCGATGACACTACC---------------------------
------GTAGAAAGTTCTACACCGATTCCTGACGAGGGCTCAACGATCGG
T------------------CCGGAGGAAAGCACTACGATCAAGGATGTCA
CAACTGTACCGGAAGAAACCACAACTGATGTAAATGGGGATGACACTAAC
ACAGAAAATTCTACACCGGTTCCTGACGAAACCACCACAGCTACCCAGGA
CTCAACGATCGATCCGGAGGAAAGCACTACGATCGAGGATAGTACAACTG
TACCAGAAGAAACCACAACAGAGGGA------------------------
--------------------------------------------------
--------------------------------------------------
--------------------------------------------------
--------------------------------------------------
--------------------------------------------------
--------------------------------------------------
--------------------------------------------------
--------------------------------------------------
--------------------------------------------------
--------------------------------------------------
--------------------------------------------------
--TCTGGCGATGACACCACCGCAGAAAAATCAACACCGATTCCTGACGAA
ACCACCACAGCTGGCCAGGACTCAACGATCGATCCGGAGGAAAGCACTAC
GATC---------GAGGATAATACAAGTGTTCCAGAAGAAACCACTACAG
ATGGATCTGGGGATGACCCTACCGAAGAAAATTCTACGCCGATTCCTGAC
GAAACCACCACAGCTGCCCAGGACTCAACGATTGATCCAGAGGAAAGCAC
TACGATCGAGGATGGCACAACTGTACCAGAAGAAACCACAACTGATGGAT
CTGGCGATGACACTACCGCAGAAAATTCTACACCGATTCCTGACGAAACC
ACCACAGCTGCCCAGGACTCAACGATCGATCCGGAGGAAAGCACTACGAT
CGAGGATAGTACAACTGTTCCAGAAGAAACCACTACAGAGGGATCTGGGG
ATGACACCACCGCAGAAAATTCTACACCGATTCCTGACGAAACCACCACA
GCTACCCAGGACTCAACGATCGATCCTGAGGAAAGCACCACAATCGAGGA
TGGCACAGCTGTACCAGAAGAGACCACAACTGATGGATCTGGAGATGACA
CTACCGTAGAAAATTCTACGTCGCTCCCTGACGAAACCACCACAGCTGCC
CTGGGCTCAACGATTGTTCCAGAAGATAACACCACCAATTCGGATGCTGC
CACTGTTCCAGACCAAACGACTTCAACTCATGCCCCGGATGATAGCTCTA
CCAAATATGATACTTCAACTGTT------CCAAGCGAAACTTCTTCAACC
ACACCCAAAGACAGCTCAACAAGAGAT------------------GATCC
AACGTGGCCTGATGAAAGTACTACTGCGAGTGATCCGAAAGACAGCACTA
CGGGTAACGGTTCCACACTGCTGCCTGGTGAAAGTAGTACAAATGCTCAA
GATTCCACCAGG--------------------------------------
--------------------------------------------------
--------------------------------------------------
--------------------------------------------------
--------------------------------------------------
--------AAGCCAGAAGAAAGTACTACAGCTGGCCTGGAACCTACAAAT
AAT-----------------------------------------------
--------------------------------------------------
--------------------------------------------------
--------------------------------------------------
--------------------------------------------------
--------------------------------------------------
--------------------------------------------------
----------------------------------------CCTGGGGAAA
ACAGCAGTATTGAGGATTCTACACCGATACCCGAT---------------
--------------------------------------------------
-------------------------------------AAAAGCACCACAG
CACCAGGCGATTCTACGAGCAGTTCTACGCCGTCTTCTTCCACAAGCACT
GGT------TCCCCAACAACTTCATTCCCTGCCACCACAACTTCAAATAA
ACCACTGCCCTCTTGCAGTAGCGGCTCTCAATATATACCGCATCCAACAA
ATTGCCATAAATTTATCCAATGTAGTAACGGAAAGGATTTAATTATGGAT
TGCCCAGGTAATCTTTATTGGGACTACCAGAACCTATATTGCAGTGGAGA
CCCGAGTGTTTGTTACAAT---GATGATGAG------AATCCAGAGGAAA
AGGTTTGCGGCCCTGGGGTGGATTTTATAGCCCACCCAACAGACTGCACC
AAATATTATCAATGTAGTAACGGCGAAGCATTGGAGCGCCAATGTCCGGA
ACCTCTTTACTGGAACCCTGACATAAAGGGCTGTGATTGGTTTAGCAACT
ACTGCACAAATCTGCGAGCGAGCGAATCGATTTTCTGTGGATTGGGC---
ATGAGTTTTGATGTTTATCAAAGCGATTGCTCGAAATACATTAAATGCTT
CGGCCTGAGAGGTATTGTCATGAGTTGTGATTCAGGGCTTTACTGGAACC
CCATTAGTAAAGTGTGCGAAAAGTCGCAGCGGTTCTGCACT
>Drosophila_ficusphila
--------------------------------------------------
--------------------------------------------------
--ATGAATTATATTAAGCTGCTCAGCAAGGATTTTCTGCTTTGTGTTGTG
TTAACTGTGATACTAACCAAA------------------ATTGTGCACGT
GAAAGCTGAACATAAACAAATTTCTCAAGAGCAAAGCAATCAA-------
--ATTGATAATGGCCACTTCCTTAAAAAAACTTTGCAAACTGCAATATTT
AATCGTTACCCATCACACAAATATAATAAAAGGAACACAATTCAAAGAGA
CATAGCCCCAGTGAATAATTTTACAGAATCAAATGAGTTAGATATAAACG
AGTCAACACCGCCTCCTGACGAA---ACT---------------------
--------------------------------------------------
--------------------------------------------------
--------------------------------------------------
--------------------------------------------------
--------------------------------------------------
--------------------------------------------------
--------------------------------------------------
--------------------------------------------------
--------------------------------------------------
--------------------------------------------------
--------------------------------------------------
--------------------------------------------------
--------------------------------------------------
--------------------------------------------------
--------------------------------------------------
--------------------------------------------------
--------------------------------------------------
--------------------------------------------------
--------------------------------------------------
--------------------------------------------------
--------------------------------------------------
--------------------------------------------------
--------------------------------------------------
--------------------------------------------------
--------------------------------------------------
----------------------------------------------ACTA
CAGCTGAACCAGAGGAGACTACAACGATAGAGGATTCAACTCTGATTCCT
GATGAAACTACTACAGCTGAA------------------CCAGAAGAAAC
TACTACTGCAGAGGATTCA---------------ACTCCAATTCCTGACG
AAACAACTTCAGCTGAACCAGAAGAAACTTCCACTGCAGAGGATTCGACT
CCGATTCCCGACGAAACTACT------------------ACAGCTGAACC
AGAAGAAACTACCACTGCAGAGGATTCAACTCCAATTCCTGACGTAACAA
CTACAGCTGAACCAGAAGAAACTACCACTGCAGAGGATTCAACTCCAATT
CCTGACGAAACAACTACAGCTGAA------------------CCAGAAGA
AACTACTACGGTAGAGGATTCGACTCCAATTCCCGACGAAACAACTACAG
CTGAACCAGAAGAAACTTCCACT---------------------------
------GCACAGGATTCAACTCCGATACCCGACGAAACTACTTCAGCTGA
G-------------------------------------------------
--------------------------------------------------
--------------------------------------------------
--------------------------------------------------
-----CCA------------------------------------------
--------------------------------------------------
--------------------------------------------------
--------------------------------------------------
--------------------------------------------------
--------------------------------------------------
--------------------------------------------------
--------------------------------------------------
--------------------------------------------------
--------------------------------------------------
--------------------------------------------------
--------------------------------------------------
-----GAGGAAACTACCACTGCAGATTATTCTACTCCGATTCCT------
------------GACGAATCTACTACAGCTGAACCAGAGGAAACTACAAC
GGTA---------GAGGATTCAACTCCGACTCCTGACGAAACTACTGCAA
ATGAGCCGGAGAAAACTACCACTGCAGAGGATTCTACTCCGAATCCAAAC
AAACCTAGT-----------------------------------------
--------------------------------------------------
--------------------------------------------------
---------------------ACAGCTGAACCTGAGGAGAGTACTACGAT
TAAGGGTTCAACGACAATTTCTGACGAAACTACTACAGCTGAGCCAGAAG
AAAGTTCTACAATAGTTGAGTCAACAGCGACTACTGATGAAAGTTCCTCC
ACTGCCTCC-----------------------------------------
--------------------------------------------------
--------------------------------------------------
--------------------------------------------------
-------------------------ACAAACAATCCTGAAGATAGTACCA
CGAATGAAGAGGCAAAGCCGATT------CCAGAAGAAACTTCGACAACT
GCTCAAGAATCTTCGAAACAGCCGGAA-----------------------
----------------------------------------ACAAGCACCT
CCGTAGAGGATTCCACACCACATCCTACTAAAAGTTCCACAACCGAAGAG
AGTACCACAAGT--------------------------------------
--------------------------------------------------
--------------------------------------------------
--------------------------------------------------
--------------------------------------------------
--------------------------------------------------
--------------------------------------------------
--------------------------------------------------
--------------------------------------------------
--------------------------------------------------
--------------------------------------------------
--------------------------------------------------
--------------------------------------------------
--------------------------------------------------
--------------------------------------------------
--------------------------------------------------
--------------------------------------------------
--------------------AGTTTAACTCCTTCTTATTCAAGTTCCACA
AGTTCAGTATCGTCAACGACATCTCTTCCCGACACCTCGACTTCAACTTC
ACCACCGCTTTCGTGCAGCAGTGGATTGGAATATTTGCCACACCCAACAA
ACTGCCGCAAGTTTATCCACTGCAGTAATGGAAACGAGTTCGTTATGGAA
TGTCCAGGTAATACCTATTGGGACTATAAGAATTTGGTCTGCAGCGGATC
TCAAAGTGTTTGCTATAAC---GATGAGGAAAATGTTGGTCCAGAGGAGA
ATGTCTGCGGTCCGGGAGTAGATTTTGTGGCTCATCCGACCGACTGTACT
AAATTCTTGCAATGTAGTAATGGCGTGGCATATGAGAGCCAATGTCCTAA
GGATTTGTACTGGAACCCGGAGCTCAAGGTTTGCGATTGGTCGAATAAAT
ACTGCACAGATTCGCGGGCAAGAGAATCGATTTCCTGCGCACCAGGA---
TTAAATTTCGATGTTTATGAAAGCGATTGCTCGAAATACATAAAGTGCCT
TGGCTCGAGAGGAATCGTCATGAGTTGTAATTCAGGGCTTTACTGGAACC
CTGTTAGTGAAATGTGCCAAAAGTCGCAACGGTTTTGCAAA
>Drosophila_kikkawai
---------------------------------ATGAATAAAACGACGAC
GGAGGATCCATCTACTGAGCTTCCAGAGACAACTACTGCAGCTCCTGAGA
CAACGACGGCTGAGGATTCCACCACAGCAGAGGATGAAATAAAAACGACG
ACGGAGAATCCATCTACTGAGCCTCCA------------GAGACAACTAC
TGCAGCTCCAGAGACAACGACGGCTGAGGATTCCACCACAGCAGAGGATG
AAATAAAGACGACGACGGAGGATCCATCTACTGAGGCCCCAGAGACAACT
ACTGCAGCTCCTGAGACAACGACGGCTGAAGATTCCACTACAGCAAGGGA
TGAAATAAAGACGACGACGGAGGATCCATCTACTGAGGCCCCAGAGACAA
CTACTGCAGCTCCTGAGATAACGACGCCTGAAGATTCCACCACGGCTGAG
GATGAAATAAAAACGACGACGGAGGAT-----------------------
--------------------------------------------------
--------------------------------------------------
--------------------------------------------------
--------------------------------------------------
--------------------------------------------------
--------------------------------------------------
--------------------------------------------------
--------------------------------------------------
--------------------------------------------------
--------------------------------------------------
--------------------------------------------------
--------------------------------------------------
--------------------------------------------------
--------------------------------------------------
--------------------------------------------------
--------------------------------------------------
--------------------------------------------------
--------------------------------------------------
--------------------------------------------------
--------------------------------------------------
--------------------------------------------------
--------------------------------------------------
--------------------------------------------------
--------------------------------------------------
----------------------CCATCTACTGAGCCTTCAGAGACAACTA
CTGCAGCTCCTGAGACAACGACGGCTGAGGATTCCACCACGGCAGAGGAT
GAAATAAAGACGACGACGGAGGATTCATCTACTGAGGGCCCAGAGACAAC
TACAGCGGCTTCTGAAACA------------------ACGACGGCTGAGG
ATTCCACCACGGCTGAGGATGAAATAAAGACGACGACAGAGAATCCATCT
ACTGAGCCTCCAGAGACACCTACTGCAGCTCCTGAGACAACGACGGCTGA
GGATTCCACCACAGCAGAGGATGAAATAAAGACGACGACGGAGGATTCAT
CTACTGAGGGCCCAGAGACAACTACAGCGGCTTCTGAAACAACGACGGCT
GAGGATTCCACCACGGCTGAGGATGAAATAAAAACGACGACGGAGGATCC
ATCTACTGAGGCTCCAGTGACAACTACAGCAGCTCCTGAGACAACGACGG
CTGAGGATTCCACCACGGCTGAG---------------------------
------GATGATCCATCTACTGAGCTTCCAGAGACAACTACTGCAGCTCC
T---------------------------------------------GAGA
CAACGACGGCTGAGGATTCCACCACGGCAGAGGATGAAATAAAGACGACG
ACGGAGGATCCATCTACTGAGGCCCCAGAGACAACTACTGCAGCTCCTGA
GACAACGACGGCTGAGGATTCCACCACGGCTGAGGATGAAATAAAGACGA
CGACGGAG------------------------------------------
--------------------------------------------------
--------------------------------------------------
--------------------------------------------------
--------------------------------------------------
--------------------------------------------------
--------------------------------------------------
--------------------------------------------------
--------------------------------------------------
--------------------------------------------------
--------------------------------------------------
--------------------------------------------------
-----GATCCATCTACTGAGGCCCCAGAGACAACTACTGCAGCTCCTGAG
ACAACGACGGCTGAGGATTCCACCACAGCAGAGGATGAAATAAAGACGAC
GACG---------GAGGATCCATCTACTGAGGCCCCAGAGACAACTACTG
CAGCTCCAGAGACAACGACGGCTGAGGATTCCACCACAGCAGAGGATGAA
ATAAAAACGACGACGGAGGATCCATCTACTGAGGGCCCAGAGACTAACTT
ACAGCAGCTCCTGAAGACAACGACGCCTGAGGATTCCACCACGGCTGAGG
ATGAAATAAAGACGACGACAGAGGATCCATCAACTGAGGCTCCAGTGACA
TCCACTGCAGCTCCAGAGACATCTACAGCGGCTCCCGAGACAACGACGGA
TGAGGATTCTACCACGGCTGAGGATGATCCATCTACTGAGCCTTCAGAAG
CAACTACTGCAGCTCCTGAGACAACGACGCCTGAAGATTCCACCACAGCA
GAGGATGAAATAAAGACGACGACGGAGGATCAATCAACTGAGGTTCCAGT
GACAACTCCTAAGATTCCAGATGAAAGTACCACAGCTTCACAAGATTCTT
CAACTTCTGCTCCAGAGAAAATGACGACAGAAGATTCCACCACTGCCAAA
--------------------------------------------------
----GACGGAAGTACGACGACGGAGGATCCATCAACTGAAGTTCCTTCGA
CAACTTCGATTCCAGATTCTTCAACAGCACCTCCTGAGACATCCTCCACA
GGTAAACAGGAAAGTACGACACCGACA-----------------------
-------------------------------------GCGGATCCGCCGA
CGAAAGCGCCAGAGACAACCGTACCAGTGACGTCGACTTCTGTAGCTCCG
GAGAGCAGCACTGAAGCGTCA-----------------------------
--------------------------------------------------
--------------------------------------------------
--------------------------------------------------
--------------------------------------------------
--------------------------------------------------
--------------------------------------------------
--------------------------------------------------
--------------------------------------------------
--------------------------------------------------
--------------------------------------------------
--------------------------------------------------
--------------------------------------------------
--------------------------------------------------
--------------------------------------------------
--------------------------------------------------
----------------------------------------TCCTCGTCGG
AATGGAGTCCATCTCCGTCCATATCGACGAGTACAGCAGCTACTGAGTCG
TCTTCTAGCTCTGAAGTAACTTCATCGTCTGCAACCACTGACTCAACATT
GCCACCTCTTTCTTGTGATAGCGGACATCAATTTCTTCCCCATCCAACTA
ATTGCCACAAATTCATTCAGTGTGGAAACGGAATTGAATATAACTTTGAG
TGTGCCGGCAATCTGTATTGGGACTACAAGGCAAACCGTTGCTCTGATGA
CCCATCCCTCTGTTATAGT---ACCGAAGAAAATGAGAAACCCGAAGAGA
AGGTGTGCGGTCCTGGAGTGGACTTTGTGGCTCACCCAACGGACTGTACC
ATATTCTTTCAATGCAATAATGGCGAGCCAGTTGAAAAGAAGTGTCCGGA
TAACCTGTATTGGAACCAAGATATAAAGTCATGTGTTTGGTCGAATAAGC
ACTGCAACTATGAGCGAGCAAGTGAATCGATTTCTTGTGCAGCAGGC---
ACGCTTTTCGATGCTTACCCTGGCGACTGCTCCAAATATGTCAAGTGTTT
CGGCACGAGGGGAGTTCTGATGAGCTGTGATTTAGATCTTTACTGGAACC
CCATTAAGGCAGTATGCGAAAAGTCAAAACGATTCTGTCAA
