# Supplementary material for: The Drosophila melanogaster Muc68E Mucin Gene Influences Adult Size, Starvation Tolerance, and Cold Recovery
Source: G3 (Bethesda). 2016 Apr 25;6(7):1841–51. doi: 10.1534/g3.116.029934 (PMC4938639; doi:10.1534/g3.116.029934)
Supplement: Supplemental Material [file supp_g3.116.029934_FileS4.txt]

>Dpse_GA30960
--------------------------------------------------
--------------------------------------------------
--------------------------------------------------
--------------------------------------------------
--------------------------------------------------
--------------------------------------------------
--------------------------------------------------
--------------------------------------------------
--------------------------------------------------
--------------------------------------------------
--------------------------------------------------
--------------------------------------------------
--------------------------------------------------
--------------------------------------------------
--------------------------------------------------
--------------------------------------------------
--------------------------------------------------
--------------------------------------------------
--------------------------------------------------
--------------------------------------------------
--------------------------------------------------
--------------------------------------------------
--------------------------------------------------
--------------------------------------------------
--------------------------------------------------
--------------------------------------------------
--------------------------------------------------
--------------------------------------------------
--------------------------------------------------
--------------------------------------------------
--------------------------------------------------
--------------------------------------------------
--------------------------------------------------
--------------------------------------------------
--------------------------------------------------
--------------------------------------------------
--------------------------------------------------
--------------------------------------------------
--------------------------------------------------
--------------------------------------------------
--------------------------------------------------
--------------------------------------------------
--------------------------------------------------
--------------------------------------------------
--------------------------------------------------
--------------------------------------------------
--------------------------------------------------
--------------------------------------------------
--------------------------------------------------
--------------------------------------------------
--------------------------------------------------
--------------------------------------------------
--------------------------------------------------
--------------------------------------------------
--------------------------------------------------
--------------------------------------------------
--------------------------------------------------
--------------------------------------------------
--------------------------------------------------
--------------------------------------------------
--------------------------------------------------
--------------------------------------------------
--------------------------------------------------
--------------------------------------------------
--------------------------------------------------
--------------------------------------------------
--------------------------------------------------
--------------------------------------------------
--------ATGCTTGCATACCTTGTGGGTCATGCGATCGCGTTGCCTGTT
GAGGATGGT-----------------------------------------
--------------------------------------------------
--------------------------------------------------
---------------------------GCGACAGAGACCACAGCGGAGGA
ACAAACGATACTCGATTCCACAGCATCCGAATCGACAACATTAGATCCC-
--------------------------------AGCACTGAAACGGAGCCC
CAAGAAATCGACACTACACTACCTGCCCCCGTTCTATGC-----------
--------------------------------------------------
--------------------------------------------------
--------------------------------------------------
--------------------------------------------------
--------------------------------------------------
--------------------------------------------------
--------------------------------------------------
--------------------------------------------------
--------------------------------------------------
--------------------------------------------------
--------------------------------------------------
--------------------------------------------------
--------------------------------------------------
--------------------------------------------------
--------------------------------------------------
--------------------------------------------------
--------------------------------------------------
--------------------------------------------------
--------------------------------------------------
--------------------------------------------------
--------------------------------------------------
--------------------------------------------------
--------------------------------------------------
--------------------------------------------------
--------------------------------------------------
--------------------------------------------------
--------------------------------------------------
--------------------------------------------------
--------------------------------------------------
---------------------------------GAAGAGGGCGAGGAATT
CCTAGCAGCGCCT---AACTGTCAGCAGTACTATCAATGCTTGTATGGGG
AGGGAGTTTTAAAACTCTGTCCATCAGGCCTCTACTGGGACCCTTCGCTA
AATGTTTGCGGCTGGGACTCACAGTACTGTGAGAATATCGAC--------
-GTTCCCGCTGGAACCGAGTCGCCAGATGACTGTTCATCTGGCCTACCGT
TTCTACCCTATGAGCCGGACTGCAGCAAGTACATTCAGTGTGTCTCCAAT
ATCGGAATTAGGCAGAACTGTCCGAGTGGGCTTTTCTGGAGCCAGCCACT
CCAGAGCTGTGACTACACATGCGACTCCCGCTTTGCGTACCCTGAAGACA
ATCAGGAGCAA
>Dere_GG13864
--------------------------------------------------
--------------------------------------------------
--------------------------------------------------
--------------------------------------------------
--------------------------------------------------
--------------------------------------------------
--------------------------------------------------
--------------------------------------------------
--------------------------------------------------
--------------------------------------------------
--------------------------------------------------
--------------------------------------------------
--------------------------------------------------
--------------------------------------------------
--------------------------------------------------
--------------------------------------------------
--------------------------------------------------
--------------------------------------------------
--------------------------------------------------
--------------------------------------------------
--------------------------------------------------
--------------------------------------------------
--------------------------------------------------
--------------------------------------------------
--------------------------------------------------
--------------------------------------------------
--------------------------------------------------
--------------------------------------------------
--------------------------------------------------
--------------------------------------------------
--------------------------------------------------
--------------------------------------------------
--------------------------------------------------
--------------------------------------------------
--------------------------------------------------
--------------------------------------------------
--------------------------------------------------
--------------------------------------------------
--------------------------------------------------
--------------------------------------------------
--------------------------------------------------
--------------------------------------------------
--------------------------------------------------
--------------------------------------------------
--------------------------------------------------
--------------------------------------------------
--------------------------------------------------
--------------------------------------------------
--------------------------------------------------
--------------------------------------------------
--------------------------------------------------
--------------------------------------------------
--------------------------------------------------
--------------------------------------------------
--------------------------------------------------
--------------------------------------------------
--------------------------------------------------
--------------------------------------------------
--------------------------------------------------
--------------------------------------------------
--------------------------------------------------
--------------------------------------------------
--------------------------------------------------
--------------------------------------------------
--------------------------------------------------
--------------------------------------------------
--------------------------------------------------
----------------------------------ATGAGAGGCTTTCAGA
TTGTTGGATTGCTTGGATTGTTTGCACTTCTTGTAAGTGGATCCACCTCG
TCTGAAGAA-----------------------------------------
--------------------------------------------------
--------------------------------------------------
------------------GATACCATCATTGATCTAGCAACAGATGCATC
TACCACTGAGGAGGATACTACGGAGGTTCCAGCCACAACACTACCACCT-
--------------------------------------------------
------------------------------CCAGTCCTG-----------
--------------------------------------------------
--------------------------------------------------
--------------------------------------------------
--------------------------------------------------
--------------------------------------------------
--------------------------------------------------
--------------------------------------------------
--------------------------------------------------
--------------------------------------------------
--------------------------------------------------
--------------------------------------------------
--------------------------------------------------
--------------------------------------------------
--------------------------------------------------
--------------------------------------------------
--------------------------------------------------
--------------------------------------------------
--------------------------------------------------
--------------------------------------------------
--------------------------------------------------
--------------------------------------------------
--------------------------------------------------
--------------------------------------------------
--------------------------------------------------
--------------------------------------------------
--------------------------------------------------
--------------------------------------------------
--------------------------------------------------
--------------------------------------------------
---------------------------------TGTGCTGATGAAGATCT
GTTTCTCCCAGCACCCGACTGTAGAGAGTATTATCAATGCCTGCACGGTG
AGGGAATTTTGAAAATATGTCCGGAAGGCCTCTATTGGGACCGCGAGCTG
AATGTTTGCAACTGGGACTCTCTGCATTGTGATGATGCCGAA--------
-GACGAGTCCACCAATCCACCGACCTTGAATTGCGCATCCGGACTACCAT
TTTTGCCCTATCCACCGGACTGCAATAAATTTATCCAGTGTGTCTACAAC
ATTGGCTTTAAACTGAGCTGCCCGGGTGGTTTGTACTGGAACCAACCTCT
TCAATCGTGTGACTATACCTGCGATAATACGATTGAGTTCTCGGGTGCTC
ACCAGGTGCAA
>Dsim_GD12757
--------------------------------------------------
--------------------------------------------------
--------------------------------------------------
--------------------------------------------------
--------------------------------------------------
--------------------------------------------------
--------------------------------------------------
--------------------------------------------------
--------------------------------------------------
--------------------------------------------------
--------------------------------------------------
--------------------------------------------------
--------------------------------------------------
--------------------------------------------------
--------------------------------------------------
--------------------------------------------------
--------------------------------------------------
--------------------------------------------------
--------------------------------------------------
--------------------------------------------------
--------------------------------------------------
--------------------------------------------------
--------------------------------------------------
--------------------------------------------------
--------------------------------------------------
--------------------------------------------------
--------------------------------------------------
--------------------------------------------------
--------------------------------------------------
--------------------------------------------------
--------------------------------------------------
--------------------------------------------------
--------------------------------------------------
--------------------------------------------------
--------------------------------------------------
--------------------------------------------------
--------------------------------------------------
--------------------------------------------------
--------------------------------------------------
--------------------------------------------------
--------------------------------------------------
--------------------------------------------------
--------------------------------------------------
--------------------------------------------------
--------------------------------------------------
--------------------------------------------------
--------------------------------------------------
--------------------------------------------------
--------------------------------------------------
--------------------------------------------------
--------------------------------------------------
--------------------------------------------------
--------------------------------------------------
--------------------------------------------------
--------------------------------------------------
--------------------------------------------------
--------------------------------------------------
--------------------------------------------------
--------------------------------------------------
--------------------------------------------------
--------------------------------------------------
--------------------------------------------------
--------------------------------------------------
--------------------------------------------------
--------------------------------------------------
--------------------------------------------------
--------------------------------------------------
----------------------------------ATGAAAGGTTTTCAGA
TTATTGGATTACTTGGATTGTTTGCACTCCTTGTAAGTGGATCGACCTCG
TCTGGAGAA-----------------------------------------
--------------------------------------------------
--------------------------------------------------
------------------GATACCACCATCGATCTAACAACAGATGAATC
TACCAGTGTGGAGGATACCACGGAGGTTCCAGCCACTACACTACCACCT-
--------------------------------------------------
------------------------------CCAGTCCTG-----------
--------------------------------------------------
--------------------------------------------------
--------------------------------------------------
--------------------------------------------------
--------------------------------------------------
--------------------------------------------------
--------------------------------------------------
--------------------------------------------------
--------------------------------------------------
--------------------------------------------------
--------------------------------------------------
--------------------------------------------------
--------------------------------------------------
--------------------------------------------------
--------------------------------------------------
--------------------------------------------------
--------------------------------------------------
--------------------------------------------------
--------------------------------------------------
--------------------------------------------------
--------------------------------------------------
--------------------------------------------------
--------------------------------------------------
--------------------------------------------------
--------------------------------------------------
--------------------------------------------------
--------------------------------------------------
--------------------------------------------------
--------------------------------------------------
---------------------------------TGTGCTGATGAAGATCT
GTTTCTCCCAGCACCCGACTGCAGAGAGTATTATCAATGCCTGTATGGTG
AGGGTATTTTGAAGATATGTCCGGACGGCCTGTATTGGGATCGGGAGCTG
AGTGTGTGCTCCTGGGAGTCACAGCATTGTGCTGATGACAAG--------
-AACGAGACCACCACACCATCGACCTTGAATTGCGCATCCGGGCTACCAT
TTTTGCCCTATATACCGGACTGCACTAAGTTTATCCAGTGTGTCTACAAC
ATTGGCTTTAAACTGAGCTGCCCGAGTGGTTTGTATTGGAACCAACCTCT
TCAATCGTGTGACTATACCTGCGATAATGCGATTGAGTTGTCTGGTGCAC
ACCAGGTGCAA
>Dvir_GJ13907
--------------------------------------------------
--------------------------------------------------
--------------------------------------------------
--------------------------------------------------
--------------------------------------------------
--------------------------------------------------
--------------------------------------------------
--------------------------------------------------
--------------------------------------------------
--------------------------------------------------
--------------------------------------------------
--------------------------------------------------
--------------------------------------------------
--------------------------------------------------
--------------------------------------------------
--------------------------------------------------
--------------------------------------------------
--------------------------------------------------
--------------------------------------------------
--------------------------------------------------
--------------------------------------------------
--------------------------------------------------
--------------------------------------------------
--------------------------------------------------
--------------------------------------------------
--------------------------------------------------
--------------------------------------------------
--------------------------------------------------
--------------------------------------------------
--------------------------------------------------
--------------------------------------------------
--------------------------------------------------
--------------------------------------------------
--------------------------------------------------
--------------------------------------------------
--------------------------------------------------
--------------------------------------------------
--------------------------------------------------
--------------------------------------------------
--------------------------------------------------
--------------------------------------------------
--------------------------------------------------
--------------------------------------------------
--------------------------------------------------
--------------------------------------------------
--------------------------------------------------
--------------------------------------------------
--------------------------------------------------
--------------------------------------------------
--------------------------------------------------
--------------------------------------------------
--------------------------------------------------
--------------------------------------------------
--------------------------------------------------
--------------------------------------------------
--------------------------------------------------
--------------------------------------------------
--------------------------------------------------
--------------------------------------------------
--------------------------------------------------
--------------------------------------------------
--------------------------------------------------
--------------------------------------------------
--------------------------------------------------
--------------------------------------------------
--------------------------------------------------
--------------------------------------------------
-------------------------------------ATGAAAGTGAGCT
TAATTGGAATAGTACTTTGCTATGCGATAACCGCTTTTGCTCTGCCAATT
GATGAGTCA---------------ACCACATTGGAAATTTCA--------
--------------------------------------------------
--------------------------------------------------
------------ACTATTGAGACAACAACTGCCGAAACGGACACAACCGA
GACACCAACATCTGCAACAACTGAAATAGATACCACATTCGAACCACCT-
--------------------------------------------------
---------------------------------GTTCTT-----------
--------------------------------------------------
--------------------------------------------------
--------------------------------------------------
--------------------------------------------------
--------------------------------------------------
--------------------------------------------------
--------------------------------------------------
--------------------------------------------------
--------------------------------------------------
--------------------------------------------------
--------------------------------------------------
--------------------------------------------------
--------------------------------------------------
--------------------------------------------------
--------------------------------------------------
--------------------------------------------------
--------------------------------------------------
--------------------------------------------------
--------------------------------------------------
--------------------------------------------------
--------------------------------------------------
--------------------------------------------------
--------------------------------------------------
--------------------------------------------------
--------------------------------------------------
--------------------------------------------------
--------------------------------------------------
--------------------------------------------------
--------------------------------------------------
---------------------------------TGTGATGATGGTGTCCA
ATTTCTGCCAGCGCCAAATTGTGATCAATTCTACTTGTGCGCATATGGTA
TAGGAATACTAAAAACATGCCCCAACGGACTCTACTGGGATCCCTCGCTA
GACGTTTGCAACTGGGGCTCAGAT---TATTGCGAAAGCGAT--------
-CCGCCTGTCCCTGAATCACCGGAATCTGATTGCTCCACGGGAAATCAAT
TTGTGCCCGATGAATCTGATTGCACCAAGTACATTCAGTGCGTTTATAAT
ATTGGAATTCAAATGAGCTGTCCACCAGGCCTATTCTGGAACCAACCACT
TCAGAGATGCGACTACGAATGCAAATTT----------------------
-----------
>Dmel_CG42397
--------------------------------------------------
--------------------------------------------------
--------------------------------------------------
--------------------------------------------------
--------------------------------------------------
--------------------------------------------------
--------------------------------------------------
--------------------------------------------------
--------------------------------------------------
--------------------------------------------------
--------------------------------------------------
--------------------------------------------------
--------------------------------------------------
--------------------------------------------------
--------------------------------------------------
--------------------------------------------------
--------------------------------------------------
--------------------------------------------------
--------------------------------------------------
--------------------------------------------------
--------------------------------------------------
--------------------------------------------------
--------------------------------------------------
--------------------------------------------------
--------------------------------------------------
--------------------------------------------------
--------------------------------------------------
--------------------------------------------------
--------------------------------------------------
--------------------------------------------------
--------------------------------------------------
--------------------------------------------------
--------------------------------------------------
--------------------------------------------------
--------------------------------------------------
--------------------------------------------------
--------------------------------------------------
--------------------------------------------------
--------------------------------------------------
--------------------------------------------------
--------------------------------------------------
--------------------------------------------------
--------------------------------------------------
--------------------------------------------------
--------------------------------------------------
--------------------------------------------------
--------------------------------------------------
--------------------------------------------------
--------------------------------------------------
--------------------------------------------------
--------------------------------------------------
--------------------------------------------------
--------------------------------------------------
--------------------------------------------------
--------------------------------------------------
--------------------------------------------------
--------------------------------------------------
--------------------------------------------------
--------------------------------------------------
--------------------------------------------------
--------------------------------------------------
--------------------------------------------------
--------------------------------------------------
--------------------------------------------------
--------------------------------------------------
--------------------------------------------------
--------------------------------------------------
----------------------------------ATGAAAGGTTTTCAGA
TAATCGGATTACTTGGATTGTTTGCACTCCTTGTAAGTGGATCGACCTCG
TCTGGAGAA-----------------------------------------
--------------------------------------------------
--------------------------------------------------
------------------GATACCAACATCAAACTAACAACAGACGAATC
TACTACTGTGGAGGATACCACGGAGGTTTTAGTCACAACACTACCACCT-
--------------------------------------------------
------------------------------CCAGTCCTG-----------
--------------------------------------------------
--------------------------------------------------
--------------------------------------------------
--------------------------------------------------
--------------------------------------------------
--------------------------------------------------
--------------------------------------------------
--------------------------------------------------
--------------------------------------------------
--------------------------------------------------
--------------------------------------------------
--------------------------------------------------
--------------------------------------------------
--------------------------------------------------
--------------------------------------------------
--------------------------------------------------
--------------------------------------------------
--------------------------------------------------
--------------------------------------------------
--------------------------------------------------
--------------------------------------------------
--------------------------------------------------
--------------------------------------------------
--------------------------------------------------
--------------------------------------------------
--------------------------------------------------
--------------------------------------------------
--------------------------------------------------
--------------------------------------------------
---------------------------------TGTGCTGATGAAGATCT
GTTTCTCCCAGCACCCGACTGCAGAGAGTATTATCAATGCCTGTACGGTG
AGGGAATTTTAAAGATATGTCCAGACGGCCTCTATTGGGATCGGGAGCTG
AATGTTTGCGCCTGGGACTCACAGCATTGTGCTGATGACAAG--------
-AACGAGACCACCACACCATCGACCTTGAATTGCGCATCCGGGTTACCAT
TTTTGCCCTATATACCGGACTGCACTAAGTTTATCCAGTGCGTCTACAAT
ATTGGCTTTAAACTAAGCTGCCCGAGTGGTTTGTATTGGAACCAACCTCT
TCAATCGTGTGACTATACCTGCGATAATGCGATTGAGTTCTCTGGCGCAC
ACCAAGTGCAA
>Dwil_GK27339
--------------------------------------------------
--------------------------------------------------
--------------------------------------------------
--------------------------------------------------
--------------------------------------------------
--------------------------------------------------
--------------------------------------------------
--------------------------------------------------
--------------------------------------------------
--------------------------------------------------
--------------------------------------------------
--------------------------------------------------
--------------------------------------------------
--------------------------------------------------
--------------------------------------------------
--------------------------------------------------
--------------------------------------------------
--------------------------------------------------
--------------------------------------------------
--------------------------------------------------
--------------------------------------------------
--------------------------------------------------
--------------------------------------------------
--------------------------------------------------
--------------------------------------------------
--------------------------------------------------
--------------------------------------------------
--------------------------------------------------
--------------------------------------------------
--------------------------------------------------
--------------------------------------------------
--------------------------------------------------
--------------------------------------------------
--------------------------------------------------
--------------------------------------------------
--------------------------------------------------
--------------------------------------------------
--------------------------------------------------
--------------------------------------------------
--------------------------------------------------
--------------------------------------------------
--------------------------------------------------
--------------------------------------------------
--------------------------------------------------
--------------------------------------------------
--------------------------------------------------
--------------------------------------------------
--------------------------------------------------
--------------------------------------------------
--------------------------------------------------
--------------------------------------------------
--------------------------------------------------
--------------------------------------------------
--------------------------------------------------
--------------------------------------------------
--------------------------------------------------
--------------------------------------------------
--------------------------------------------------
--------------------------------------------------
--------------------------------------------------
--------------------------------------------------
--------------------------------------------------
--------------------------------------------------
--------------------------------------------------
--------------------------------------------------
--------------------------------------------------
--------------------------------------------------
-------------------------ATGAAAGATATTCAATTGTTTGCTG
TATTTGGCCTATTTGTCTTTGTGGCGGCTTGTGCCACCGCATTGCCATTC
GAGGATACA-----------------------------------------
--------------------------------------------------
--------------------------------------------------
------------ACCTTAGTAACCGAAACGGATATAACCACCACAATTGA
ACCAACTACAGTGGACTCCACCACAACAGAAGATAGCACCACACCAGAA-
-----------------------------------GATAGTACAACACCA
GAAGAGAGCACCACAATTGAGGACATAACTACAACGGAACCACCGCCT--
--------------------------------------------------
--------------------------------------------------
--------------------------------------------------
--------------------------------------------------
--------------------------------------------------
--------------------------------------------------
--------------------------------------------------
--------------------------------------------------
--------------------------------------------------
--------------------------------------------------
--------------------------------------------------
--------------------------------------------------
--------------------------------------------------
--------------------------------------------------
--------------------------------------------------
--------------------------------------------------
--------------------------------------------------
--------------------------------------------------
--------------------------------------------------
--------------------------------------------------
--------------------------------------------------
--------------------------------------------------
--------------------------------------------------
--------------------------------------------------
--------------------------------------------------
--------------------------------------------------
---------------------------------------GTTCTA-----
--------------------------------------------------
--------------------------------------------------
---------------------------------TGTGATGATGGAGTGGA
TTTCCTACCAGCTCCGAACTGTGAAGAATATTATCATTGCCTACATGGTG
TTGGAATTTTGAAAGTATGTCCGGACGAACTCTATTGGGATCCCATTCTT
AATGTCTGTGGCTGGGACACCGTGTATTGTCAGTCAAGTGAAAATGACAA
GGATGAGCCAAACAATCCAGCACTTGATTGCTCATTGGACGATGCTGAGT
TTCTTCCTTACGAACCTGATTGTTCCAAATACATTCAATGTGTATCGAAG
CGACCGATCACGCAAAGTTGCCCACCAGGTCTTTTTTGGAATCAACCATT
GAAGCATTGTGATTATGTATGCGATTATAGTTCCGAA-------------
-----------
>Dmoj_GI11734
--------------------------------------------------
--------------------------------------------------
--------------------------------------------------
--------------------------------------------------
--------------------------------------------------
--------------------------------------------------
------ATGTTCTGGCGAGGAGAAATGTGCAAA-----------------
--------------------------------------------------
--------------------------------------------------
--------------------------------------------------
--------------------------------------------------
--------------------------------------------------
--------------------------------------------------
--------------------------------------------------
--------------------------------------------------
--------------------------------------------------
--------------------------------------------------
--------------------------------------------------
--------------------------------------------------
--------------------------------------------------
--------------------------------------------------
--------------------------------------------------
--------------------------------------------------
--------------------------------------------------
--------------------------------------------------
--------------------------------------------------
--------------------------------------------------
--------------------------------------------------
--------------------------------------------------
--------------------------------------TTCAAGAAAGAA
ATTGTCTCAATCGGCTTGCTCTTGCTGATTGGAGCTCATAGCTCGCTGGC
GCAATGGGCGACTATTTGCTCCAATGCGGAGGATGGAACGCGTCTGGCCT
TGCCCTTGGATTGTGCTCGATTTGCG------------GTGTGCGAAGAT
CGTGAAGTTGCGCAGATTCGCCGCTGTCCACGTGGCCTGCACTTCAACTC
GGAGCTGGGTGAATGCGATTTCCAGTGGCGTGCC----------------
-----------------------------GTTTGTACGGGTCTCTTGCCG
TTCGGCAAGGCGGTCGCCGACGAGGATTGTGTGTGCACCTGTTGTGCCGA
GCAGTGTCCCGATGAGCCCAGTGTTCCGGAGCAGACTACGCCCTGTCAGC
CGGTGGAGAGTACCACGAAGCCCACCGGCCCCACAAGCAGTCCGGATATA
GGTGTGACAGAGACAGTGCCCGATGAGACGACGTCTGAGGGGGAGACTAC
CTACAATACGGAGCCCGCTCCTGGTCCCAGTCCAACCGATAGTCCGGTGG
CACCACCAGGCGGTGGT---------GGTGACGTGCCCGACTTCTGCGTC
GACAAGCGTCCGGATTGTGTAAATCAGCCGGACGGAGCTTTGCTGCAGCT
G------CCTGGCGTCTGCACGAAGTTTATTCAATGCAATCACGGCTGC-
--------AGCACGGAGCAGATCTGTCCCAGCGGCCTCTACTTCGATCCC
ATTGAAGGCATCTGCAATTATCCGTGGGACGTGGACTGCAAGCCAGTGAC
CACAGACGACAGTGATGGTGAGGTGGTGGGTCCATCGGGCACCACTTGCA
GCGATCAGGGGATTTGCGCCGGCCAACGGGATGGTAAGATGTTTGCTGAT
CCG---------GATACCAATGGCTACTTCGTTTGCCAGTGCCAGTGTCC
CATTGCCATGCCCTGCGATGCGAATACCAAATTCAATGAGGCGGTTCAGG
CTTGTGACTGGGATAATGTACCAAATACGGATGGCGGTAGTGACGGCGGT
AGCGGTGGTAGCGGCGGCGGTAGTGGCAGCAGCGCTGTCATATGTCCCGA
TGGT----------------------------------------------
--------------------------------------------------
--------------------------------------------------
--------------------------------------------------
--------------------------------------------------
--------------------------------------------------
--------------------------------------------------
--------------------------------------------------
---------------------------CTGATCTACAATGCCACTTCCGA
TCAGTGCGATTATGCGCCGGACTATGTGCCAGATGTCGTCTGCCCGAACA
CCGAGACTATTTGCCAGAACCAGCCGGAGGGCGAACTCTTCCCCATTAAC
GGTGTGTGCAACAAGTTCTACAAATGTAATTTCAACTGTGCCATAGAGCA
GATCTGTCCCAATAATTTGCTCTATGACGCCAAGACCAAGATCTGTGACT
ATCCCCAAAATGTTAAATGTGATTGGCCGTATTCGCCACCAACTGGCCCG
GAAGCCGGACCCTCGGGCATTTCCTGTGAAAGCAACGGCCGCTGCCTGGG
ACAGCGCGAAGGC------------ACCTATTTCCCATCCCTGACCAGCT
GCAGCGGCTACGTCGTCTGCCAGTGCGAGTGTGAGGTGCCCATGGAGTGC
TCGCCAGGT---------------CTCTACTGGGATACCAAATTGTCCAC
GTGCAATTATCCTGACCAAGCCGGCTCGTATCTCCTCTTCGTTGCCATGG
CCTTAGTCTTGGGA------------------------------------
---------GCCGTGGCCGATGATGATTGCTGTGAGGTTGGCGATACCAA
GCCCGACGAAAACGATTGCACGCAATACTACGGCTGCTGTACGGGAAAG-
-----------TTTGTTCTTAAGTCCTGCCCAAGCGGACAGTACTGGAAT
AGAGATACCAAACAATGTGAAGACGACAATGGCCAATGCGTTACTGTAGC
TCCC---------------TGCACATGTACAGATGGGGATGTCAAGGCAG
ATGATTCAGACTGCACCAAATATCTGGTCTGCAAGAACGGAGAA------
---------------------------------------------TATGT
CTCCGCTTCCTGCAACTCTGGTGACTACTGGAACTCAGCTAGCAAACAGT
GTGAGCAGGATAATGGTCAGTGCGTTACTCAGGCTCCATGCACAAATGGA
GATACCCAG-----------------------------------------
----------------------------GCAGATGCTTCGGACTGCACCA
AATATCTGGTCTGTCAGAAC------------------------------
--------------------------------------------------
--------------------------------------------------
--------------------------------------------------
--------------------------------------------------
--------------------------------------------------
--------------------------------------------------
--------------------------------------------------
--------------------------------------------------
--------------------------------------------------
--------------------------------------------------
--------------------------------------------------
--------------------------------------------------
--------------------------------------------------
--------------------------------------------------
--------------------------------------------------
--------------------------------------------------
-------------------------GGACAATATGTCTCCGCTTCCTGCA
ACTCTGGTGACTACTGGAACGCGGCTAGCAAACAGTGTGAGCAGGATAAT
GGTCAGTGCGTTACTCAGGCTCCATGCTCAAATGGAGATACCCAGGCAGA
TGCTTCGGACTGCACCAAATATCTGGTCTGTCAGAACGGACAATATGTCT
CCGCTTCCTGCAACTCTGGTGACTACTGGAACGCGGCTAGCAAACAGTGT
GAGCAGGATAATGGTCAGTGCGTTTCAGTAGGCTGTAAGGATGGCGTTCT
TAAGCCAGATGAATCTAACTGTGCTGGTTTCTACGAGTGTGTGGATAATA
AGTTTGTCCAGAGAAAATGCCCTGCTCAAACCTATTTCGATAATTCGCTG
GGTGCTTGCGTTATTGATGAGAACGGTGTTTGTATTCCCAAG--------
-GTCTGCGATGCC---------GAATGCTGTGATATGCCTAACAATTGGA
TTGGACCCGTCGAGAAGAACTGCTCGGCATTCATTCAATGTCTATATGGC
AATGTGATCCAGCAGAACTGTCCCAACAATCTGCAGTTCAACAATATTAC
CAAGGAATGCGACTATCCCGATGTTGTCCAATGCGATGATGGTAGCCCAC
CGCCAAGCGGA
>Dana_GF25304
--------------------------------------------------
--------------------------------------------------
--------------------------------------------------
--------------------------------------------------
--------------------------------------------------
--------------------------------------------------
--------------------------------------------------
--------------------------------------------------
--------------------------------------------------
--------------------------------------------------
--------------------------------------------------
--------------------------------------------------
--------------------------------------------------
--------------------------------------------------
--------------------------------------------------
--------------------------------------------------
--------------------------------------------------
--------------------------------------------------
--------------------------------------------------
--------------------------------------------------
--------------------------------------------------
--------------------------------------------------
--------------------------------------------------
--------------------------------------------------
--------------------------------------------------
--------------------------------------------------
--------------------------------------------------
--------------------------------------------------
--------------------------------------------------
-----------------------------------------ATGGCTCTA
TTCCGAAATGGTCAGAATGTGATTTATGTGTGCCTGGTGTTGTCCCTGTT
TGTCGGATCGCTGAACGCAGAGTGTTGCAAGGATGGAGAAACCAAAATAG
ACGAAGACGATTGCACGAAGTACCAG------------GTGTGCTGCACT
GGAGAATTTGTATCCAAG---TCGTGCCAAAATGGAACTTATTGGGACCC
GGAGACAGAACTCTGCCAAATCGACAATGGAGAG----------------
-----------------------TGCCGGCCTCCGACGCCATGCGTGGAT
GGCGAGACGGAGGTGGACGCGGATGACTGTACCAAGTATTTTGTCTGCTG
CCACGGAGAGCTGGTTTCCAAGTCCTGCGACAATGGATATTACTGGAACT
CTGACGCCCAAGAATGTGACTTGGATAACGGCCAGTGCAAGCCC------
---CCCACCTGTGAGAATGGTGAGGTGAACCCAAACCCGGAGGATTGCGC
CGGGTATCAGGAGTGCGTCAATGGGGCCTGGGTGAACCAGAGCTGTTCCG
CCGGGGACTACTTTAAC---------AGCACTCTGAATAAGTGCGTCCTG
GATACGTGTGGAGCGTGTGTCAACTGCGTTGAAGGCAGCAAGAAGCCCGA
T------CAGTACGACTGCGCCAAGTTCCAAATTTGTGTCAACGGAAAG-
--------TATGTCTCCGAATCCTGCCCGATCGGAGAGTATTTCAACTCG
GCTATAAACGACTGTGAGCAGGACAATGGTCAG-----------------
-------------------------TGCAACGGAAAC---CAAACATGCA
CCGAAGACGAAATTCAGGCGGATGTCGGGGAC------------------
---------------TGCGCTGGATACGAAGTGTGCTCCAATGGCAGCTG
GGTCAGTCGTCAGTGTCCTGACGGAGCCTATTTCGACGAAAATCTGAACT
TTTGCACCCCCGACACGGAAGGAATTTGTCTGAACTGCACTGACGGAGAC
--------------------------------------------------
--------------------------------------------------
--------------------------------------------------
--------------------------------------------------
--------------------------------------------------
--------------------------------------------------
--------------------------------------------------
--------------------------------------------------
--------------------------------------------------
--------------------------------------------------
--------------------------------------------------
-----------------------------------CTTCAGGTCTATCCC
TCAGACTGTACCAAATTTAAAATTTGTACCAACGGAAAGTATGTGGTTAA
GAGCTGTGACTCGGGAGACTACTGGAACTCGGCCACTAAAAAATGTGAAA
TA------------------------------------------------
------------------GACAATGGCCAGTGCAACGGAAAC---CAAAC
TTGCACCGAAGGC------------GACATTCAGGAGGATGCCGAAGATT
GCGCTGGATACGAAGTGTGCTCCAATGGCAGCTGGGTCAGTCGTCAGTGT
CCTGACGGA---------------GCCTATTTCGACGAAAATCTGAACTT
TTGCACCCCCGACACG----------------------------------
--------------------------------------------------
------------GAAGGAATTTGTCTGAACTGCACTGACGGAGACCTTCA
GGTCTATCCCTCAGACTGTACCAAATTTAAAATTTGTACCAACGGAAAG-
-----------TATGTGGTTAAGAGCTGTGACTCGGGAGACTACTGGAAC
TCGGCCACTAAAAAATGTGAAATAGACAATGGCCAGTGCAACGGAAACCA
A---------------------ACTTGCACCGAAGGCGACATTCAGGAGG
ATGCCGAAGATTGCGCTGGATACGAAGTGTGCTCCAATGGCATC------
---------------------------------------------TGGGT
CAGTCGTAAGTGTCCCACAGGAGAGTATTTCAACGTAACTGATAGTACTT
GCATCATCGACGAATCGGGAGTTTGCTTGAACTGCACCGAGGGCACGACA
GGA-----------------------------------------------
----------------------------CCAGTGCCAAGCGACTGTACCA
AATACAAAATATGCGCCGGC------------------------------
--------------------------------------------------
--------------------------------------------------
--------------------------------------------------
--------------------------------------------------
--------------------------------------------------
--------------------------------------------------
--------------------------------------------------
--------------------------------------------------
--------------------------------------------------
--------------------------------------------------
--------------------------------------------------
--------------------------------------------------
--------------------------------------------------
--------------------------------------------------
--------------------------------------------------
--------------------------------------------------
-------------------------GGAAAGTATGTGGTCCAGTCCTGTG
CCGGTGGACTCTACTTCAACAACCAAACCAACCGCTGTGAAATAGACAAT
GGT------------------GAGTGCGTTGTGGTTCCCTCT--------
--------------------------------------------------
--------------------------------------------------
---------------------------------TGCAAGGAGTCCGAGGT
GGAGGTAAACCCGGCCGATTGTGCTGGCTTTTTGGAATGTATCAACGGTA
ATTTCGTTGCCCGAAAGTGCGCCGCCACACTGTTCTTTAACACAACTCTC
ATGGAATGCGTAAAGGACACAGAAAACGTGTGCATTCCCAAA--------
-GACTGTGACCCC---------GAATGCTGCGAGAATCCAAATGGTCCCA
CACTTCCGGTCGCTAACAACTGCTCGGCCTTCATCCAGTGCGTGGACGGC
AAGGTGTTCCAGCATACCTGTGCAGGCAACCTGCAATACAACCCGGAGAC
GAAGGACTGTGACTATCCGTGGGTTGTCGGTTGCGAGGATGGAGCCCCGC
CACCGATCGCC
>Dyak_GE21867
--------------------------------------------------
--------------------------------------------------
--------------------------------------------------
--------------------------------------------------
--------------------------------------------------
--------------------------------------------------
--------------------------------------------------
--------------------------------------------------
--------------------------------------------------
--------------------------------------------------
--------------------------------------------------
--------------------------------------------------
--------------------------------------------------
--------------------------------------------------
--------------------------------------------------
--------------------------------------------------
--------------------------------------------------
--------------------------------------------------
--------------------------------------------------
--------------------------------------------------
--------------------------------------------------
--------------------------------------------------
--------------------------------------------------
--------------------------------------------------
--------------------------------------------------
--------------------------------------------------
--------------------------------------------------
--------------------------------------------------
--------------------------------------------------
-----------------------------------------ATGGCCCAA
TTCAGAACTAAACACTATGGAGTTGCCCTGTGCCTGATACTTTCCCTCTT
CGTGGGATCGTCAAGTGCCGAGTGCTGCACAGATGGCGAGACAAAAGTGG
ATCCGGATGATTGCACAAAGTACCTG------------GCCTGCTGTCAC
GGCGAATTTGTATCCAAG---TCGTGTGCAAGCGGATCCTATTGGAACTC
GGATTTAGAAGTCTGTGCCGTAGACGAAGGCCAG----------------
--------------------------TGCAATCCTCCAGGCTGTGTGGAA
GGGGAAATTGCGCCGAATCCGGATAACTGTGCCGGCTACTTAGAGTGCGT
CAACGGAAACGTAGTGATCCAGACCTGCCCGGATGGTGACTACTTCAACT
CGACCCTGGATAAGTGCGTTGAAGATACCTGCGGATGCAAC---GGAGGT
GGATCGTCGTGCACTGATGGTGATCTTAAAGTAGACGCCACCAATTGCGC
AGGATACTTGGCATGCTCGAATGGCAACTGGGTGAGCAAGCAGTGCGCCG
ATGGAGCTTACTTCAAT---------GCCACACTTAAGACTTGTGTGGAG
GACGTCGATGGAGTATGTGTTAACTGCACCGAGGGATCTACGAAGCCC--
-------TTGGACGACTGTACCAAGTATGAGATCTGTTCCGGTGGCCAG-
--------TATGTGACCAAGTCCTGCAACAGTGGTTACTACTGGAACAAC
CAGACAGAGGCCTGCGAAGTGGACAATGGACAG-----------------
-------------------------TGCAACGGAGGTGGATCGTCATGCA
TTGATGGTGATCTTGAGGTGGACGCCACCAAT------------------
---------------TGCGCAGGATACTTGGCTTGCTCGAATGGCAACTG
GGTGAGCAAGCAGTGCGCCGATGGAGCTTACTTCAATGCCACACTTAAGA
CTTGTGTGGAGGACGTCGATGGAGTATGCGTTAAGTGCACAGAGGGATCT
--------------------------------------------------
--------------------------------------------------
--------------------------------------------------
--------------------------------------------------
--------------------------------------------------
--------------------------------------------------
--------------------------------------------------
--------------------------------------------------
--------------------------------------------------
--------------------------------------------------
--------------------------------------------------
--------------------------------------ACGAAGCCCTTG
GACGACTGTACCAAGTATGAGATCTGTTCCGGTGGCCAGTATGTGACCAA
GTCCTGCAACAGTGGCTACTACTGGAACAACCAGACAGAAGCCTGCGAGG
TG------------------------------------------------
------------------GACAATGGTCAGTGCAACGGAGGTGGATCGTC
GTGCACTGATGGT------------GATCTTAAAGTGGACGCCACCAATT
GCGCAGGATACTTGGCTTGCTCGAATGGCAACTGGGTGAGCAAGCAGTGC
GCCGATGGA---------------GCTTACTTCAATGCCACACTAAAGAC
TTGTGTGGAGGACGTC----------------------------------
--------------------------------------------------
------------GACGGAGTATGCGTTAACTGCACCGAGGGATCTACGAA
GCCCTTG---GACGACTGTACCAAGTATGAGATCTGTTCCGGTGGCCAG-
-----------TATGTGACCAAGTCCTGCAACAGTGGCTACTACTGGAAC
AACCAGACAGAGGCCTGCGAGGTGGACAATGGACAGTGCAACGGAGGTGG
A------------------TCGTCATGCACTGATGGTGATCTTAAAGTGG
ACGCCACCAATTGCGCAGGATACTTGGCTTGCTCGAATGGCAAC------
---------------------------------------------TGGGT
GAGCAAGCAGTGCGCCGATGGAGCTTACTTCAATGCCACACTTAAGACTT
GTGTGGAGGACGTCGACGGAGTATGTGTTAACTGCACCGAGGGATCC---
ACC-----------------------------------------------
----------------------------AAACCCTTGGATGACTGTACCA
AGTATGAGATCTGTTCCGGT------------------------------
--------------------------------------------------
--------------------------------------------------
--------------------------------------------------
--------------------------------------------------
--------------------------------------------------
--------------------------------------------------
--------------------------------------------------
--------------------------------------------------
--------------------------------------------------
--------------------------------------------------
--------------------------------------------------
--------------------------------------------------
--------------------------------------------------
--------------------------------------------------
--------------------------------------------------
--------------------------------------------------
-------------------------GGCCAGTATGTGACCAAGTCCTGCA
ACAGTGGCTACTACTGGAACAAACAGACAGAGGCCTGCGAGGTGGACAAT
GGA------------------CAGTGCAACGGAAATGGAACGTCG-----
--------------------------------------------------
--------------------------------------------------
---------------------------------TGCACTGAGAATGAAGT
TAAGGTGAATCCTGCGGATTGCGCCGGATACCTGCAGTGCATAAACGGAA
ACTTTGTGGCCAGGAAGTGCTCCGCTACGCAGTTCTTCAATGCCACACTG
GAGCAATGCGAGGTCGACACTGAGAATGTGTGTATTCCCAAG--------
-ACCTGCGATCCC---------GACTGCTGCGATGTGCCCAACAATTCCA
TCTGGCCCGTGGAGAAGAATTGCTCCGCCTTCTACCAGTGCGTAAATGGC
ATTAAGTACGAACAGCGGTGTTCCAACAATCTGCAATACAATTCGAAAAT
AGAGCAGTGCGACTATCCCGAAAATGTTGACTGCGACGATGGATCGGCGC
CGCCAAGTGGT
>Dpse_GA20212
--------------------------------------------------
--------------------------------------------------
--------------------------------------------------
--------------------------------------------------
--------------------------------------------------
--------------------------------------------------
--------------------------------------------------
--------------------------------------------------
--------------------------------------------------
--------------------------------------------------
--------------------------------------------------
--------------------------------------------------
--------------------------------------------------
--------------------------------------------------
--------------------------------------------------
--------------------------------------------------
--------------------------------------------------
--------------------------------------------------
--------------------------------------------------
--------------------------------------------------
--------------------------------------------------
--------------------------------------------------
--------------------------------------------------
--------------------------------------------------
--------------------------------------------------
--------------------------------------------------
--------------------------------------------------
--------------------------------------------------
--------------------------------------------------
-----------------------------------------ATGTGCAAC
ACCGTTTTGTGTGCTCTATGGACGCTTCTAGTGGTCGCAGCCGCATCTGC
TCAACTGTCGAGTGTTTGCCTCTATGAACCGGACGGGACGCGAGTGCCTG
TGGCGACCCATTGCGGTCGCTTTGCG------------GTATGCCAGCAG
GGAGAAGTGGCTGCCATCGGCAGCTGTCCCCGCGGGCTCCACTTCAATCG
ACAACTGGCCGAGTGCGATTTCCAGTGGCGAGCC----------------
-----------------------------AACTGCTTGGGCCTGTCGCCA
TTTGCAGGCACTAATACCAGGGCAGATGCCGAATGCACCTGCACCTGTTG
CGCCGATGAGTGTCCGGACATTGACGACGATAAGCCAGGTTTAACCACGT
CGGTAACAGAGCCTTGCGACACGGACACGGAGCCGTCAAGCTCAGAACCC
GCCGTCACAAGCTCTACGAACCCCACAGAACCCGATAAGTCCACGGATGG
TGTCTCCGATGAGACCACAACCGATGAGCTCACAACCGACACGAACAATG
CCGTCAACACCACGCCTTCCCCTCCATCTGCTGTGCCCACCTATTGTTCC
AGCCAGCGCGATGAATGTGCCAACCAGACTACCAACGTCAATCTGCAAAT
T------CCCGGAGTGTGCGGAAGGTACATTCAGTGCAGTAATAGATGC-
--------GTCAATGAGATGAGCTGTCCCTCCGGCCTCTACTTTAACCCC
ATAAGCGAATACTGTGACTTCCCGGAGAACGTTAATTGCACACCATCGGT
CATCGCAGACTCCTCAGAAGATATAGAGGGACCCTCGGGAACGACGTGTA
CAAGCCAGGGCGTCTGTGCGGGCATGCGTGACGGCACGCTGCTCGCCGAT
CCC---------GAAACTAATGGATACTTTGTGTGTCAATGCCAATGCCC
CATCGCAATGCCTTGCGACGAGTACACCAAGTTCAATCAGACTGCTCAGG
TCTGCGATTGGGACACGAGCGCCGAATCTACTGCGGTTATCTGTCCCGAC
GGT-----------------------------------------------
--------------------------------------------------
--------------------------------------------------
--------------------------------------------------
--------------------------------------------------
--------------------------------------------------
--------------------------------------------------
--------------------------------------------------
--------------------------------------------------
---------------------------CTGGTCTACAATGCCACCGCGAA
TGAGTGCGATTATCCCGAAGGCTATGTTCCAGAAGTCGCCTGCAACAGCA
CCAGCAACGTGTGCCAGGGCGAGGAGGAAGGAGCTTTGTTCCCGGTCGAT
GGAGTGTGCAACAAGTTCTATAAGTGCAACTACAACTGTGCCGTTGAACA
GCAGTGCCCAAACAACTTGATCTTCAACGTAGAGACTGAGATCTGCGACT
ATCCCCAAAACGTGCAGTGTCAATGGCCTCATACGCCGCCCTCAGGACCG
AACGCCGGACCCTCGGGCATCGCTTGCGAGACCAACGGACGCTGCCTGAA
TGCACGGGAGGGT------------ACCTATTTACCATCCGAGATTAGTT
GCAATGGATATGTCATCTGCCAATGCGAGTGCGAGGTCGAGTTGACGTGT
CCCGATGGC---------------TTGTACTGGGACCAGGACCTATTGAC
TTGCAACTACAGCATAAACGTCAATTCCTTTTCTCTGTGCCTTACGGTTT
CTATTCTCGTTGGC------------------------------------
------------TCACTGAATGCAGAATGTTGCAAAGACGGCGATAAAAA
GATCGACGAGGATGATTGCACCAAGTATTATGCCTGCTGCACCGGCAAG-
-----------TTCGTTCAGAAGTCTTGTGATAGTGGGGACTGGTGGAAC
TGGCGAACCGGCGAGTGTGAAAAAGACTTCGGCGAGTGCAACTCCTGCGA
GACC---------------CCGACGTGTACCGAAGGTGAATTGGAAGAGA
ACCCCTCAGACTGCGCAGGATATCTTGAGTGTGAGAACGGAATC------
---------------------------------------------TTTGT
GATCAAGAAGTGTCCCGATCAGTATTACTTCAATACCACACTTAATAAGT
GTGTTGAGGACACCTCTGGAGTGTGCGTTGGATGTGTGGAGGGAAGCACT
AAGGCGGAC-----------------------------------------
-------------------------------TCAGATGGAGACTGTACAA
AGTATGAAGTCTGCTCAAGT------------------------------
--------------------------------------------------
--------------------------------------------------
--------------------------------------------------
--------------------------------------------------
--------------------------------------------------
--------------------------------------------------
--------------------------------------------------
--------------------------------------------------
--------------------------------------------------
--------------------------------------------------
--------------------------------------------------
--------------------------------------------------
--------------------------------------------------
--------------------------------------------------
--------------------------------------------------
--------------------------------------------------
-------------------------GGAAAGTATGTATCCAAATCGTGTG
GCACCGGAGATTACTGGAACGCACTTAAAGGCAAATGCGAAAAGGACAAT
GGA------------------GAGTGCAATGGAAACAGCACA--------
--------------------------------------------------
--------------------------------------------------
---------------------------------TGTACAGAGGGACAACA
GGAGGTGAATCCCGCAGACTGCGCTGGATATTTGGAGTGTATCCATGGAA
GCTTGGTTGCTAGAAAGTGTCCAGACTTGAACTACTTCAATGTGACAGAG
AATAAGTGTGTTCTGGACACCGAAGGCGTTTGCATCAGCAAA--------
-GTCTGCGACCCA---------GAGTGCTGCGATAAATCCAACAATTGGA
TGGGGCCTGTAGATAAGAATTGTTCTGCCTTCATCCAATGTGTCTATGGC
ATCAAATTTGAACAAAGGTGTCCGAATAACCTGCAGTTCAATCCATCCAC
GCTTGACTGTGACTTCCCTGAGAATGTGAAATGTGATGACGGTTCTGCGC
CACCCAGCGGT
>Dmel_CG17826
--------------------------------------------------
--------------------------------------------------
--------------------------------------------------
--------------------------------------------------
--------------------------------------------------
--------------------------------------------------
--------------------------------------------------
--------------------------------------------------
--------------------------------------------------
--------------------------------------------------
--------------------------------------------------
--------------------------------------------------
--------------------------------------------------
--------------------------------------------------
--------------------------------------------------
--------------------------------------------------
--------------------------------------------------
--------------------------------------------------
--------------------------------------------------
--------------------------------------------------
--------------------------------------------------
--------------------------------------------------
--------------------------------------------------
--------------------------------------------------
--------------------------------------------------
--------------------------------------------------
--------------------------------------------------
--------------------------------------------------
--------------------------------------------------
-----------------------------------------ATGGCCCAA
TCCAGAACTAAACACTATGGAGTGGCCCTGTGCCTAATAATTTCCCTCTT
TATGGGATCGTCAAGTGCTGTGTGCTGCTCGGAGGGCGACACAAAAGTGG
ATGCGGATGATTGTACCAAGTATCTG------------ATCTGCTGTCAC
GGCGAATTTGTATCCAAG---TCGTGTGCAAGCGGATCCTATTGGAATTC
GGAGTTAAATATCTGTGTCGTGGATGATGGTCAA----------------
--------------------------TGCAGACCTCCAACCTGTGTGGAT
GGAGAAATTACACCGAATCCAGATGACTGTGCCGGCTATTTAGAGTGCGT
GGACGGAATCATAGTGATCCTGACCTGTCCAGATGGCGATTACTTCAATT
CGACCCTAAATCGGTGCGTTGAAGATACCTGCGGCGTGTGCAACGGAAAT
GGAACGACATGCACTGATGGCGAACTTAAGGTGGACCCCACCAATTGCGC
AGGCTACTTGGCTTGCTCGAACGGTAACTGGGTGAGCAAGCAGTGCGCTG
ACGGAGCTTACTTCAAT---------GCCATACTGGAGACTTGTGTACAA
GACGACGAGGGAATATGCGTCAATTGTAAAGAGGGATCTACAAAACCC--
-------TTGGCCGACTGTACCATGTATGAGATCTGTTCCGGTGGCAAG-
--------TATGTGACCAAGTCCTGCGACAGTGGTTACTACTGGAACAGC
CAATCAGAGGTCTGCGATGTGGATAATGGTCAG-----------------
-------------------------TGCAATGGAAATGGAACGACATGCA
CTGATGGCGAACTTAAGGTGGACCCCACCAAT------------------
---------------TGCGCAGGCTACTTGGCTTGCTCGAACGGTAACTG
GGTGAGCAAGCAGTGCGCCGACGGAGCTTACTTCAATGTCACTCTGGAGA
CTTGTGTACAAGACGACGAGGGAATATGTGTCAATTGTAAAGAGGGATCT
--------------------------------------------------
--------------------------------------------------
--------------------------------------------------
--------------------------------------------------
--------------------------------------------------
--------------------------------------------------
--------------------------------------------------
--------------------------------------------------
--------------------------------------------------
--------------------------------------------------
--------------------------------------------------
--------------------------------------ACAAAACCCTTG
GCCGACTGTACCATGTATGAGATCTGTTCCGGTGGCAAGTATGTGACCAA
GTCCTGCGACAGTGGTTACTACTGGAACAGCCAATCAGAGGTCTGCGATG
TG------------------------------------------------
------------------GATAATGGTCAGTGCAATGGAAATGGAACGAC
ATGCACTGATGGC------------GAACTTAAGGTGGACCCCACCAATT
GCGCAGGCTACTTGGCTTGCTCGAACGGTAACTGGGTGAGCAAGCAGTGC
GCCGACGGA---------------GCTTACTTCAATGCCACACTGGAGAC
TTGTGTACAAGACGAC----------------------------------
--------------------------------------------------
------------GAGGGAATATGTGTCAATTGTAAAGAGGGATCTACAAA
ACCCTTG---GCCGACTGTACCATGTATGAGATCTGTTCCGGTGGCAAG-
-----------TATGTGACCAAGTCCTGCGACAGTGGTTACTACTGGAAC
AGCCAATCAGAGGTCTGCGATGTGGATAATGGTCAGTGCAATGGAAATGG
A------------------ACGACATGCACTGATGGCGAACTTAAGGTGG
ACCCCACCAATTGCGCAGGCTACTTGGCTTGCTCGAACGGTAAC------
---------------------------------------------TGGGT
GAGCAAGCAGTGCGCCGACGGAGCTTACTTCAATGCCACACTGGAGACTT
GTGTACAAGACGACGAGGGAATATGTGTCAATTGTAAAGAGGGATCT---
ACA-----------------------------------------------
----------------------------AAACCCTTGGCCGACTGTACCA
TGTATGAGATCTGTTCCGGT------------------------------
--------------------------------------------------
--------------------------------------------------
--------------------------------------------------
--------------------------------------------------
--------------------------------------------------
--------------------------------------------------
--------------------------------------------------
--------------------------------------------------
--------------------------------------------------
--------------------------------------------------
--------------------------------------------------
--------------------------------------------------
--------------------------------------------------
--------------------------------------------------
--------------------------------------------------
--------------------------------------------------
-------------------------GGCAAGTATGTGACCAAGTCCTGCG
ACAGTGGTTACTACTGGAACAGCCAGTCAGAGGTCTGCGATGTGGATAAT
GGT------------------CAGTGCAACGGAAATGGAACGACA-----
--------------------------------------------------
--------------------------------------------------
---------------------------------TGCACTGAGAATGAGGT
TAAGGTGAATCCTGCGGACTGCGCCGGATACCTACAGTGCATAAACGGAG
TCTTTGTGGCCAGGAAGTGCTCCGCTACGCAGTTCTTCAATACCACACTG
AAGGAATGCGAGGTCGACACAGAGAATGTGTGCATTCCCAAA--------
-ACCTGCGATCCC---------GACTGCTGCGATGTGCCCAACAATTCCA
TCTGGCCCGTGGAGAAAAATTGCTCCGCCTTCTACCAGTGCGTAAATGGT
AACAAATATGAGCAGCGGTGCTCCAACAACCTGCAATACAATTCAATAAT
AGAGCAGTGCGATTATCCCGAAAATGTTCAATGCGACGATGGATCTGCAC
CGCCAAGTGGT
>Dsim_GD14343
--------------------------------------------------
--------------------------------------------------
--------------------------------------------------
--------------------------------------------------
--------------------------------------------------
--------------------------------------------------
--------------------------------------------------
--------------------------------------------------
--------------------------------------------------
--------------------------------------------------
--------------------------------------------------
--------------------------------------------------
--------------------------------------------------
--------------------------------------------------
--------------------------------------------------
--------------------------------------------------
--------------------------------------------------
--------------------------------------------------
--------------------------------------------------
--------------------------------------------------
--------------------------------------------------
--------------------------------------------------
--------------------------------------------------
--------------------------------------------------
--------------------------------------------------
--------------------------------------------------
--------------------------------------------------
--------------------------------------------------
--------------------------------------------------
-----------------------------------------ATGGCCCAA
TCCAGAACTAAACACTATGGAGTGGCCCTGTGCCTAATAATTTCCCTCTT
CGTGGGATCGTCCAGTGCTGCGTGCTGCTCGGAGGGCGACACAAAAGTGG
ATCCGGATGATTGCACCAAGTATCTG------------ATCTGCTGCCAC
GGCGAATTTGTATCCAAG---TCGTGTGCAAGCGGATCCTATTGGAATTC
GGAGATAGAAATCTGTGTCGTGGATGATGGCCAA----------------
--------------------------TGTAGGCCTCCAACCTGTGTGGAT
GGCGAAATTACGCCGAATCCGGATGACTGTGCCGGCTATTTAGAGTGCGT
AAACGGAAACGAAGTGATCCTGACCTGTCCGGATGGCGACTACTTCAATT
CGACCCTGAATCAGTGCGTTGAAGATACCTGCGGCGTGTGC---------
---ATAAGCTGCACCGAGGGCAGCAAAAAGGCCGAT--------------
--------------------------------------------------
--------------------------------------------------
--------------------------------------------------
-------CTCAACGATTGCTCCAAGTTCCAGATATGTGTCAACGGAAAG-
--------TACGTGTCTCAATCTTGTGCCGCCGGATATTACTGGAATTCA
TTAAACAAGGAGTGCGAAGTGGATGAGGGCCAG-----------------
-------------------------TGCAACGGAAATGGAACGATATGTA
CTGATGGCGAACTTAAGGTGGACCCCACCAAT------------------
---------------TGCGCAGGCTACTTGGCTTGCTCGAACGGTAACTG
GGTGAGCAAGCAGTGCGCCGACGGAGCTTACTTCAATGTCACCTTGGAAT
CTTGTGTACCAGACGACGAGGGAATATGCGTCAATTGTAACGAGGGATCT
--------------------------------------------------
--------------------------------------------------
--------------------------------------------------
--------------------------------------------------
--------------------------------------------------
--------------------------------------------------
--------------------------------------------------
--------------------------------------------------
--------------------------------------------------
--------------------------------------------------
--------------------------------------------------
--------------------------------------ACAAAACCCTTG
GCCGACTGTACCATGTATGAGATCTGTTCCGGCGGCAAGTATGTGACCAA
GTCCTGCGACAGTGGTTACTACTGGAACAACCAGACAGAGGTCTGCGAAG
TG------------------------------------------------
------------------GATGAAGGTCAGTGCAACGGAAATGGAACGAC
GTGCACTGATGGC------------GAACTTAAGGTGGACCCCACCAACT
GCGCAGGCTACTTGGCTTGCTCGAACGGTAACTGGGTGAGCAAGCAATGC
GCCGACGGA---------------GCTTACTTCAATGTCACACTGGAGTC
TTGTGTACCAGACGAC----------------------------------
--------------------------------------------------
------------GAGGGAATATGCGTCAACTGTAACGAGGGATCTACAAA
ACCCTTG---GCCGACTGTACCATGTATGAGATCTGTTCCGGCGGCAAG-
-----------TATGTGACCAAGTCCTGCGACACTGGTTACTACTGGAAC
AACCAGACAGAGGTCTGCGATGTGGATGAAGGTCAGTGCAACGGAAATGG
A------------------ACGACGTGCACTGATGGCGAACTTAAGGTGG
ACCCCACCAACTGCGCAGGCTACTTGGCTTGCTCGAACGGTAAC------
---------------------------------------------TGGGT
GAGCAAGCAATGCGCCGACGGAGCTTACTTCAATGTCACACTGGAGTCTT
GTGTACCAGACGACGAGGGAATATGCGTCAATTGTAACGAGGGATCT---
ACA-----------------------------------------------
----------------------------AAACCCTTGGCCGACTGTACCA
TGTATGAGATCTGTTCCGGC------------------------------
--------------------------------------------------
--------------------------------------------------
--------------------------------------------------
--------------------------------------------------
--------------------------------------------------
--------------------------------------------------
--------------------------------------------------
--------------------------------------------------
--------------------------------------------------
--------------------------------------------------
--------------------------------------------------
--------------------------------------------------
--------------------------------------------------
--------------------------------------------------
--------------------------------------------------
--------------------------------------------------
-------------------------GGCAAGTATGTGACCAAGTCCTGCG
ACAGTGGTTACTACTGGAACAACCAGACAGAGGTCTGCGAAGTGGATAAT
GGT------------------CAGTGCAACGGAAATGGAACGACG-----
--------------------------------------------------
--------------------------------------------------
---------------------------------TGCACTGAGAATGAGGT
AAAGGTGAATCCTGCGGACTGCGCCGGATACCTGCAGTGCATAAACGGAA
ACTTTGTGGCCAGGATGTGCTCCGCTACGCAGTTCTTCAATGCCACACTG
AATGAATGTGAGGTCGACACACAGAATGTGTGCATTCCGAAA--------
-ACCTGCGATCCC---------GACTGCTGCGATGTGCCCAACAACTCCA
TCTGGCCCGTGGAGAAAAATTGCTCCGCCTTCTACCAGTGCGTAAATGGT
AACAAATATGAGCAGCGCTGCTCCAACAACCTGCAATACAATTCATTAAT
AGAGCAGTGCGATTATCCTGAAAATGTTAAATGCGACGATGGATCTGCAC
CGCCGAGTGGT
>Dsec_GM25311
--------------------------------------------------
--------------------------------------------------
--------------------------------------------------
--------------------------------------------------
--------------------------------------------------
--------------------------------------------------
--------------------------------------------------
--------------------------------------------------
--------------------------------------------------
--------------------------------------------------
--------------------------------------------------
--------------------------------------------------
--------------------------------------------------
--------------------------------------------------
--------------------------------------------------
--------------------------------------------------
--------------------------------------------------
--------------------------------------------------
--------------------------------------------------
--------------------------------------------------
--------------------------------------------------
--------------------------------------------------
--------------------------------------------------
--------------------------------------------------
--------------------------------------------------
--------------------------------------------------
--------------------------------------------------
--------------------------------------------------
--------------------------------------------------
-----------------------------------------ATGGCCCAG
TCCAGAACTAAACACTATGGAGTGGCCCTGTGCCTTATAATTTCCCTCTT
CGTGGGATCGTCAAGTGCTGTGTGCTGCTCGGAGGGCGACACCAAAGTGG
ATGCGGATGATTGCACCAAGTATCTG------------ATCTGCTGTCAC
GGCGAATTTGTATCCAAG---TCGTGTGCAAGCGGATCCTATTGGAATTC
GGAGATAGAAATCTGTGTCGTGGATGATGGCCAA----------------
--------------------------TGTAGGCCTCCAACCTGTGTGGAT
GGCGAAATTACGCCGAATCCGGATGACTGTGCCGGCTATTTAGAGTGCGT
AAACGGAAACGAAGTGATCCTGACCTGTCCGGATGGCGACTACTTCAATT
CGACCCTGAATCAGTGCGTTGAAGATACCTGCGGCGTGTGC---------
---ATAAGCTGCACCGAGGGCAGCAAAAAGGCCGAT--------------
--------------------------------------------------
--------------------------------------------------
--------------------------------------------------
-------CTCAACGATTGCTCCAAGTTCCAGATATGCGTCAACGGAAAG-
--------TACGTGCCTCAATCTTGTGCCGCCGGATATTACTGGAATGTA
TTAAACAAGGAGTGTGAAGTGGATGATGGTCAG-----------------
-------------------------TGCAACGGAAATGGAACGACGTGCA
CTGATGGCGAACTTAAGGTGGACCCCACCAAC------------------
---------------TGCGCAGGCTACTTAGCTTGCTCGAACGGTAACTG
GGTGAGCAAGCAGTGCGCCGACGGAGCTTACTTCAATGTCACCTTGGAGT
CTTGTGTACCAGACGACGAGGGAATATGCGTCAAGTGTAACGAGGGATCT
--------------------------------------------------
--------------------------------------------------
--------------------------------------------------
--------------------------------------------------
--------------------------------------------------
--------------------------------------------------
--------------------------------------------------
--------------------------------------------------
--------------------------------------------------
--------------------------------------------------
--------------------------------------------------
--------------------------------------ACAAAACCCTTG
GCCGACTGTACCATGTATGAGATCTGTTCCGGCGGCAAGTATGTGACCAA
GTCCTGCGACACTGGTTACTACTGGAACCACCAGTCAGAGGTCTGCGATG
TG------------------------------------------------
------------------GATAATGGTCAGTGCAACGGAAATGGAACGAC
GTGCACTGATGGC------------GAACTTAAGGTGGACCCCACCAACT
GCGCAGCCTACTTGGCTTGCTCGAACGGTAACTGGGTGAGCAAGCAGTGC
GCCGACGGA---------------GCTTACTTCAATGTCACCTTGGAGTC
TTGTGTACCAGACGAC----------------------------------
--------------------------------------------------
------------GAGGGAATATGCGTCAAGTGTAACGAGGGATCTACAAA
ACCCTTG---GCCGACTGTACCATGTATGAGATCTGTTCCGGCGGCAAG-
-----------TATGTGACCAAGTCCTGCGACACTGGTTACTACTGGAAC
CACCAGTCAGAGGTCTGCGATGTGGATAATGGTCAGTGCAACGGAAATGG
A-------------------------------------------------
--------------------------------------------------
--------------------------------------------------
--------------------------------------------------
--------------------------------------------------
--------------------------------------------------
--------------------------------------------------
--------------------------------------------------
--------------------------------------------------
--------------------------------------------------
--------------------------------------------------
--------------------------------------------------
--------------------------------------------------
--------------------------------------------------
--------------------------------------------------
--------------------------------------------------
--------------------------------------------------
--------------------------------------------------
--------------------------------------------------
--------------------------------------------------
--------------------------------------------------
--------------------------------------------------
--------------------------------------------------
--------------------------------------------------
--------------------------------------------------
--------------------------------------------------
---------------------------------------ACGACG-----
--------------------------------------------------
--------------------------------------------------
---------------------------------TGCACTGAGAATGAGGT
TAAGGTGAATCCTGCGGACTGCGCCGGATACCTGCAGTGCATAAACGGAA
ACTTTGTGGCCAGGAAGTGCTCCGCTTCGCAGTTCTTCAATGCCACACTG
AATGAATGTGAGGTCGACACACAGAATGTGTGCATTCCCAAA--------
-ACCTGCGATCCC---------GACTGCTGCGATGTGCCCAACAATTCCA
TCTGGCCCGTGGAGAAAAATTGCTCCGCCTTCTACCAGTGCGTAAATGGT
AACAAATATGATCAGCGGTGCTCCAACAACCTGCAATACAATTCAGTAAT
AGAGCAGTGCGATTATCCTGAAAATGTTAAATGCGACGATGAATCTGCAC
CGCCGAGTGGT
>Dvir_GJ11407
--------------------------------------------------
--------------------------------------------------
--------------------------------------------------
--------------------------------------------------
--------------------------------------------------
--------------------------------------------------
---------------------------ATGTAT-----------------
--------------------------------------------------
--------------------------------------------------
--------------------------------------------------
--------------------------------------------------
--------------------------------------------------
--------------------------------------------------
--------------------------------------------------
--------------------------------------------------
--------------------------------------------------
--------------------------------------------------
--------------------------------------------------
--------------------------------------------------
--------------------------------------------------
--------------------------------------------------
--------------------------------------------------
--------------------------------------------------
--------------------------------------------------
--------------------------------------------------
--------------------------------------------------
--------------------------------------------------
--------------------------------------------------
--------------------------------------------------
--------------------------------------CTCGCACTGTTA
AAAATACGCCAACACTACGTGCTCCTGATATGCCTTCTATTTTGGCTAAG
CGCCGAATCATTGGCCTCAAGTTGTTGCAAAGAAGGCGAAACCCAGGAAG
ATCCCATTGATTGCCTCAGCTACTAT------------GTCTGTTGCAGT
GGAGTGTTTGTTCACAAG---ACTTGCGGAAGCGGAAACTATTGGAACTC
GAAAGTAGAATCATGTCAACCGAATAACGGCCAG----------------
--------------------TGTTGCCCCGGTGCAGGCGAGTGCACGGAA
AACGAACTACACGTCGATCCGCAAGATTGTGCCGCCTATTACCTGTGTGT
TATGGGACAATTTGTGAGACAAAAGTGTGCAAGCGGTGCTTACTTTGATA
CCACAATCAAGGCTTGTGTTGTCGATACCGAAGGCTTCAGTAGGAAAAAG
TCGTTTAACAAGAAGTGTGCAAAAATGACTTACAATCGAAAATTAAACTA
CGGGTATCACCTTTTAATTGCAATGGCACTTGTCATTGGAGCTCTGGCTG
ACGATTGCTGTCAAAGT---------------------------------
---------------------------------GGAGACACCAAGGCGGA
T------GAAGACGACTGCACCAAGTATTATGCCTGCTGTACTGGCCAA-
--------TTCGTTCATAAGTCTTGCCCCAGCGGAGAATACTGGAACTCA
CAAAGCGCCAGTTGTGAAACAGACAATGGTCAG-----------------
-------------------------TGCGTTCCCTGC------ACATGCA
CAGAGGGAGAGACCCAGTCAGACCCAGAAGAC------------------
---------------TGCACCAAATATCTGATCTGCAAGAACGGAGAGTT
CGTATCGGCCTCCTGCGATAGCGGAGACTACTGGAACTCCCAGAGCGGCA
AGTGTGAGAAGGATAACGGCCAGTGCATTCCCTGCACATGCACAGAGGGA
--------------------------------------------------
--------------------------------------------------
--------------------------------------------------
--------------------------------------------------
--------------------------------------------------
--------------------------------------------------
--------------------------------------------------
--------------------------------------------------
--------------------------------------------------
--------------------------------------------------
--------------------------------------------------
--------------------------------GAGACTCAGACGGACTCT
ACAGACTGCACTAAATATCTAATCTGCAAGAACGGAGCGTTTGTATCCGC
TTCCTGTGATAGCGGAGACTACTGGAACTCCCAGAGTGGCAAGTGTGAGA
AG------------------------------------------------
------------------GATAACGGCCAG------TGCATTCCCTGCAC
ATGCACAGAGGGA------------GAGACTCAGACGGACTCTACAGACT
GCACTAAATATCTAATCTGCAAGAACGGAGCGTTTGTATCCGCTTCCTGT
GATAGCGGA---------------GACTACTGGAACTCCCAGAGTGGCAA
GTGTGAGAAGGATAACGGC-------------------------------
--------------------------------------------------
------------CAGTGCGTTCCTCAAACATGTACAGAGGGAGAGACTAA
AGCGAACCCAACAGACTGCACTAAATATCAGGTGTGCAAGGACGGAGCA-
-----------TTTGTATCCGCTTCCTGTGATAGCGGAGACTATTGGAAC
TCCCAGAGTGGCAAGTGTGAGAAGGATAACGGCCAGTGCGTTCCAACAAC
A-------------------------------------------------
--------------------------------------------------
--------------------------------------------------
--------------------------------------------------
--------------------------------------------------
--------------------------------------------------
--------------------------------------------------
--------------------------------------------------
--------------------------------------------------
--------------------------------------------------
--------------------------------------------------
--------------------------------------------------
--------------------------------------------------
--------------------------------------------------
--------------------------------------------------
--------------------------------------------------
--------------------------------------------------
--------------------------------------------------
--------------------------------------------------
--------------------------------------------------
--------------------------------------------------
--------------------------------------------------
--------------------------------------------------
--------------------------------------------------
--------------------------------------------------
--------------------------------------------------
--------------------------------------------------
--------------------------------------------------
--------------------------------------------------
---------------------------------TGCACAGATGGTGAAAT
TGAAGTTAATCCTGCTGATTGTGCCGGATACTTTGAGTGTGTGGATGGCA
CGATGGTCAGAAGGAAGTGCGCCAGCCAAACCTATTTCGATACGAATCTA
AAGGCTTGTGTTATCGACACTGACGGCGTGTGCATTCCCAAG--------
-GTTTGCGATCCC---------GAGTGCTGTGATGTTCCCAATGACTGGA
TCGGCCCCGTCGATAAGAACTGTTCCGCATTCATTCACTGTCTCTACGGC
CACTTGATCCTGCAAACCTGTCCAAACAATCTGCAGTTCAATAATCTAAC
AAAGGAATGCGACTATCCCGATGTAGTCAAATGCGACGATGGCAGTCCGC
CACCCAGCGGA
>Dsim_Muc68E
---------------------------------ATGAATGCACAAAGCAC
AGGTATCATTTCACCAAATGCTTCTGTGCAACTCGAACGTAAGGCGGTAG
TGATGAAGAATAAAAAGTTTAATTTTAAGCAATTTGTAATATGTGTTGCG
GTGACTGTAGTACTTACAAAAATAGTGCACGTAAAATCAGAACATCAACA
GTCATTACAAAAGCAAAGTAATCAC---------TACGATAGTGGTACTA
AGTTTATAAAAGCTCGGACAAGTGAAAAAGTTAACCACATCCATTTAAAC
AAAAACGATGACACGGCATCAAAGCTGAATATT-----------------
--------------------------------------------------
--------------------------------------------------
--------------------------------------------------
--------------------------------------------------
--------------------------------------------------
--------------------------------------------------
--------------------------------------------------
--------------------------------------------------
--------------------------------------------------
--------------------------------------------------
--------------------------------------------------
--------------------------------------------------
--------------------------------------------------
--------------------------------------------------
--------------------------------------------------
--------------------------------------------------
--------------------------------------------------
--------------------------------------------------
--------------------------------------------------
--------------------------------------------------
--------------------------------------------------
--------------------------------------------------
--------------------------------------GGAGCACCATAC
TACTATCAAAGAAACATAACGAATCCAACAAAAACCAAATCGCCAACGGT
TGAATTAGAAAATGCTAGCAAAGATAGTTCGGGAATTGAAACTACGGTAG
AAGATTCAACACCGATTCCTGAGGAA------------TCTACCACTGTC
CCCCAGGACACAACTAAT---GATCCTGACGGGAGCACCACAAGTGAAGA
CGACACAACTGTTACAACC-------------------------------
--------------------------------------------------
--------------------------------------------------
--------------------------------------------------
--------------------------------------------------
--------------------------------------------------
--------------------------------------------------
--------------------------------------------------
--------------------------------------------------
----------GAGACGACCACCGAAAAACCTGAGGATGATACTACGGTA-
--------GAAGATTCAACACCGATTCCTGAGGAATCTACCACTGTCCCC
CAGGACACAACTAATGATCCTGACGGGAGCACC-----------------
-------------------------ACAAGTGAAGACGACACAACTGTTA
CAACCGAGACGACCACCGAAAAACCTGAGGAT------------------
---------------GATACTACGGTAGAAGATTCAACACCGATTCCTGA
GGAATCTACCACTGTCCCCCAGGACACAACTAAT----------------
--------------------------------------------------
--------------------------------------------------
--------------------------------------------------
--------------------------------------------------
--------------------------------------------------
--------------------------------------------------
--------------------------------------------------
--------------------------------------------------
--------------------------------------------------
--------------------------------------------------
--------------------------------------------------
--------------------------------------------------
--------------------------------------------------
--------------------------------------------------
----GATCCTGACGGGAGCACCACAAGTGAAGACGACACAACTGTTACAA
CC------------------------------------------------
------------------GAGACGACCACCGAAAAACCTGAGGATGATAC
AACGGTAGAAGAT------------TCAACACCGATTCCTGAGGAATCTA
CCACTGTCCCCCAGGACACAACTAATGATCCTGAAGGGAGCACCACGAGT
GAAGACGAC---------------ACAACTGTTACAATCGAGACGACTAC
CAAAAAACCTGCGGAT----------------------------------
--------------------------------------------------
---------------------------------GATACTACTACACCGAT
TCCTGAC---ACATCTACTACTATAACCCAGGACACAACAACAGACGAA-
-----------AGTAGCACGGTTGTGACTACGACAAAT------------
--------------------------------------------------
--------------------------------------------------
--------------------------------------------------
--------------------------------------------------
-------------------ATTCCCGAGGAGAGCACAACGTTAGACGATT
CTACCCTATCACCTGGGGAAAACAGTACTGCAGGACAAGTTTCCACAAGT
--------------------------------------------------
--------------------------------------------------
--------------------------------------------------
--------------------------------------------------
--------------------------------------------------
--------------------------------------------------
--------------------------------------------------
--------------------------------------------------
--------------------------------------------------
--------------------------------------------------
--------------------------------------------------
--------------------------------------------------
--------------------------------------------------
--------------------------------------------------
--------------------------------------------------
--------------------------------------------------
--------------------------------------------------
--------------------------------------------------
--------------------------------------------------
-------------------------TCCACGCCAGTATACGATACTACGA
GTAGTCCAATTCCATCTTCCTCAAGATCCACAACCTTAGAACCCTCATCA
AGT------------------TCATCCCCTGAAACCACAACTTCAAGTTT
ACCA----------------------------------------------
--------------------------------------------------
---------------------CCATTTTCTTGTAGTACCGGGTATCAATA
TTTACCCCACCCAACAAATTGTCACAAATATATTCACTGCAGCAACGGAA
ATGAACTAATTATGGAGTGCCCAGCTAATCTTTACTGGGACTATCACAAA
TTTGTTTGCAGTGGAGACTCAGGT---GTTTGCTACAACGAC--------
-GATGAAAATGCCAATCCAGAGGAGAAGGTTTGCGGACCTGGAGTGGATT
TCCTTGCACATCCAACGGACTGCACCATGTATTTGCAGTGTAGCAATGGC
GTGGCATTGGAGCGCAAGTGTCCAGATCCGCTGTATTGGAACCCGGAGAT
AAAGTCATGTGATTGGTCCAAT---AAATACTGCACAAATCTTCGGGCGA
GTCAATCG---
>Dmel_Muc68E
---------------------------------ATGATTGCACAAAGCAC
AGGTATCATTTCAACAAATGCTTCTGTGCAACTCGAAAGTAAGGCGGTAG
AGATGAAGAATAAAAAGTGGAATTTTAGGGAATTTATAATATGTGTTGCG
GTGACAGTAGTACTTACAAAAATAGTGCACGTAAAAACTCAACATCAACA
GTCATTACAAAAACTAAGTAATCAATACGTGATACGTGATGGTGATACTC
AGTATATAAAATCTCGGACAAGTGAAAAAGTTAGCCAATTAAACTTAAAC
AAAAACAATGACACGGCATCAAAACTGAAAATTGGCGCACCATACTACTA
TCAAATAAAAATAACCAGTCCCACCAAAATCAAATCGCTACCG---GTTG
AAGTAGAAAATGATAGAAAAGATAGTTCGGGAATTGATACTACGGTAGAA
GATTTAACACCGATTCCTGAGGAAACTACCACTGTCGCCCAGGAAACAAC
TTATGATCCTGAAGGGAGCACCACGAGAGAAGACGACACAACTGTTGCAA
TCGAGACAACTACCGAAAAACCTGAGGATGATACAACTGTAGAAGATTCA
ACACCGATTCCTGAGGAATCTACCACTGTCGCCCAGGAAACAACTTATGA
TCCTGAAGGGAGCACCACGAGAGAAGACGACACAACTGTTGCAATCGAGA
CAACTACCGAAAAACCTGAGGATGATACAACTGTAGAAGATTCAACACCG
ATTCCTGAGGAATCTACCACTGTCGCCCAGGAAACAACTTATGATCCTGA
AGGGAGCACCACGAGAGACGACGAGACAACTGTTGCTATCGAGACAACTA
CCGAAAAACCTGAGGATGATACAACTGTAGAAGATTCAACACCGATTCCT
GAGGAATCTACCACTGTCGCCCAGGAAACAACTTATGATCCTGAAGGGAG
CACCACGAGAGAAGACGACACAACTGTTGCAATCGAGACAACTACCGAAA
AACCTGAGGATGATACAACTGTAGAAGATTCAACACCGATTCCTGAGGAA
TCTACCACTGTCGCCCAGGAAACAACTTATGATCCTGAAGGGAGCACCAC
GAGAGAAGACGACACAACTGTTGCAATCGAGACAACTACCGAAAAACCTG
AGGATGATACAACTGTAGAAGATTCAACACCGATTCCTGAGGAATCTACC
ACTGTCGCCCAGGAAACAACTTATGATCCTGAAGGGAGCACCACGAGAGA
AGACGACACAACTGTTGCAATCGAGACAACTACCGAAAAACCTGAGGATG
ATACAACTGTAGAAGATTCAACACCGATTCCTGAGGAATCTACCACTGTC
GCCCAGGAAACAACTTATGATCCTGAAGGGAGCACCACGAGAGAAGACGA
CACAACTGTTGCAATCGAGACAACTACCGAAAAACCTGAGGATGATACAA
CTGTAGAAGATTCAACACCGATTCCTGAGGAATCTACCACTGTCGCCCAG
GAAACAACTTATGATCCTGAAGGGAGCACCACGAGAGAAGACGACACAAC
TGTTGCAATCGAGACAACTACCGAAAAACCTGAGGATGATACTACGGCAG
AAGATTCAACACCGATTCCTGAGGAA------------TCTACCACTGTC
GCCCAGGACACAACTAAT---GATCCTGAAGGGAGCACCACGAGAGAGGA
CGACACAACTGTTGCAATAGAGACAACTACCGAAAAACCTGAGGATGATA
CTACGGCAGAAGATTCAACACCGATTCCTGAGGAATCTACCACTGTCGCC
CAGGAAACAACTTATGATCCTGAAGGGAGCACCACGAGAGAAGACGACAC
AACTGTTGCAATAGAGACAACTACCGAAAAACGTGAGGATGATACAACTG
TAGAAGATTCAACACCGATTCCTGAGGAATCTACCACTGTCGCCCAGGAC
ACAACTAATGATCCTGAAGGGAGCACCACGAGAGAGGACGACACAACTGT
TGCAATAGAGACAACTACCGAAAAACCTGAGGATGATACTACGGCAGAAG
ATTCAACACCGATTCCTGAGGAATCTACCACTGTCGCCCAGGAAACAACT
TATGATCCTGAAGGGAGCACCACGAGAGAAGACGACACAACTGTTGCA--
-------ATCGAGACAACTACCGAAAAACCTGAGGATGATACAACTGTA-
--------GAAGATTCAACACCGATTCCTGAGGAATCTACCACTGTCGCC
CAGGAAACAACTTATGATCCTGAAGGGAGCACC-----------------
-------------------------ACGAGAGAAGACGACACAACTGTTG
CAATCGAGACAACTACCGAAAAACCTGAGGAT------------------
---------------GATACTACGGCAGAAGATTCAACACCGATTCCTGA
GGAATCTACCACTGTCGCCCAGGACACAACTAATGATCCTGAAGGGAGCA
CCACGAGAGAGGACGACACAACTGTTGCAATCGAGACAACTACCGAAAAA
CGTGAGGATGATACAACTGTAGAAGATTCAACACCGATTCCTGAGGAAAC
TACCACTGTCGGCCAGGAAACAACTTATGATCCTGAAGGGAGCACCACGA
GAGAGGAAGACACAACTGTTGCAATAGAGACAACTACCGAAAAACCTGAG
GATGATACTACGGCAGAAGATTCAACACCGATTCCTGAGGAATCTACCAC
TGTCGCCCAGGAAACAACTTATGATCCTGAAGGGAGCACCACGAGAGAAG
ACGACACAACTGTTGCAATGGAGACAACTACCGAAAAACGTGAGGATGAT
ACAACTGTAGAAGATTCAACACCGATTCCTGAGGAATCTACCACTGTCGC
CCAGGACACAACTAATGATCCTGAAGGGAGCACCACGAGAGAGGAAGACA
CAACTGTTGCAATAGAGACAACTACCGAAAAACCTGAGGATGATACAACT
GTAGAAGATTCAACACCGATTCCTGAGGAAACTACCACTGTCGGCCAGGA
AACAACTTATGATCCTGAAGGGAGCACCACGAGAGAGGACGACACAACTG
TTGCAATCGATACAACTACCGAAAAACCTGAGGATGATACAACTGTAGAA
GATTCAACACCGATTCCTGAGGAATCTACCACTGTCGCCCAGGACACAAC
TAATGATCCTGAAGGGAGCACCACGAGAGAGGACGACACAACTGTTGCAA
TC------------------------------------------------
------------------GATACAACTACCGAAAAACCTGAGGATGATAC
AACTGTAGAAGAT------------TCAACACCGATTCCTGAGGAATCTA
CCACTATCGCCCAGGAAACAACTTATGATCCTGAAGGGAGCACCACGAGA
GAAGACGAC---------------ACAACTGTTGCAATAGAGACAACTAC
CGAAAAACCTGAGGATGATACAACTGTAGAAGATTCAACACCGATTCCTG
AGGAATCTACCACTGTCGCCCAGGACACAACTAATGATCCTGAAGGGAGC
ACCACGAGAGAGGACGACACAACTGTTGCAATCGATACAACTACCGAAAA
ACCTGAG---GATGATACAACTGTAGAAGATTCAACACCGATTCCTGAG-
-----------GAATCTACCACTGTCGCCCAGGACACAACTAATGATCCT
GAAGGGAGCACCACGAGAGAGGAAGACACAACTGTTGCAATAGAGACAAC
T------------------ACCGAAAAACCTGAGGATGATACAACTGTAG
AAGATTCAACACCGATTCCTGAGGAAACTACCACTGTCGGCCAGGAAACA
ACTTATGATCCTGAAGGGAGCACCACGAGAGAGGACGACACAACTGTTGC
AATCGATACAACTACCGAAAAACCTGAGGATGATACAACTGTAGAAGATT
CAACACCGATTCCTGAGGAATCTACCACTGTCGCCCAGGACACAACTAAT
GATCCTGAAGGGAGCACCACGAGAGAGGACGACACAACTGTTGCAATCGA
TACAACTACCGAAAAACCTGAGGATGATACAACTGTAGAAGATTCAACAC
CGATTCCTGAGGAATCTACCACTGTCGCCCAGGACACAACTAATGATCCT
GAAGGGAGCACCACGAGAGAGGACGACACAACTGTTGCAATCGATACAAC
TACCGAAAAACCTGAGGATGATACAACTGTAGAAGATTCAACACCGATTC
CTGAGGAATCTACCACTATCGCCCAGGAAACAACTTATGATCCTGAAGGG
AGCACCACGAGAGAAGACGACACAACTGTTGCAATAGAGACAACTACCGA
AAAACCTGAGGATGATACAACTGTAGAAGATTCAACACCGATTCCTGAGG
AATCTACCACTGTCGCCCAGGACACAACTAATGATCCTGAAGGGAGCACC
ACGAGAGAGGAAGACACAACTGTTGCAATCGAGACAACTACCGAAAAACC
TGAGGATGATACAACTGTAGAAGATTCAACACCGATTCCTGAGGAAACTA
CCACTGTCGGCCAGGAAACAACTTATGATCCTGAAGGGAGCACCACGAGA
GAAGACGACACAACTGTTGCAATCGAGACAACTACCGAAAAACCTGAGGA
TGATACAACTGTAGAAGATTCAACACCGATTCCTGAGGAAACTACCACTG
TCGCCCAGGAAACAACTTATGATCCTGAAGGGAGCACCACGAGAGACGAC
ACAACTGTTGCAATCGAGACAACTACCGAAAAACCTGAGGATGATACTAC
GGCAGAAGGTTCAACACCGATTCCTGACACATCTACTACTGTTAACCAGG
ACACAACAACAGACGAAAGTAGCACTGTTGTGACTACGACGAATATTCCC
AAGGAGAGCACAACGTTAGGCGATTCTACCCTATCACCGGGAGAAAACAG
TACTGCAGGACAAGTTTCTACAAGTACCACGCTAGTATACGATACCACGA
GTAGTCCAATTCCATCTTCCTCAAGATCCACAACCTTAGAACCCTCATCA
AGT------------------TCTTCCCCTGAAACCACAACTTCAAGTCT
ACCA----------------------------------------------
--------------------------------------------------
---------------------CCATTGTCTTGCAGTACCGGGTATCAATA
TTTACCCCATCCAACAAATTGTCATAAATATATTCACTGCAGCAACGGGC
ATGAACTAATTATGGAGTGCCCAGCTAATCTTTATTGGGACTATCATAAA
TTTGTTTGCAGTGGAGATTCAGGT---GTTTGCTACAACGAC--------
-ACTGAAAATTCCAATCCAGAGGAGAAGGTTTGCGGACCTGGAGTGGATT
TCCTTGCACATCCAACGGACTGCACCATGTATTTGCAGTGTAGTAATGGC
GTGGCATTGGAGCGCAAGTGTCCAGATCCGCTGTATTGGAACCCGGAGAT
AAAGTCATGTGATTGGTCCAAT---AAATATTGCACAAATCTTCGGGCGA
GTCAATCG---
>Deug_Muc68E
---------------------------------ATGAATGCACAAAGCAC
AGGTATCATTTGGTCAAATGCTTCTGTAAAATTCGAACGAAAATCGGTAG
TGATGAATACAAATAGGCTGTCACTTAAAGACTTTATAATATGCCTTCTG
TTAACAGTGATATTTCTTAAAGTAGTACTCGTAAAGTCCGAGAATACTAA
AACCTTAAAAGAACAA------ATT---------ATTCAAGTGGATGGCC
AGTTTAATAAACTTCTGCCAGCAGAAAAAGTTATTCGTTACCTCGAAAAT
AAATACGATCGGGAGTCACCAACTTTCAAAAACCGAGCTATAGTCAATAA
TGTACCGGAAACAGATAACCAAAATAAAACAATCGTAACAAAA---ACAG
TAACGGGATTAACACCAATACCAGACGAAACTACAACAGCTGGGCCTGAG
GATAACACTACCGTAGAGGAATCCACAACGATTCTTGATGAAACTACAAC
AGCTGGATCTGAGGATAACACCATCGTAGAGGAATCCACAACGATTCCTG
ATGAAACTACAACAGCGGGACCTGAGAATAACACTACTGTTGAAGAGTCA
ACAACGATTCCT--------------------------------------
--------------------------------------------------
--------------------------------------------------
--------------------------------------------------
--------------------------------------------------
--------------------------------------------------
--------------------------------------------------
--------------------------------------------------
--------------------------------------------------
--------------------------------------------------
--------------------------------------------------
--------------------------------------------------
--------------------------------------------------
--------------------------------------------------
--------------------------------------------------
--------------------------------------------------
-------------GAAGAAACTACAACAGCTGGACCTGAGGATGACACTA
CCGTAGAGGACTCCACAACGATTCCTGACGAAACA---------------
---ACAACAGCTGGACCTGAGGATGACACTACCGTAGAGGACTCCACAAC
GATTCCTGATGAAACTACAACAGCTGGACCTGAGGATGACACTACTGTTG
AAGAGTCAACAACGATTCCTGACGAA------------ACTACAACAGCT
GGACCTGAGGATGACACT---ACCGTAGAGGACTCCACAACGATTCCTGA
TGAAACTACAACAGCTGGACCTGAGGATGACACT----------------
--------------------ACTGTTGAAGACTCAACAACGATTCCTGAC
GAAACTACAACAGCTGGACCTGAGGATGACACTACCGTAGAGGACTCCAC
AACGATTCCTGATGAAACTACAACAGCTGGACCTGAGGATGACACTACTG
TTGAAGAGTCAACAACGATTCCTGACGAAACTACAACAGCTGGA------
------------CCTGAGGATGACACTACTGTAGAGGACTCAACAACGAT
TCCTGATGAAACTACAACAGCTGGACCTGAGGATGACACTACCGTAGAGG
ACTCCACAACGATTCCT------------------GATGAAACTACAACA
GCTGGGCCTGAGGATGACACTACTGTTGAAGAGTCAACAACGATTCCT--
-------GACGAAACTACAACAGCTGGACCTGAGGATGACACTACCGTA-
--------GAGGACTCCACAACGATTCCTGATGAAACTACAACAGCTGGA
------------------CCTGAGGATGACACT-----------------
-------------------------ACTGTTGAAGACTCAACAACGATTC
CTGACGAAACTACAACAGCTGGGCCTGAGGAT------------------
---------------GACACTACTGTTGAAGAGTCAACAACGATTCCTGA
CGAAACTACAACAGCTGGACCTGAGGATGACACTACCGTAGAGGACTCCA
CAACGATTCCTGATGAAACTACAACAGCTGGA------------------
--------------------------------------------------
--------------------------------------------------
--------------------------------------------------
--------------------------------------------------
--------------------------------------------------
--------------------------------------------------
--------------------------------------------------
--------------------------------------------------
--------------------------------------------------
--------------------------------------------------
--------------------------------------------------
--------------------------------------------CCTGAG
GATGACACTACTGTTGAAGAGTCAACAACGATTCCTGATGAAGCTACAAC
AGCTGGGCCTGAGGATGAAACTACTGTTGAAGAGTCAACAACGATTCTTG
AC------------------------------------------------
------------------GAAACTACAACAGCTGGTCCTGAGGATGACAC
TACCGTAGAGGAC------------TCCACAACGATTCCTGATGAAACTA
CAACAGCTGGACCTGAGGATGACACTACTGTTGAAGAGTCAACAACGATT
CCTGACGAA---------------ACTACAACAGCTGGACCTGAGGATGA
CACTACCGTAGAGGACTCTACAACGATTCCTGATGAAACTACAACAGCTG
GA------------------------------------CCTGAGGATGAC
ACTACCGTAGAGGACTCCACAACGATTCCTGATGAAACTACAACAGCTGG
ACCTGAG---GATGACACTACTGTTGAAGAGTCAACAACGATTCCTGAC-
-----------GAAACTACAACAGCTGGA------------------CCT
GAGGATGACACTACCATTGAGGAATCCACAACGATACCTGACGAAACTAC
A------------------ACAGCTGGACCTGAGAATGACACTACTGTTG
AAGAGTCAACAACGATTCCTGATGAAACTACAACAGCTGGTCCTAAAGAT
------------------GACACTACCGAAGACGAATCCACACCAATTTC
AGACGAAACAACTACAGCTGAACCTAAAGAAAGTACCACAATAGAGATCT
CAACATCAGTTCCTAATGAAAGTTCTACAGTTTCTCAACCTACTACGAAT
AATCCTGAA-----------------------------------------
----------------------GAGAGCAGTACTGTACAAGATTCTACGC
TGTTTCCTGGTGGAAGTAGTACTGAAACAACTAAAGGGCCA---------
--------------------------------------------------
--------------------------------------------------
--------------------------------------------------
--------------------------------------------------
----------------------------------------------GAGG
ACACCACCACAGCTGCTCAGGACTCAACTTCT------------------
--------------------------------------------------
--------------------------------------------------
--------------------------------------------------
--------------------------------------------------
--------------------------------------------------
--------------------------------------------------
--------------------------------------------------
--------------------------------------------------
--------------------------------------------TCACCA
GGAGAAAACACCACAAGTAAAGAT--------------------------
-------------------------TCCACACCGATTCCAGATACAAGTA
CCACAACAGTAGGAAGCACTACAAGTAGTTCTGTTTCGCCTTCTTCAAGT
TCCCCA------------ACAAGTTCCCTTGCTACCCCTACTTCAACTTT
AGCA----------------------------------------------
--------------------------------------------------
---------------------CCTCTATCTTGTAGAAGCGGGAATCAATA
CCTACCACATCCAACGAATTGCCATAAATACATTCAGTGTAGTAATGGGC
AAGAATTATATATGGACTGCCCGCCCACTCTTTATTGGGACTACAAGAAG
TTTTTCTGCTGTGGAGATGCCACT---GTTTGCTACTATAAT--------
-GATGAAATTACTGACCCAGAACAAATCGTTTGCGGCCCTGGAGTTGATT
TCCTGGCTCATCCAAGCGACTGTACCAAATATCTGCAATGTAGTAACGGT
GAACCATTAGAGCGCAAGTGTCCCGAGCCTCTGTACTGGAACCCAGTGAT
AAAAGGGTGTGATTGGACGAGT---GAATACTGTAAGGATGTGCGAGCAT
ATGAATCG---
>Dere_Muc68E
---------ATGGCTTTAATTGCTGTTATAAATATCAGTGCACAAAGCAC
AGGTATCATTTCAGCAAATGCTTCTGTGCAACTCGAACGTAAATCGGTAG
TGATGAAT---------------ATTAAGAAATTTATATTATGCGTTGTG
GTGACAGTAGTAATTACAAAAGTAGTGTACGTAAATACGGAACATCAACA
GGCTTTACACAACCTAAGCAATCAA---------GTCGATAGTGATACTC
AGTCTACAAAAGCTCAGACAAGTGAAATAATTAACCACTACCACTTAAAC
AAAAACGACGATACGGCATCAAATCAGGAAACTGGCGTGCCATACTACTA
TCAAAGAAATATAACCGATCTTCCAAAAAACAAATCGCTACCG---CTTA
AAGCAGAAGGTACTAGAAATGACAGTTCGGGTATTACAGCACTATCAGGT
GCAATAAGT-----------------------------------------
--------------------------------------------------
--------------------------------------------------
--------------------------------------------------
--------------------------------------------------
--------------------------------------------------
--------------------------------------------------
--------------------------------------------------
--------------------------------------------------
--------------------------------------------------
--------------------------------------------------
--------------------------------------------------
--------------------------------------------------
--------------------------------------------------
--------------------------------------------------
--------------------------------------------------
--------------------------------------------------
--------------------------------------------------
--------------------------------------------------
----------------------------AATAAACCTGACAACGCAACAG
CTGTCAAAGACTCAACACCGATTCTTGACGAGTTTACTACAGTCGCCAAT
GAAACAACTAATGCTCCTAAGGGCAGTACTACGAATGAGGAAGATACAAC
GCTTGGGATCGAGACAACTACCAAAATTACGGGGGGTAATACCACGATGG
AAAATACAACACCGATTCCTAACACA------------TCTACTACAGTC
GGTAAGACCACAACTAAT---GATCCTCAAGGGAACACCACGATTGAGGT
TGACACAACTCTTGAAACTGAGACAACTACCGATAAGCCAGGTTCCGATA
CTACGGTGAAAGATTCATCAACGATTCCTGAGCAATCTACTACTCTCGCC
CAGGATATAACAAAGCATCCTGAAGACAGCACTACGATTAATGATGACAC
AACTCTGGCAATCGAGACAACTACCGATAATCATGGGGATGACACCACGG
TAGAAGATTCGACACCGATTCCAGATGCATCTACTACTATCGCCTTGGAC
ACAACTAATAATCCGGAAGAGAGCACTACGATTAATGATGACACAACTCT
GGCATCCGAGACAACTACCGATAAACCCGGAGCAGATACTACGGTACAAG
ACTCAACACCGATTCCTGAGCAATCTACTACTGTCGCCGAGGTCACAACT
AAAGATCCTGAAGGTAGCACTACGATTGAGGAAGACACAACTCTTGCA--
-------ATCGAGACAACTACTGATTATCCTGGGGATGACTCCACGGTA-
--------GAAGATTCAACACCGATTCCTGAGCAATCTACTACTATCGGC
TTGGACACAACTAATAATCCGGAAGAGAGCACT-----------------
-------------------------ACGATTAATGATGACACAACTCTTG
CAATCGAGACAACAACCGATAAATCTGTGGAT------------------
---------------GACACCACGGTAGAAGATTCAACACCGATTCCTGA
CGAATCTACAAATGTCGCCCAGGACACAACTAATAATCCGGAAGAGAGCA
CTACGATTAATGATGATACAACTCTGGCAATCGAGACAACTACCGATAAA
--------------------------------------------------
--------------------------------------------------
--------------------------------------------------
--------------------------------------------------
--------------------------------------------------
--------------------------------------------------
--------------------------------------------------
--------------------------------------------------
--------------------------------------------------
--------------------------------------------------
--------------------------------------------------
--------------------------CCTGGAGCAGATACTACGGTACAA
GATTCAACACCGATTCCTGAGCAATCTACTACTGTCGCCGAGGTCACAAC
TAAAGATCCAGAAGGTAGCACTACGATTAATGATGACACAACTCTTGCAA
TC------------------------------------------------
------------------GAGACAACAACCGATAAATCTGTGGATGACAC
CACGGTAGAAGAT------------TCAACACCGATTCCTGATGCATCTA
CTACTATCGCCTTGGACACAACTAATAATTCGGAAGAGAGCACAACGATT
AATGATGAC---------------ACAACTCTTGCAATCGAGACAACAAC
CGAGAAATCTGTGGATGACACCACGATAGAAGATTCAACACCGATTCCTG
ATGCATCTACTACTATCGCCTTGGACACAACTAATAATCCGGAAGAGAGC
ACTACGATTAAGGATGACACAACTCTTGCAATCGAGACAACAACCGATAA
ATCTGGG---GATGATACCACGTTAGAAGATTCAACACCGATCACTGAC-
-----------AAATCTACAACTGTCGCCCAGGACACAACAAAGCATCCT
GAAGAGACCACTACGATTGATGTAGACACAACTCTTGCAATTGAGACAAC
T------------------ACTGATAATCCTGGCGATGACACCACTGTAG
AAGATTCAACACCGATTCCTGACATATCTAGTACTATC------------
---------------------------------------------GTTCC
TGCCGAATCAACTACTGCTGGATCTATGGACAGCACCACCATAGATTATT
CAACGCATTCTCCAGAGGATAGTAGCACAGGTAGTGAACATACTACAAAT
AACCCCAAG-----------------------------------------
----------------------GACGATACCACTATAGAGAATTCTACAC
CTTATCCAGAGGAAAGTAGCACAGTTGTGATTACGACGAAT---------
--------------------------------------------------
--------------------------------------------------
--------------------------------------------------
--------------------------------------------------
----------------------------------------ATTCCCCATG
AAAGCACTACTTTAGACGATTCTACCCTGTCA------------------
--------------------------------------------------
--------------------------------------------------
--------------------------------------------------
--------------------------------------------------
--------------------------------------------------
--------------------------------------------------
--------------------------------------------------
----------------------CCTGGAGTAAGCAGTACTGCAGGACAGG
ATTCCACTACAGCAGAA------------------------AATAAACCT
GGAGAAAGTACAACGATATCTGAC--------------------------
-------------------ACAAGTTCCACTCCAGTATACGAGACCACGA
GTAGTCCAATTCCATCTTCCTCAAGATCCACAACCTTAGAAACCTCATCA
ACT------------------TCTTCCCCTGATACCACAACTTCAAATGT
ACCA----------------------------------------------
--------------------------------------------------
---------------------CCACTGTCGTGCAGTACCGGGTATCAATA
TTTACCCCACCCAACAAATTGCCATAAATTTATTCACTGTAGCAACGGAT
ATGAACTAATTATGGATTGCCCAGCTAATCTTTATTGGGACTATACCAAA
TTCGCTTGCAGTGGAGACTCAAGT---GTTTGCTACAACGAC--------
-GTTGAGAACTCCAATCCAGAGGAGAAGGCTTGCGGCCCTGGAGTGGATT
TCCTTGCTCATCCAACGGACTGTACCATGTATTTGCAATGTAGTAATGGC
GAGGCATTAGAGCGCAGGTGTCCAGATCCTTTGTATTGGAACCAGGAGAT
AAAGTCATGTGATTGGTCCAAT---AAATATTGCACAGATCTTCGGGCGG
CTCAATCG---
>Dana_Muc68E
ATGCTCTACAGTGCTACGGAGAAACGGAAATTAATAATAAAATGCGTTTT
ATCGGTGGTGTTGTTCAACCAAATAGTGCACATTCACGCGCACTCGAATC
CTCGTCTGGATAAGGGATACGGGATAAGGGATACAGAATTTGCAAAAAAT
GGGGATATATCGCCCGATGAAAACCCTGCAAATCAGTGGGATTCTAGGAC
TAAATCAAAAGACACAACCAATTCGCCAAACCACACTACCACAGTAGATC
CTGATGAGAGCACCACTTCTCCGGCAAAGGATACAACAACCGAGAATGCT
GACGAGAGCACCACATCTCCGCCAGAGAAGACTACCAGCGAGGATCCTGA
CGAGAGCACAACTTCTGCGCCAGACGAAACAACCGCAGAGGATCCTGGCG
AGAGCACCAGTTCTCCACCAAAGGAGACTACCACGGTGGATCCTATAGAG
AGCACAACTTCTCCACCTGAGGAATCTACCATAGGGGATCCTGAAGAGAG
CACAACTTCTGCTCCAGACGATACTACCACAGAGGATCCTGACGAGAGCA
CCACTTCTGCTCCAGACGAAACTACCGCCGAGGATCCTGACGAGAGCACC
ACTTCTGCTCCAGACGAAACTACCGCCGTGGATCCTGACGAGAGCACAAC
TTCTGCGCCAGAGGAGACTACAACTGAGGATCCTGAC-------------
--------------------------------------------------
--------------------------------------------------
--------------------------------------------------
--------------------------------------------------
--------------------------------------------------
--------------------------------------------------
--------------------------------------------------
--------------------------------------------------
----GATAGCACCACTTTTGCTCCAGAGGAGACTACAACTGAGGATCCTG
ACGAGAGCACAACTTCTGCGCCAGAGGAGACTACAACTGAGGATCCTAAC
GAGAGCACAACTTCTCCATCCGAGGAATCTACCACAGGGGAACCTGATGA
GAGCACAACTTCTGCTCCAAACGATACTACCACAGAGGATCCTGACGAGA
GCACCACTTCTGCTCCAGACGAAACTACCGCAGAGGATCCTGACGAGAGC
ACCACTTCTGCGCCAGAGGAGACTACAACTGAGGATCCTGACGAGAGCAC
AACTTCTGCGCCAGACGAAACTACCGCAGAGGATCCTGACGCGAGCACCA
CTTCTGCTCCAGACGGAACTACCGCAGAGGATCCTGACGAGAGCACAACT
TCTGCGCCAGAGGAGACTACAACTGAGGATCCTGACGAGAGCACCACTTC
TGCGCCAGAGGAGACTACAACTGAGGATCCTGACGAGAGCACAACTTCTG
CGCCAGACGAAACTACCGCAGAGGATCCTGACGAGAGCACAACTTCTGCG
CCAGAGGAGACTACAACTGAGGATCCTGACGAGAGCACCACTTCTGCGCC
AGAGGAGACTACAACTGAGGATCCTGACGAGAGCACAACTTCTGCTCCAA
ACGATACTACCACAGAGGATCCTGACGACAGCACAACATCTGCGCCAGAC
GAAACTACCGCAGAGGATCCTGACGAGAGCACAACTTCTGCGCCAGAGGA
GACTACAACTGAGGATACTGACGAGAGCACAACTTCTGCGCCAGACGAAA
CTACCGCAGAGGATCCTGATGAGAGCACAACTTCTGCGCCAGAGGAGACT
ACAACTGAGGATCCTGACGAGAGCACAACTTCTGCGCCAGACGAAACTAC
CGCAGATGATCCTGACGAGAGCACCACTTCTGCTCCAGACGGAACTACCG
CAGAGGATCCTGACGAGAGCACAACTTCTGCGCCAGAGGAGACTACAACT
GAGGATCCTGACGAGAGCACAACTTCTGCGCCAGACGAAACTACCGCAGA
GGATCCTGACGAGAGCACAACTTCTGCGCCAGAGGAGACTACAACTGAGG
ATCCTGACGAGAGCACAACTTCTGCGCCAGACGAAACTACCGCAGAGGAT
CCTGACGAGAGCACAACTTCTGCTCCAGACGGA-----------------
----------ACTACCGCAGAGGATCCTGACGAGAGCACAACTTCTGCGC
CAGAGGAGACTACAACTGAGGATCCTGACGAGAGCACAACTTCTGCTCCA
GACGGAACTACCGCAGAGGATCCTGACGAGAGCACAACTTCTGCGCCAGA
GGAGACTACAACTGAGGATCCTGACGAGAGCACCACTTCTGCGCCAGAGC
AGACTTCAACCGAGGATCCTGAAGAGAGCACAACTTCTGCTCCAGACGAA
ACTACCGCAGAG--------------------------------------
--------------------------------------------------
--------------------------------------------------
--------------------------------------------------
--------------------------------------------------
--------------------------------------------------
--------------------------------------------------
--------------------------------------------------
--------------------------------------------------
--------------------------------------------------
--------------------------------------------------
--------GATCCTGACGAGAGCACAACTTCTGTTCCAGACGAAACTACC
GCAGAGGATCCTGACGAGAGCACAACTTCTGTTCCAGACGAAACTACCGC
AGAGGATCCTGACGAGAGCACAACTTCTGCGCCAGAGCAG----------
--------------------------------------------------
ACTTCAACCGAGGATCCTGAAGAGAGCACAACTTCTGCTCCAGACGAAAC
TACCGCAGAGGATCCTGACGAGAGCACAACTTCTGTTCCAGACGAAACTA
CCGCAGAGGATCCTGACGAGAGCACAACTTCTGTTCCAGACGAAACTACC
GCAGAGGATCCTGACGAGAGCACAACTTCTGCGCCAGAGGAGACTACAAC
TGAGGATCCTGACGAGAGAACAACTTCTTCGCCAGACGAAACTACCGCAG
AGGATCCTGACGAGAGAACTACTTCTGCTCCAGACGAAACTACCGCACAG
GATCCTGACGAGAGCACAACTTCTGCGCCAGAGGAGACTACAACTGAGGA
TCCTGACGAGAGAACAACTTCTTCGCCAGACGAAACTACCGCAGAGGATC
CTGACGAGAGAACTACTTCTGCTCCAGACGAAACTACCGCAGAGGATCCT
GACGAGAGCACAACTTCTGTTCCAGACGAAACTACCGCAGAGGATCCTGA
CGAGAGCACAACTTCTGCGCCAGAGGAGACTACAACTGAGGATCCTGACG
AGAGAACAACTTCTTCGCCAGACGAAACTACCGCAGAGGATCCTGACGAG
AGAACTACTTCTGCTCCAGACGAAACTACCGCACAGGATCCTGACGAGAG
CACCACTTCGGCACCAGAGGAGAGTACCACCGAGGATCCTGATGAGAGCA
CAACTTCTGCGCCTGAAGAGACTACTACGGCAGCATCGGATTCAACAAAA
CCAGAGCAGAGC--------------------------------------
-------------------ACCGCTTCTGCGCCAACGGAGACTACTACAT
TAGCACCATATGAGAGTACATCGTCAGCGCCAGAGGAGTCT---------
--------------------------------------------------
--------------------------------------------------
--------------------------------------------------
--------------------------------------------------
--------------------------------------------------
--------------------------------------------------
--------------------------------------------------
--------------------------------------------------
--------------------------------------------------
--------------------------------------------------
--------------------------------------------------
--------------------------------------------------
--------------------------------------------------
--------------------------------------------------
--------------------------------------------------
------------TCTACAGCGGGA--------------------------
-------------------------CAGGATTCTACAGAGCCGGGGCAGA
CCACTACTTTGGTGCCAGAGGAGTCTCCGACCACGCGATCGACTAGTTCC
TCTTCCGGTTCCGAAACCACGTCCATACCCGATACGTCGACTTCCTCACT
ACCA----------------------------------------------
--------------------------------------------------
---------------------CCGCTGTCGTGTAGTAGCGGGTATCCTTA
CCTGCCGTACCCATCCGATTGTCGCAAGTTTATCCAGTGCAGTGGGAATG
TCGAGTACATAAAGGAGTGTCCACCTACACTCTATTGGGACTATAAAAAT
CTCGTCTGTGTCCCAGATAGCAGCGGGTGTTATGGCGATGAA--------
-GGAATCCACGAGAAGCCCGCGGAAAATGTGTGTAGCGGGGGAGCATCAT
ATGTACCTGATCCAAGCGACTGCACAAAGTTCGTCCAATGCAGCAATGGC
CAGCCATTCTATCTACAATGTTCTCCGAACCTGTACTGGGATCCCATACT
CAATGTCTGCGGCTGGTCGGATGAATACTGTCATAAGGATAAACTTATCG
ATGTAAAG---
>Dbip_Muc68E
--------------------------------------------------
-------------------------------------------------A
TGCTCCAAAGCGCTAAGGAGAATTGGAATCTAATAATAAAATGCGTTTTA
TGGACGGTGTTGTTCAGCCAAATAGTGCACATTTACGCGTACTCGCAACC
TAGTCTGGATAAGACCACCAAAGATAAACTGAACCTCATCCGGCTGGGCG
ACATTGAATTAACAAAAATATTGGATACCACATTATTGTCGCCCGATGAC
GCCAATAGTGCTCAGCTCATATTGACAAACAATGTA--------------
--------------------------------------------------
--------------------------------------------------
--------------------------------------------------
--------------------------------------------------
--------------------------------------------------
--------------------------------------------------
--------------------------------------------------
--------------------------------------------------
--------------------------------------------------
--------------------------------------------------
--------------------------------------------------
--------------------------------------------------
--------------------------------------------------
--------------------------------------------------
--------------------------------------------------
--------------------------------------------------
--------------------------------------------------
--------------------------------------------------
--------------------------------------------------
--------------------------------------------------
--------------------------------------------------
--------------------------------------------------
--------------AATTCTACCAAGCCAGAGCTTGAAGAAGGTAGCGCA
TCTGGGCCAGTGGAATCTTCCGCTGCAAATTCTGACAAAAGCACAACTTC
TGCGTCAGAGGAGACTACCACAGGGGACCCAGACGTGAGCTCCACTGCAA
TATCGGATTCAACGAACCCTGAGCAG---------ACTACTAATTCTGCG
CTAGAAGAGACTACCACAATAGATCCTGAGCAGACCACCACTTCAGCGTC
AGAAGAAACTACCACTGAGGAACCTGAGCAGTCC----------------
--------------------------------ACCACTTCTGCACCAGAG
GAGACTACTACTGAGGATCCTGACGAGAACACCAGTTCTGCACCTAGCGA
TAGTACCACAGAGGATCCTGAGCAGACCACCTCTACCGCGCTAGACGATA
ATACCACAGAGGATCCTGAGCAGACCACCACTTCGGCGGCAGACGATAGC
ACCACTTCTGCACCAGGCGATAGTACCACAGAAGATCCT-----------
--------------------------------------------------
--------------------------------------------------
--------------------------------------------------
-------GAGCAGACCACCACTTCTGCGCCAGAAGAAACTACCACAGAGG
AATCTGAGCAGACCACCACTTCAGCACCAGAGGAGACTACCACTGATGAT
CCTGACGAGAGCACCACTTCTGCACCAGGCTAT-----------------
----------------------------------AGTACCACAGAGGATC
CTGAGCAGACCACCACTTCAGCGCAAGAAGAA------------------
------------------------------AGTACCACAGAGGATCCTGA
GCAGACCACCACTTCGGCGGCAGACGATAGCACCACTTCTGCACCAGGCG
ATAGTACCACAGAAGATCCTGAGCAGACCACCACTTCTGCGCCAGAAGAA
ACT-----------------------------------------------
--------------------------------------------------
--------------------------------------------------
--------------------------------------------------
--------------------------------------------------
--------------------------------------------------
--------------------------------------------------
--------------------------------------------------
--------------------------------------------------
--------------------------------------------------
--------------------------------------------------
--------------------------------------------------
---------------------ACCACTGAGGAATCTGAGCAGACCACCAC
ATCTGCGTTAGAGAAGACTACCACAGAGGAACCTGAGCAG----------
--------------------------------------------------
------------------------ACCACTACTTCTGCGCCATGCGATAG
TACCACTGAGGATCACGACGAGAGGACCACATTGACACCAGAGAAGACTA
CCACAGAGGAACCAGAGCCAACTACTTCTTCTGCACCAAAGGAGACAACG
TCTGGAGATCCCGAGCAAACCACGACATCTGTGGTAGAGGAGTCTACCAC
AGAGGACCCTAACAAG----------------------------------
--------------------------------------------------
------------AGCACCAATTCTGCATCTGAGGAGAGTTCGACAAAGGA
ACCATACGAGAGCACCACTTCTGTGCCAGAATCAACCTACCCTGAGCAGA
GC---------ACCCCTCCTGGGCCAGAGGAATCTACTACAGCGCTTCCT
GAGGAAAGCACTTCTGCGCCAGAGGAGACTTCTACAATAAGACTCGATCC
A-------------------------------------------------
--------------------------------------------------
--------------------------------------------------
-------ACGCAGCCTGTACAGAGCACCTCTTCTGCGCCACAGGAGACCA
CCACATCAGCACCAGACGCTAGTACTACTTCTGCGGCAGAGGAGTCTACT
ACAGCTAGG-----------------------------------------
--------------------------------------------------
--------------------------------------------------
--------------------------------------------------
--------------------------------------------------
--------------------------------------------------
--------------------------------------------------
--------------------------------------------------
--------------------------------------------------
--------------------------------------------------
--------------------------------------------------
--------------------------------------------------
--------------------------------------------------
--------------------------------------------------
--------------------------------------------------
--------------------------------------------------
--------------------------------------------------
--------------------------------------------------
--------------------------------------------------
-------------------------CAGGAGACAACTACCGAACCTGAAG
AAAGCAGCTTGTCGCCAGAAGACTCTTCGACCACGAGATTGAGTAGTTCT
TCTACCGGATCTGAAACCACTTCCACACCTGTTACTTCGACTTCCTCCCT
ACCC----------------------------------------------
--------------------------------------------------
---------------------CCGCTATCGTGTAGTAGCGGGTATCCTTT
CCTTCCGTTCCCATCCGATTGTCGAAAGTATATCCAGTGTAGTGGGGATA
TGGAGTACATTATGGACTGTCCCCCCACACTCTATTGGGACTATAAAAAT
CTCGCCTGTGTTCCATATAGCAGC---GGGTGTTATAGTGAT--------
-GAAGAAATCCAGAAACCCGAGGAAAATTTTTGCAGCGGAGGAGCGAATT
ACCTACCGGATCCAAGTGACTGCACCAAGTTCATCCAATGCAGCAACGGT
CAGCCCATCTATCTGCAATGTTCCAAGCCCCTGTACTGGAACCCAGTAGC
CAATAGGTGCGACTGGTCGGACGAATACTGTCAGAAAGATAAGCTCATCG
ATTTAAAG---
>Dbia_Muc68E
---------------------------------ATGAAAACTAATAAATC
T-------------------------------------------------
-----------------------TTGAGAGATTTTATACTATTAAATGTG
TTTACAGTAATACTAATAGTGCAGATAAAAGCCGAAAATAATGAAATTTT
AAGCAAACGAACTTATCAAAGTGATAATGGGCTTGATCTAAGTGATTCG-
--TTTAATAAAGTTTTGCCAAAAGACAAACTGAATCGTTACCAGTCACAC
CAATACGATGACGGGGCACCAAAGTTAGAAATCGAAAACACAGTTTTCAA
GTTTACAAAAGCAGACGACTTTACGAATAACCTTGAAGATAGCAGCACGA
GCAATAAAAATTCAGCTTTTCCAAAAGAAACCACTATAACTAGACCTCAG
GATGACACATCCAAAGATGATTTAACACAGATTGCTGATGAAACCACAAC
AACGAAAAAATATGAAGAAAGCACTGAAAACGGGGAGAGTACTACATCAG
GACCTGAGGAGGATACTACTCTAGGGGATTCTACACCGATTCATGACGAA
ACCACCACAGCTGCCCCG--------------------------------
--------------------------------------------------
--------------------------------------------------
--------------------------------------------------
--------------------------------------------------
--------------------------------------------------
--------------------------------------------------
--------------------------------------------------
--------------------------------------------------
--------------------------------------------------
--------------------------------------------------
--------------------------------------------------
--------------------------------------------------
--------------------------------------------------
--------------------------------------------------
--------------------------------------------------
-------------------GACTTAACGATTGATCCAGAGGAAAGCAACA
CGATCAAGGATGGCACAACTATTTCAGATGAAACCATCACAGATGCCCAG
GACTCAACGATTGATCCGGAGGAAAGCACTACGATCGAGGATGGCTCAAC
TGAACCAGAAGAAACCACAACAAATGGATCTGGGGATGACACTACCGCAG
AAAATTCTACACCGATTCCTGACGAA------------ACCACCACAGCT
ACCCAGGACTCAACGATC---GATCCGGAGGAAAGCACTACGATCGAGGA
TAGTACAACTGTTCCAGAAGAAACCACTACAGATGGATCTGGGGATGACA
CTACCGCAGAAAATTCTACACCGATTCCTGACGAAACCACCACAGCTGCC
CAGGACTCAACGATCGATCCGGAGGAAAGCACTACGATCGAGGATAGTAC
AACTGTTCCAGAAGAAACCACAACTGATGGATCTGGCGATGACACTACCG
CAGAAAAATCTACACCGATTCCTGACGAAACCACCACAGCTGCCCAGGAC
TCAACGATTGATATGGAGGACAGCACTACGATCGAAGATGGCACAACTGT
TCCAGAAGAAACCACAACTGATGGATCTGGCGATGACACTACCGTAGAAA
GTTCTACACCGATTCCT------------------GACGAGGGCTCAACG
ATCGGTCCGGAGGAAAGCACTACGATCAAGGATGTCACAACTGTACCG--
-------GAAGAAACCACAACTGATGTAAATGGGGATGACACTAACACA-
--------GAAAATTCTACACCGGTTCCTGACGAAACCACCACAGCTACC
CAGGACTCAACGATCGATCCGGAGGAAAGCACT-----------------
-------------------------ACGATCGAGGATAGTACAACTGTAC
CAGAAGAAACCACAACAGAGGGATCTGGCGAT------------------
---------------GACACCACCGCAGAAAAATCAACACCGATTCCTGA
CGAAACCACCACAGCTGGCCAGGACTCAACGATCGATCCGGAGGAAAGCA
CTACGATCGAGGATAATACAAGTGTTCCAGAAGAAACCACTACAGATGGA
--------------------------------------------------
--------------------------------------------------
--------------------------------------------------
--------------------------------------------------
--------------------------------------------------
--------------------------------------------------
--------------------------------------------------
--------------------------------------------------
--------------------------------------------------
--------------------------------------------------
--------------------------------------------------
--------------------------TCTGGGGATGACCCTACCGAAGAA
AATTCTACGCCGATTCCTGACGAAACCACCACAGCTGCCCAGGACTCAAC
GATTGATCCAGAGGAAAGCACTACGATCGAGGATGGCACAACTGTACCAG
AA------------------------------------------------
------------------GAAACCACAACTGATGGATCTGGCGATGACAC
TACCGCAGAAAAT------------TCTACACCGATTCCTGACGAAACCA
CCACAGCTGCCCAGGACTCAACGATCGATCCGGAGGAAAGCACTACGATC
GAGGATAGT---------------ACAACTGTTCCAGAAGAAACCACTAC
AGAGGGATCTGGGGATGACACCACCGCAGAAAATTCTACACCGATTCCTG
ACGAAACCACCACAGCTACCCAGGACTCAACGATCGATCCTGAGGAAAGC
ACCACAATCGAGGATGGCACAGCTGTACCAGAAGAGACCACAACTGATGG
ATCTGGA---GATGACACTACCGTAGAAAATTCTACGTCGCTCCCTGAC-
-----------GAAACCACCACAGCTGCCCTGGGCTCAACGATTGTTCCA
GAAGATAACACCACCAATTCGGATGCTGCCACTGTTCCAGACCAAACGAC
TTCA---------------ACTCATGCCCCGGATGATAGCTCTACCAAAT
ATGATACTTCAACTGTTCCAAGCGAAACTTCTTCAACCACACCCAAAGAC
------------------AGCTCAACAAGAGATGATCCAACGTGGCCTGA
TGAAAGTACTACTGCGAGTGATCCGAAAGACAGCACTACGGGTAACGGTT
CCACACTGCTGCCTGGTGAAAGTAGTACAAATGCTCAAGATTCCACCAGG
AAGCCAGAA-----------------------------------------
-------------------GAAAGTACTACAGCTGGCCTGGAACCTACAA
ATAATCCTGGGGAAAACAGCAGT---------------------------
--------------------------------------------------
--------------------------------------------------
--------------------------------------------------
--------------------------------------------------
--------------------------------------------------
--------------------------------------------------
--------------------------------------------------
--------------------------------------------------
--------------------------------------------------
--------------------------------------------------
--------------------------------------------------
--------------------------------------------------
--------------------------------------------------
--------------------------------------------------
--------------------------------------------------
---------------ATTGAGGAT--------------------------
-------------------------TCTACACCGATACCCGATAAAAGCA
CCACAGCACCAGGCGATTCTACGAGCAGTTCTACGCCGTCTTCTTCCACA
AGCACTGGTTCCCCAACAACTTCATTCCCTGCCACCACAACTTCAAATAA
ACCA----------------------------------------------
--------------------------------------------------
---------------------CTGCCCTCTTGCAGTAGCGGCTCTCAATA
TATACCGCATCCAACAAATTGCCATAAATTTATCCAATGTAGTAACGGAA
AGGATTTAATTATGGATTGCCCAGGTAATCTTTATTGGGACTACCAGAAC
CTATATTGCAGTGGAGACCCGAGT---GTTTGTTACAATGAT--------
-GATGAGAATCCA------GAGGAAAAGGTTTGCGGCCCTGGGGTGGATT
TTATAGCCCACCCAACAGACTGCACCAAATATTATCAATGTAGTAACGGC
GAAGCATTGGAGCGCCAATGTCCGGAACCTCTTTACTGGAACCCTGACAT
AAAGGGCTGTGATTGGTTTAGC---AACTACTGCACAAATCTGCGAGCGA
GCGAATCG---
>Dfic_Muc68E
--------------------------------------------------
--------------------------------------------------
--ATGAATTATATTAAGCTGCTCAGCAAGGATTTTCTGCTTTGTGTTGTG
TTAACTGTGATACTAACCAAAATTGTGCACGTGAAAGCTGAACATAAACA
AATTTCTCAAGAGCAAAGCAATCAA---------ATTGATAATGGCCACT
TCCTTAAAAAAACTTTGCAAACTGCAATATTTAATCGTTACCCATCACAC
AAATATAATAAAAGGAACACAATTCAAAGAGAC-----------------
--------------------------------------------------
--------------------------------------------------
--------------------------------------------------
--------------------------------------------------
--------------------------------------------------
--------------------------------------------------
--------------------------------------------------
--------------------------------------------------
--------------------------------------------------
--------------------------------------------------
--------------------------------------------------
--------------------------------------------------
--------------------------------------------------
--------------------------------------------------
--------------------------------------------------
--------------------------------------------------
--------------------------------------------------
--------------------------------------------------
--------------------------------------------------
--------------------------------------------------
--------------------------------------------------
--------------------------------------------------
--------------------------------------ATAGCCCCAGTG
AAT---AATTTTACAGAATCAAATGAGTTAGATATAAACGAGTCAACACC
GCCTCCTGACGAAACTACTACAGCTGAACCAGAGGAGACTACAACGATAG
AGGATTCAACTCTGATTCCTGATGAA------------ACTACTACAGCT
GAACCAGAAGAAACTACT---ACTGCAGAGGATTCAACTCCAATTCCTGA
CGAAACAACTTCAGCTGAACCAGAAGAAACTTCC----------------
--------------------------------------------------
--------------------------------------------------
----------------------------------------------ACTG
CAGAGGATTCGACTCCGATTCCCGAC------------------------
--------------------------------------------------
--------------------------------------------------
--------------------------------------------------
--------------------------------------------------
----------GAAACTACTACAGCTGAACCAGAAGAAACTACCACTGCA-
--------GAGGATTCAACTCCAATTCCTGACGTAACAACTACAGCTGAA
------------------CCAGAAGAAACTACC-----------------
-------------------------ACTGCAGAGGATTCAACTCCAATTC
CTGACGAAACAACTACAGCTGAACCAGAAGAA------------------
---------------ACTACTACGGTAGAGGATTCGACTCCAATTCCCGA
CGAAACAACTACAGCTGAACCAGAAGAAACTTCCACTGCACAGGATTCAA
CTCCGATACCCGACGAAACT------------------------------
--------------------------------------------------
--------------------------------------------------
--------------------------------------------------
--------------------------------------------------
--------------------------------------------------
--------------------------------------------------
--------------------------------------------------
--------------------------------------------------
--------------------------------------------------
--------------------------------------------------
--------------------------------------------------
--------------------------------------------------
---------------------------------------------ACTTC
AGCTGAGCCAGAGGAAACTACCACTGCAGATTATTCTACTCCGATTCCTG
AC------------------------------------------------
------------------GAATCTACTACAGCTGAACCAGAGGAAACTAC
AACGGTAGAGGAT------------TCAACTCCGACTCCTGACGAAACTA
CTGCAAATGAGCCGGAGAAAACTACCACTGCAGAGGATTCTACTCCGAAT
CCAAACAAA---------------CCTAGTACAGCTGAACCTGAGGAGAG
TACTACGATTAAGGGT----------------------------------
--------------------------------------------------
---------------TCAACGACAATTTCTGACGAAACTACTACAGCTGA
GCCAGAAGAAAGTTCTACAATAGTTGAGTCAACAGCGACTACTGATGAA-
-----------AGTTCCTCCACTGCCTCCACAAACAAT---------CCT
GAAGATAGTACCACGAATGAAGAGGCAAAGCCGATTCCAGAAGAAACTTC
G-------------------------------------------------
--------------------------------------------------
---------------------------------------------ACAAC
TGCTCAAGAATCTTCGAAACAGCCGGAAACAAGCACCTCCGTAGAGGATT
CCACACCACATCCTACTAAAAGTTCCACAACCGAAGAGAGTACCACAAGT
AGT-----------------------------------------------
--------------------------------------------------
--------------------------------------------------
--------------------------------------------------
--------------------------------------------------
--------------------------------------------------
--------------------------------------------------
--------------------------------------------------
--------------------------------------------------
--------------------------------------------------
--------------------------------------------------
--------------------------------------------------
--------------------------------------------------
--------------------------------------------------
--------------------------------------------------
--------------------------------------------------
--------------------------------------------------
--------------------------------------------------
--------------------------------------------------
-------------------------TTAACTCCTTCTTATTCAAGTTCCA
CAAGTTCAGTATCGTCAACGACATCTCTTCCCGACACCTCGACTTCAACT
TCA-----------------------------------------------
-CCA----------------------------------------------
--------------------------------------------------
---------------------CCGCTTTCGTGCAGCAGTGGATTGGAATA
TTTGCCACACCCAACAAACTGCCGCAAGTTTATCCACTGCAGTAATGGAA
ACGAGTTCGTTATGGAATGTCCAGGTAATACCTATTGGGACTATAAGAAT
TTGGTCTGCAGCGGATCTCAAAGT---GTTTGCTATAACGAT--------
-GAGGAAAATGTTGGTCCAGAGGAGAATGTCTGCGGTCCGGGAGTAGATT
TTGTGGCTCATCCGACCGACTGTACTAAATTCTTGCAATGTAGTAATGGC
GTGGCATATGAGAGCCAATGTCCTAAGGATTTGTACTGGAACCCGGAGCT
CAAGGTTTGCGATTGGTCGAAT---AAATACTGCACAGATTCGCGGGCAA
GAGAATCG---
>Dkik_Muc68E
--------------------------------------------------
-------------------------------------ATGAATAAAACGA
CGACGGAGGATCCATCTACTGAGCTTCCAGAGACAACTACTGCAGCTCCT
GAGACAACGACGGCTGAGGATTCCACCACAGCAGAGGATGAAATAAAAAC
GACGACGGAGAATCCATCTACTGAGCCTCCAGAGACAACTACTGCAGCTC
CAGAGACAACGACGGCTGAGGATTCCACCACAGCAGAGGATGAAATAAAG
ACGACGACGGAGGATCCATCTACTGAGGCCCCAGAGACAACTACTGCAGC
TCCTGAGACAACGACGGCTGAAGATTCCACTACAGCAAGGGATGAAATAA
AGACGACGACGGAGGATCCATCTACTGAGGCCCCAGAGACAACTACTGCA
GCTCCT--------------------------------------------
--------------------------------------------------
--------------------------------------------------
--------------------------------------------------
--------------------------------------------------
--------------------------------------------------
--------------------------------------------------
--------------------------------------------------
--------------------------------------------------
--------------------------------------------------
--------------------------------------------------
--------------------------------------------------
--------------------------------------------------
--------------------------------------------------
--------------------------------------------------
--------------------------------------------------
--------------------------------------------------
--------------------------------------------------
--------------------------------------------------
----------------------------------------GAGATAACGA
CGCCTGAAGATTCCACCACGGCTGAGGATGAAATAAAAACGACGACGGAG
GATCCATCTACTGAGCCTTCAGAGACAACTACTGCAGCTCCTGAGACAAC
GACGGCTGAGGATTCCACCACGGCAGAGGATGAAATAAAGACGACGACGG
AGGATTCATCTACTGAGGGCCCAGAG------------ACAACTACAGCG
GCTTCTGAAACAACGACG------GCTGAGGATTCCACCACGGCTGAGGA
TGAAATAAAGACGACGACAGAGAATCCATCTACT----------------
-----------------------GAGCCTCCAGAGACACCTACTGCAGCT
CCTGAGACAACGACGGCTGAGGATTCCACCACAGCAGAGGATGAAATAAA
GACGACGACGGAGGATTCATCTACTGAGGGCCCAGAGACAACTACAGCGG
CTTCTGAAACAACGACGGCTGAGGATTCCACCACGGCTGAGGATGAAATA
AAAACGACGACGGAGGATCCATCTACTGAGGCTCCAGTGACAACTACAGC
AGCTCCTGAGACAACGACGGCTGAGGATTCCACCACGGCTGAGGATGATC
CATCTACTGAGCTTCCA---------------------------------
------GAGACAACTACTGCAGCTCCTGAGACAACGACGGCTGAGGATTC
CACCACGGCAGAGGATGAAATAAAGACGACGACGGAGGATCCATCTACTG
AGGCCCCAGAGACAACTACTGCAGCTCCTGAGACAACGACGGCTGAGGAT
TCCACCACGGCTGAGGATGAAATAAAGACGACG-----------------
----------------------------ACGGAGGATCCATCTACTGAGG
CCCCAGAGACAACTACTGCAGCTCCTGAGACA------------------
------------------ACGACGGCTGAGGATTCCACCACAGCAGAGGA
TGAAATAAAGACGACGACGGAGGATCCATCTACTGAGGCCCCAGAGACAA
CTACTGCAGCTCCAGAGACAACGACGGCTGAGGATTCCACCACAGCAGAG
GAT-----------------------------------------------
--------------------------------------------------
--------------------------------------------------
--------------------------------------------------
--------------------------------------------------
--------------------------------------------------
--------------------------------------------------
--------------------------------------------------
--------------------------------------------------
--------------------------------------------------
--------------------------------------------------
-----------------------------GAAATAAAAACGACGACGGAG
GATCCATCTACTGAGGGCCCAGAGACTAACTTACAGCAGCTCCTGAAGAC
AACGACGCCTGAGGATTCCACCACGGCTGAGGATGAAATA----------
--------------------------------------------------
------------------AAGACGACGACAGAGGATCCATCAACTGAGGC
TCCAGTGACATCC------------------ACTGCAGCTCCAGAGACAT
CTACAGCGGCTCCCGAGACAACGACGGATGAGGATTCTACCACGGCTGAG
GATGATCCA---------------TCTACTGAGCCTTCAGAAGCAACTAC
TGCAGCTCCTGAGACAACGACGCCT-------------------------
--------------------------------------------------
---------GAAGATTCCACCACAGCAGAGGATGAAATAAAGACGACGAC
GGAGGATCAATCAACTGAGGTTCCAGTGACAACTCCTAAGATTCCAGAT-
-----------GAAAGTACCACAGCTTCACAAGATTCTTCAACTTCTGCT
CCAGAGAAAATGACGACAGAAGATTCCACCACTGCCAAAGACGGAAGTAC
GACG------------------------ACGGAGGATCCATCAACTGAAG
TTCCTTCGACAACTTCGATTCCAGATTCTTCAACAGCACCTCCT------
------------------------------------------------GA
GACATCCTCCACAGGTAAACAGGAAAGTACGACACCGACAGCGGATCCGC
CGACGAAAGCGCCAGAGACAACCGTACCAGTGACGTCGACTTCTGTAGCT
CCGGAGAGC-----------------------------------------
--------------------------------------------------
--------------------------------------------------
--------------------------------------------------
--------------------------------------------------
--------------------------------------------------
--------------------------------------------------
--------------------------------------------------
--------------------------------------------------
--------------------------------------------------
--------------------------------------------------
--------------------------------------------------
--------------------------------------------------
--------------------------------------------------
--------------------------------------------------
--------------------------------------------------
--------------------------------------------------
--------------------------------------------------
--------------------------------------------------
-------------------------AGCACTGAAGCGTCATCCTCGTCGG
AATGGAGTCCATCTCCGTCCATATCGACGAGTACAGCAGCTACTGAGTCG
TCTTCTAGCTCTGAAGTAACTTCATCGTCTGCAACCACTGACTCAACATT
GCCA----------------------------------------------
--------------------------------------------------
---------------------CCTCTTTCTTGTGATAGCGGACATCAATT
TCTTCCCCATCCAACTAATTGCCACAAATTCATTCAGTGTGGAAACGGAA
TTGAATATAACTTTGAGTGTGCCGGCAATCTGTATTGGGACTACAAGGCA
AACCGTTGCTCTGATGACCCATCC---CTCTGTTATAGTACC--------
-GAAGAAAATGAGAAACCCGAAGAGAAGGTGTGCGGTCCTGGAGTGGACT
TTGTGGCTCACCCAACGGACTGTACCATATTCTTTCAATGCAATAATGGC
GAGCCAGTTGAAAAGAAGTGTCCGGATAACCTGTATTGGAACCAAGATAT
AAAGTCATGTGTTTGGTCGAAT---AAGCACTGCAACTATGAGCGAGCAA
GTGAATCG---
